# Supplementary material for: Genomic Characterization of Potential Plant Growth-Promoting Features of Sphingomonas Strains Isolated from the International Space Station
Source: Microbiol Spectr. 2022 Jan 12;10(1):e01994-21. doi: 10.1128/spectrum.01994-21 (PMC8754149; doi:10.1128/spectrum.01994-21)
Supplement: SUPPLEMENTAL FILE 1 — Supplemental material. Download SPECTRUM01994-21_Supp_2_seq12.xlsx, XLSX file, 1.0 MB [file spectrum01994-21_supp_2_seq12.xlsx]

## Sheet: KO
	ID	Descriptions	Paucimobilis_FKI-L5-BR-P1	Paucimobilis_LCT-SP1	Paucimobilis_NCTC11030	Sanguinis_IIF7SW-B3A	Sanguinis_IIF7SW-B5	Sanguinis_ISS_IIF7SWP	Sanguinis_NBRC_13937	Sphingomonas_LK11	Present_All	Unique_Space_Paucimobilis	Unique_Space_Sanguinis	Unique_Space_All	Unique_LK11
0	ko:K07653	mprB; two-component system, OmpR family, sensor histidine kinase MprB [EC:2.7.13.3]	2	1	1	1	1	1	1	1	TRUE	FALSE	FALSE	FALSE	FALSE
1	ko:K18351	vanSAc; two-component system, OmpR family, sensor histidine kinase VanS [EC:2.7.13.3]	2	1	1	1	1	1	1	1	TRUE	FALSE	FALSE	FALSE	FALSE
2	ko:K12262	cybB; superoxide oxidase [EC:1.10.3.17]	3	3	3	3	4	4	3	2	TRUE	FALSE	FALSE	FALSE	FALSE
3	ko:K01607	pcaC; 4-carboxymuconolactone decarboxylase [EC:4.1.1.44]	1	2	2	0	0	0	0	0	FALSE	FALSE	FALSE	FALSE	FALSE
4	ko:K00799	GST, gst; glutathione S-transferase [EC:2.5.1.18]	13	13	13	9	9	9	9	10	TRUE	FALSE	FALSE	FALSE	FALSE
5	ko:K01075	E3.1.2.23; 4-hydroxybenzoyl-CoA thioesterase [EC:3.1.2.23]	1	1	1	0	0	0	0	1	FALSE	FALSE	FALSE	FALSE	FALSE
6	ko:K07107	ybgC; acyl-CoA thioester hydrolase [EC:3.1.2.-]	4	3	3	2	3	3	2	3	TRUE	FALSE	FALSE	FALSE	FALSE
7	ko:K12073	E3.1.2.28; 1,4-dihydroxy-2-naphthoyl-CoA hydrolase [EC:3.1.2.28]	1	1	1	0	0	0	0	1	FALSE	FALSE	FALSE	FALSE	FALSE
8	ko:K00450	E1.13.11.4; gentisate 1,2-dioxygenase [EC:1.13.11.4]	1	1	1	0	0	0	0	1	FALSE	FALSE	FALSE	FALSE	FALSE
9	ko:K01501	E3.5.5.1; nitrilase [EC:3.5.5.1]	2	2	2	1	1	1	1	2	TRUE	FALSE	FALSE	FALSE	FALSE
10	ko:K01502	E3.5.5.7; aliphatic nitrilase [EC:3.5.5.7]	1	1	1	0	0	0	0	1	FALSE	FALSE	FALSE	FALSE	FALSE
11	ko:K01799	nicE, maiA; maleate isomerase [EC:5.2.1.1]	1	1	1	0	0	0	0	1	FALSE	FALSE	FALSE	FALSE	FALSE
12	ko:K00179	iorA; indolepyruvate ferredoxin oxidoreductase, alpha subunit [EC:1.2.7.8]	1	1	1	0	0	0	0	1	FALSE	FALSE	FALSE	FALSE	FALSE
13	ko:K00180	iorB; indolepyruvate ferredoxin oxidoreductase, beta subunit [EC:1.2.7.8]	1	1	1	0	0	0	0	1	FALSE	FALSE	FALSE	FALSE	FALSE
14	ko:K02492	hemA; glutamyl-tRNA reductase [EC:1.2.1.70]	1	1	1	0	0	0	0	1	FALSE	FALSE	FALSE	FALSE	FALSE
15	ko:K00128	ALDH; aldehyde dehydrogenase (NAD+) [EC:1.2.1.3]	1	1	1	0	0	0	0	0	FALSE	FALSE	FALSE	FALSE	FALSE
16	ko:K00146	feaB; phenylacetaldehyde dehydrogenase [EC:1.2.1.39]	2	2	2	0	0	0	0	0	FALSE	FALSE	FALSE	FALSE	FALSE
17	ko:K10618	cymC; p-cumic aldehyde dehydrogenase	1	1	1	0	0	0	0	0	FALSE	FALSE	FALSE	FALSE	FALSE
18	ko:K00303	soxB; sarcosine oxidase, subunit beta [EC:1.5.3.1]	3	3	3	0	0	0	0	0	FALSE	FALSE	FALSE	FALSE	FALSE
19	ko:K01750	E4.3.1.12, ocd; ornithine cyclodeaminase [EC:4.3.1.12]	1	1	1	0	0	0	0	0	FALSE	FALSE	FALSE	FALSE	FALSE
20	ko:K16182	pylD; 3-methylornithyl-N6-L-lysine dehydrogenase [EC:1.4.1.-]	1	1	1	0	0	0	0	0	FALSE	FALSE	FALSE	FALSE	FALSE
21	ko:K21721	sbnB; N-[(2S)-2-amino-2-carboxyethyl]-L-glutamate dehydrogenase [EC:1.5.1.51]	1	1	1	0	0	0	0	0	FALSE	FALSE	FALSE	FALSE	FALSE
22	ko:K02014	TC.FEV.OM; iron complex outermembrane recepter protein	42	36	41	30	31	31	32	35	TRUE	FALSE	FALSE	FALSE	FALSE
23	ko:K01874	MARS, metG; methionyl-tRNA synthetase [EC:6.1.1.10]	2	2	1	2	2	2	2	2	TRUE	FALSE	FALSE	FALSE	FALSE
24	ko:K01890	FARSB, pheT; phenylalanyl-tRNA synthetase beta chain [EC:6.1.1.20]	2	2	2	2	2	2	2	2	TRUE	FALSE	FALSE	FALSE	FALSE
25	ko:K04566	lysK; lysyl-tRNA synthetase, class I [EC:6.1.1.6]	2	2	2	2	2	2	2	2	TRUE	FALSE	FALSE	FALSE	FALSE
26	ko:K06878	K06878; tRNA-binding protein	1	1	1	1	1	1	1	1	TRUE	FALSE	FALSE	FALSE	FALSE
27	ko:K03321	TC.SULP; sulfate permease, SulP family	1	1	1	1	1	1	1	1	TRUE	FALSE	FALSE	FALSE	FALSE
28	ko:K01620	ltaE; threonine aldolase [EC:4.1.2.48]	2	2	2	2	2	2	2	2	TRUE	FALSE	FALSE	FALSE	FALSE
29	ko:K00311	ETFDH; electron-transferring-flavoprotein dehydrogenase [EC:1.5.5.1]	3	2	2	2	2	2	2	2	TRUE	FALSE	FALSE	FALSE	FALSE
30	ko:K01256	pepN; aminopeptidase N [EC:3.4.11.2]	3	3	3	3	3	4	3	4	TRUE	FALSE	FALSE	FALSE	FALSE
31	ko:K15371	GDH2; glutamate dehydrogenase [EC:1.4.1.2]	1	1	1	1	1	1	1	1	TRUE	FALSE	FALSE	FALSE	FALSE
32	ko:K01262	pepP; Xaa-Pro aminopeptidase [EC:3.4.11.9]	1	1	1	1	1	1	1	1	TRUE	FALSE	FALSE	FALSE	FALSE
33	ko:K02027	ABC.MS.S; multiple sugar transport system substrate-binding protein	2	2	2	2	2	2	2	2	TRUE	FALSE	FALSE	FALSE	FALSE
34	ko:K01354	ptrB; oligopeptidase B [EC:3.4.21.83]	1	1	1	1	1	1	1	2	TRUE	FALSE	FALSE	FALSE	FALSE
35	ko:K00567	ogt, MGMT; methylated-DNA-[protein]-cysteine S-methyltransferase [EC:2.1.1.63]	1	1	1	1	1	1	1	1	TRUE	FALSE	FALSE	FALSE	FALSE
36	ko:K18979	queG; epoxyqueuosine reductase [EC:1.17.99.6]	2	2	2	2	2	2	2	2	TRUE	FALSE	FALSE	FALSE	FALSE
37	ko:K07734	paiB; transcriptional regulator	2	2	2	1	1	1	1	1	TRUE	FALSE	FALSE	FALSE	FALSE
38	ko:K04782	pchB; isochorismate pyruvate lyase [EC:4.2.99.21]	2	2	2	2	2	2	2	2	TRUE	FALSE	FALSE	FALSE	FALSE
39	ko:K07397	yhfA; putative redox protein	1	1	1	1	1	1	1	1	TRUE	FALSE	FALSE	FALSE	FALSE
40	ko:K01595	ppc; phosphoenolpyruvate carboxylase [EC:4.1.1.31]	1	1	1	1	1	1	1	1	TRUE	FALSE	FALSE	FALSE	FALSE
41	ko:K01885	EARS, gltX; glutamyl-tRNA synthetase [EC:6.1.1.17]	3	3	3	3	3	3	3	3	TRUE	FALSE	FALSE	FALSE	FALSE
42	ko:K01894	gluQ; glutamyl-Q tRNA(Asp) synthetase [EC:6.1.1.-]	1	1	1	1	1	1	1	1	TRUE	FALSE	FALSE	FALSE	FALSE
43	ko:K00798	MMAB, pduO; cob(I)alamin adenosyltransferase [EC:2.5.1.17]	1	1	1	1	1	1	1	1	TRUE	FALSE	FALSE	FALSE	FALSE
44	ko:K12132	prkC, stkP; eukaryotic-like serine/threonine-protein kinase [EC:2.7.11.1]	2	2	2	2	2	2	2	3	TRUE	FALSE	FALSE	FALSE	FALSE
45	ko:K18912	egtB; gamma-glutamyl hercynylcysteine S-oxide synthase [EC:1.14.99.50]	1	1	1	1	1	1	1	1	TRUE	FALSE	FALSE	FALSE	FALSE
46	ko:K03594	bfr; bacterioferritin [EC:1.16.3.1]	7	6	6	3	3	3	3	6	TRUE	FALSE	FALSE	FALSE	FALSE
47	ko:K03147	thiC; phosphomethylpyrimidine synthase [EC:4.1.99.17]	1	1	1	1	1	2	1	1	TRUE	FALSE	FALSE	FALSE	FALSE
48	ko:K06193	phnA; protein PhnA	1	1	1	1	1	1	1	1	TRUE	FALSE	FALSE	FALSE	FALSE
49	ko:K03648	UNG, UDG; uracil-DNA glycosylase [EC:3.2.2.27]	1	1	1	1	1	1	1	1	TRUE	FALSE	FALSE	FALSE	FALSE
50	ko:K07274	mipA, ompV; MipA family protein	1	1	1	2	2	2	2	2	TRUE	FALSE	FALSE	FALSE	FALSE
51	ko:K03654	recQ; ATP-dependent DNA helicase RecQ [EC:3.6.4.12]	3	2	2	2	2	2	2	2	TRUE	FALSE	FALSE	FALSE	FALSE
52	ko:K06966	ppnN; pyrimidine/purine-5'-nucleotide nucleosidase [EC:3.2.2.10 3.2.2.-]	2	2	2	2	2	2	2	4	TRUE	FALSE	FALSE	FALSE	FALSE
53	ko:K02291	crtB; 15-cis-phytoene synthase [EC:2.5.1.32]	2	2	2	2	2	2	2	2	TRUE	FALSE	FALSE	FALSE	FALSE
54	ko:K01303	APEH; acylaminoacyl-peptidase [EC:3.4.19.1]	1	1	1	1	1	1	1	0	TRUE	FALSE	FALSE	FALSE	FALSE
55	ko:K06147	ABCB-BAC; ATP-binding cassette, subfamily B, bacterial	4	2	1	2	2	3	2	3	TRUE	FALSE	FALSE	FALSE	FALSE
56	ko:K12531	rtxE, fitC; ATP-binding cassette, subfamily B, bacterial RtxE	1	1	1	1	1	1	1	1	TRUE	FALSE	FALSE	FALSE	FALSE
57	ko:K10027	crtI; phytoene desaturase [EC:1.3.99.26 1.3.99.28 1.3.99.29 1.3.99.31]	1	1	1	1	1	1	1	1	TRUE	FALSE	FALSE	FALSE	FALSE
58	ko:K06443	lcyB, crtL1, crtY; lycopene beta-cyclase [EC:5.5.1.19]	1	1	1	1	1	1	1	1	TRUE	FALSE	FALSE	FALSE	FALSE
59	ko:K17218	sqr; sulfide:quinone oxidoreductase [EC:1.8.5.4]	2	2	2	1	3	3	3	2	TRUE	FALSE	FALSE	FALSE	FALSE
60	ko:K00574	cfa; cyclopropane-fatty-acyl-phospholipid synthase [EC:2.1.1.79]	2	2	2	2	2	2	2	2	TRUE	FALSE	FALSE	FALSE	FALSE
61	ko:K20238	E2.1.1.317; sphingolipid C9-methyltransferase [EC:2.1.1.317]	1	1	1	1	1	1	1	1	TRUE	FALSE	FALSE	FALSE	FALSE
62	ko:K07147	msrP; methionine sulfoxide reductase catalytic subunit [EC:1.8.-.-]	1	1	2	1	2	2	3	2	TRUE	FALSE	FALSE	FALSE	FALSE
63	ko:K08981	K08981; putative membrane protein	1	1	1	0	0	0	0	0	FALSE	FALSE	FALSE	FALSE	FALSE
64	ko:K07090	K07090; uncharacterized protein	6	5	7	5	6	6	9	5	TRUE	FALSE	FALSE	FALSE	FALSE
65	ko:K06941	rlmN; 23S rRNA (adenine2503-C2)-methyltransferase [EC:2.1.1.192]	1	1	1	1	1	1	1	1	TRUE	FALSE	FALSE	FALSE	FALSE
66	ko:K12976	pagL; lipid A 3-O-deacylase [EC:3.1.1.-]	1	1	1	1	1	1	1	1	TRUE	FALSE	FALSE	FALSE	FALSE
67	ko:K16079	omp31; outer membrane immunogenic protein	3	3	3	3	3	3	3	3	TRUE	FALSE	FALSE	FALSE	FALSE
68	ko:K02338	dnaN; DNA polymerase III subunit beta [EC:2.7.7.7]	1	1	1	1	1	1	1	1	TRUE	FALSE	FALSE	FALSE	FALSE
69	ko:K03629	recF; DNA replication and repair protein RecF	1	1	1	1	1	1	1	1	TRUE	FALSE	FALSE	FALSE	FALSE
70	ko:K07459	ybjD; putative ATP-dependent endonuclease of the OLD family	2	2	2	1	1	1	1	2	TRUE	FALSE	FALSE	FALSE	FALSE
71	ko:K06867	K06867; uncharacterized protein	1	1	1	0	0	0	0	0	FALSE	FALSE	FALSE	FALSE	FALSE
72	ko:K02470	gyrB; DNA gyrase subunit B [EC:5.6.2.2]	2	2	1	2	2	2	2	2	TRUE	FALSE	FALSE	FALSE	FALSE
73	ko:K00936	pdtaS; two-component system, sensor histidine kinase PdtaS [EC:2.7.13.3]	1	1	1	1	1	1	1	1	TRUE	FALSE	FALSE	FALSE	FALSE
74	ko:K03413	cheY; two-component system, chemotaxis family, chemotaxis protein CheY	4	4	4	4	4	4	4	5	TRUE	FALSE	FALSE	FALSE	FALSE
75	ko:K10857	exoX; exodeoxyribonuclease X [EC:3.1.11.-]	1	1	1	1	1	1	1	1	TRUE	FALSE	FALSE	FALSE	FALSE
76	ko:K00796	folP; dihydropteroate synthase [EC:2.5.1.15]	1	1	1	1	1	1	1	1	TRUE	FALSE	FALSE	FALSE	FALSE
77	ko:K00571	E2.1.1.72; site-specific DNA-methyltransferase (adenine-specific) [EC:2.1.1.72]	1	3	0	3	3	3	1	1	FALSE	TRUE	FALSE	FALSE	FALSE
78	ko:K13581	ccrM; modification methylase [EC:2.1.1.72]	1	1	0	1	1	1	1	1	FALSE	TRUE	FALSE	FALSE	FALSE
79	ko:K03470	rnhB; ribonuclease HII [EC:3.1.26.4]	1	1	1	1	1	1	1	1	TRUE	FALSE	FALSE	FALSE	FALSE
80	ko:K00941	thiD; hydroxymethylpyrimidine/phosphomethylpyrimidine kinase [EC:2.7.1.49 2.7.4.7]	1	1	1	1	1	1	1	1	TRUE	FALSE	FALSE	FALSE	FALSE
81	ko:K08994	yneE, BEST; ion channel-forming bestrophin family protein	2	2	2	1	3	3	2	2	TRUE	FALSE	FALSE	FALSE	FALSE
82	ko:K00324	pntA; H+-translocating NAD(P) transhydrogenase subunit alpha [EC:1.6.1.2 7.1.1.1]	4	4	4	2	2	2	2	2	TRUE	FALSE	FALSE	FALSE	FALSE
83	ko:K00322	sthA, udhA; NAD(P) transhydrogenase [EC:1.6.1.1]	1	1	1	1	1	1	1	1	TRUE	FALSE	FALSE	FALSE	FALSE
84	ko:K00325	pntB; H+-translocating NAD(P) transhydrogenase subunit beta [EC:1.6.1.2 7.1.1.1]	2	3	2	1	1	1	1	1	TRUE	FALSE	FALSE	FALSE	FALSE
85	ko:K15125	fhaB; filamentous hemagglutinin	1	1	6	2	1	1	0	0	FALSE	FALSE	TRUE	FALSE	FALSE
86	ko:K01778	dapF; diaminopimelate epimerase [EC:5.1.1.7]	1	1	1	1	1	1	1	1	TRUE	FALSE	FALSE	FALSE	FALSE
87	ko:K00683	QPCT; glutaminyl-peptide cyclotransferase [EC:2.3.2.5]	1	1	1	1	1	1	1	1	TRUE	FALSE	FALSE	FALSE	FALSE
88	ko:K05802	mscK, kefA, aefA; potassium-dependent mechanosensitive channel	2	2	2	2	2	2	2	2	TRUE	FALSE	FALSE	FALSE	FALSE
89	ko:K03088	rpoE; RNA polymerase sigma-70 factor, ECF subfamily	23	18	17	16	22	23	16	14	TRUE	FALSE	FALSE	FALSE	FALSE
90	ko:K01406	prtC; serralysin [EC:3.4.24.40]	1	1	1	1	1	1	1	0	TRUE	FALSE	FALSE	FALSE	FALSE
91	ko:K21012	pelG; polysaccharide biosynthesis protein PelG	2	2	3	2	2	2	2	0	TRUE	FALSE	FALSE	FALSE	FALSE
92	ko:K21006	pelA; polysaccharide biosynthesis protein PelA	2	2	2	2	2	2	2	0	TRUE	FALSE	FALSE	FALSE	FALSE
93	ko:K03497	parB, spo0J; ParB family transcriptional regulator, chromosome partitioning protein	7	3	5	3	5	6	2	2	TRUE	FALSE	FALSE	FALSE	FALSE
94	ko:K01895	ACSS1_2, acs; acetyl-CoA synthetase [EC:6.2.1.1]	4	2	2	1	1	1	1	1	TRUE	FALSE	FALSE	FALSE	FALSE
95	ko:K01091	gph; phosphoglycolate phosphatase [EC:3.1.3.18]	4	4	4	3	3	3	4	3	TRUE	FALSE	FALSE	FALSE	FALSE
96	ko:K01560	E3.8.1.2; 2-haloacid dehalogenase [EC:3.8.1.2]	2	2	2	1	1	1	2	1	TRUE	FALSE	FALSE	FALSE	FALSE
97	ko:K07025	K07025; putative hydrolase of the HAD superfamily	4	4	4	3	3	3	4	3	TRUE	FALSE	FALSE	FALSE	FALSE
98	ko:K08723	yjjG; 5'-nucleotidase [EC:3.1.3.5]	1	1	1	0	0	0	1	0	FALSE	FALSE	FALSE	FALSE	FALSE
99	ko:K03782	katG; catalase-peroxidase [EC:1.11.1.21]	2	2	2	2	2	2	2	3	TRUE	FALSE	FALSE	FALSE	FALSE
100	ko:K21470	ycbB; L,D-transpeptidase YcbB	2	2	2	1	1	1	1	2	TRUE	FALSE	FALSE	FALSE	FALSE
101	ko:K01126	E3.1.4.46, glpQ, ugpQ; glycerophosphoryl diester phosphodiesterase [EC:3.1.4.46]	2	2	2	2	2	2	2	1	TRUE	FALSE	FALSE	FALSE	FALSE
102	ko:K00845	glk; glucokinase [EC:2.7.1.2]	6	6	6	6	6	6	6	4	TRUE	FALSE	FALSE	FALSE	FALSE
103	ko:K03292	TC.GPH; glycoside/pentoside/hexuronide:cation symporter, GPH family	2	2	3	3	3	3	2	1	TRUE	FALSE	FALSE	FALSE	FALSE
104	ko:K03478	chbG; chitin disaccharide deacetylase [EC:3.5.1.105]	1	1	1	1	1	1	1	1	TRUE	FALSE	FALSE	FALSE	FALSE
105	ko:K03769	ppiC; peptidyl-prolyl cis-trans isomerase C [EC:5.2.1.8]	6	5	5	3	4	4	3	4	TRUE	FALSE	FALSE	FALSE	FALSE
106	ko:K07165	fecR; transmembrane sensor	10	7	7	8	9	9	7	6	TRUE	FALSE	FALSE	FALSE	FALSE
107	ko:K00600	glyA, SHMT; glycine hydroxymethyltransferase [EC:2.1.2.1]	3	3	3	2	2	2	2	2	TRUE	FALSE	FALSE	FALSE	FALSE
108	ko:K00302	soxA; sarcosine oxidase, subunit alpha [EC:1.5.3.1]	2	2	2	0	0	0	0	0	FALSE	FALSE	FALSE	FALSE	FALSE
109	ko:K00304	soxD; sarcosine oxidase, subunit delta [EC:1.5.3.1]	1	1	1	0	0	0	0	0	FALSE	FALSE	FALSE	FALSE	FALSE
110	ko:K00605	gcvT, AMT; aminomethyltransferase [EC:2.1.2.10]	3	3	3	1	1	1	1	1	TRUE	FALSE	FALSE	FALSE	FALSE
111	ko:K00305	soxG; sarcosine oxidase, subunit gamma [EC:1.5.3.1]	1	1	1	0	0	0	0	0	FALSE	FALSE	FALSE	FALSE	FALSE
112	ko:K01752	E4.3.1.17, sdaA, sdaB, tdcG; L-serine dehydratase [EC:4.3.1.17]	2	2	2	1	1	1	1	1	TRUE	FALSE	FALSE	FALSE	FALSE
113	ko:K19055	prdX, proX; Ala-tRNA(Pro) deacylase [EC:3.1.1.-]	1	1	1	0	0	0	0	0	FALSE	FALSE	FALSE	FALSE	FALSE
114	ko:K00008	SORD, gutB; L-iditol 2-dehydrogenase [EC:1.1.1.14]	7	6	6	1	2	2	1	2	TRUE	FALSE	FALSE	FALSE	FALSE
115	ko:K00148	fdhA; glutathione-independent formaldehyde dehydrogenase [EC:1.2.1.46]	1	1	1	0	1	1	0	0	FALSE	FALSE	TRUE	FALSE	FALSE
116	ko:K02168	betT, betS; choline/glycine/proline betaine transport protein	2	2	2	0	0	0	0	1	FALSE	FALSE	FALSE	FALSE	FALSE
117	ko:K03521	fixA, etfB; electron transfer flavoprotein beta subunit	4	5	3	2	2	2	3	2	TRUE	FALSE	FALSE	FALSE	FALSE
118	ko:K03522	fixB, etfA; electron transfer flavoprotein alpha subunit	4	3	3	2	4	2	1	2	TRUE	FALSE	FALSE	FALSE	FALSE
119	ko:K01433	purU; formyltetrahydrofolate deformylase [EC:3.5.1.10]	2	2	2	1	1	1	1	1	TRUE	FALSE	FALSE	FALSE	FALSE
120	ko:K01491	folD; methylenetetrahydrofolate dehydrogenase (NADP+) / methenyltetrahydrofolate cyclohydrolase [EC:1.5.1.5 3.5.4.9]	2	2	2	1	1	1	1	1	TRUE	FALSE	FALSE	FALSE	FALSE
121	ko:K00314	SARDH; sarcosine dehydrogenase [EC:1.5.8.3]	1	1	1	0	0	0	0	0	FALSE	FALSE	FALSE	FALSE	FALSE
122	ko:K01633	folB; 7,8-dihydroneopterin aldolase/epimerase/oxygenase [EC:4.1.2.25 5.1.99.8 1.13.11.81]	3	3	3	2	2	2	2	2	TRUE	FALSE	FALSE	FALSE	FALSE
123	ko:K00479	gbcA; glycine betaine catabolism A	1	1	1	0	0	0	0	0	FALSE	FALSE	FALSE	FALSE	FALSE
124	ko:K21832	gbcB; glycine betaine catabolism B	1	2	2	1	1	1	0	0	FALSE	FALSE	TRUE	FALSE	FALSE
125	ko:K14266	prnA, rebH, ktzQ; tryptophan 7-halogenase [EC:1.14.19.9]	10	9	9	11	11	11	11	11	TRUE	FALSE	FALSE	FALSE	FALSE
126	ko:K00135	gabD; succinate-semialdehyde dehydrogenase / glutarate-semialdehyde dehydrogenase [EC:1.2.1.16 1.2.1.79 1.2.1.20]	4	4	3	1	1	1	1	1	TRUE	FALSE	FALSE	FALSE	FALSE
127	ko:K00930	argB; acetylglutamate kinase [EC:2.7.2.8]	3	3	3	3	3	3	3	3	TRUE	FALSE	FALSE	FALSE	FALSE
128	ko:K09125	yhhQ; queuosine precursor transporter	2	2	2	2	2	2	2	2	TRUE	FALSE	FALSE	FALSE	FALSE
129	ko:K03060	rpoZ; DNA-directed RNA polymerase subunit omega [EC:2.7.7.6]	1	1	1	1	1	1	1	1	TRUE	FALSE	FALSE	FALSE	FALSE
130	ko:K06131	clsA_B; cardiolipin synthase A/B [EC:2.7.8.-]	2	2	1	1	1	1	1	1	TRUE	FALSE	FALSE	FALSE	FALSE
131	ko:K03790	rimJ; [ribosomal protein S5]-alanine N-acetyltransferase [EC:2.3.1.267]	1	1	1	1	1	1	1	1	TRUE	FALSE	FALSE	FALSE	FALSE
132	ko:K13525	VCP, CDC48; transitional endoplasmic reticulum ATPase	1	1	1	1	1	1	1	1	TRUE	FALSE	FALSE	FALSE	FALSE
133	ko:K03566	gcvA; LysR family transcriptional regulator, glycine cleavage system transcriptional activator	2	2	2	2	2	2	2	2	TRUE	FALSE	FALSE	FALSE	FALSE
134	ko:K02913	RP-L33, MRPL33, rpmG; large subunit ribosomal protein L33	1	1	1	1	1	1	1	1	TRUE	FALSE	FALSE	FALSE	FALSE
135	ko:K04047	dps; starvation-inducible DNA-binding protein	4	3	3	1	1	1	1	2	TRUE	FALSE	FALSE	FALSE	FALSE
136	ko:K10747	LIG1; DNA ligase 1 [EC:6.5.1.1 6.5.1.6 6.5.1.7]	1	1	1	1	1	1	1	1	TRUE	FALSE	FALSE	FALSE	FALSE
137	ko:K00790	murA; UDP-N-acetylglucosamine 1-carboxyvinyltransferase [EC:2.5.1.7]	1	1	1	1	1	1	2	1	TRUE	FALSE	FALSE	FALSE	FALSE
138	ko:K03546	sbcC, rad50; DNA repair protein SbcC/Rad50	2	1	2	1	1	1	1	1	TRUE	FALSE	FALSE	FALSE	FALSE
139	ko:K07782	sdiA; LuxR family transcriptional regulator, quorum-sensing system regulator SdiA	5	3	3	1	1	1	2	2	TRUE	FALSE	FALSE	FALSE	FALSE
140	ko:K18098	bjaR1, rpaR, rhiR; LuxR family transcriptional regulator, quorum-sensing system regulator BjaR1	1	0	0	0	0	0	0	0	FALSE	TRUE	FALSE	FALSE	FALSE
141	ko:K19731	cciR; LuxR family transcriptional regulator, quorum-sensing system regulator CciR	1	0	0	0	0	0	0	0	FALSE	TRUE	FALSE	FALSE	FALSE
142	ko:K13060	lasI; acyl homoserine lactone synthase [EC:2.3.1.184]	1	0	0	0	0	0	0	0	FALSE	TRUE	FALSE	FALSE	FALSE
143	ko:K18096	bjaI, rpaI, braI, rhiI; acyl-homoserine lactone synthase [EC:2.3.1.228 2.3.1.229 2.3.1.-]	1	0	0	0	0	0	0	0	FALSE	TRUE	FALSE	FALSE	FALSE
144	ko:K01953	asnB, ASNS; asparagine synthase (glutamine-hydrolysing) [EC:6.3.5.4]	2	1	1	2	2	2	2	1	TRUE	FALSE	FALSE	FALSE	FALSE
145	ko:K12674	bls; (carboxyethyl)arginine beta-lactam-synthase [EC:6.3.3.4]	1	0	0	1	1	1	1	0	FALSE	TRUE	FALSE	FALSE	FALSE
146	ko:K18582	thnM; carbapenam-3-carboxylate synthase [EC:6.3.3.6]	1	0	0	1	1	1	1	0	FALSE	TRUE	FALSE	FALSE	FALSE
147	ko:K01278	DPP4, CD26; dipeptidyl-peptidase 4 [EC:3.4.14.5]	3	2	2	2	2	2	2	2	TRUE	FALSE	FALSE	FALSE	FALSE
148	ko:K06889	K06889; uncharacterized protein	3	3	3	3	3	3	3	3	TRUE	FALSE	FALSE	FALSE	FALSE
149	ko:K07001	K07001; NTE family protein	4	2	2	1	1	1	1	2	TRUE	FALSE	FALSE	FALSE	FALSE
150	ko:K10914	crp; CRP/FNR family transcriptional regulator, cyclic AMP receptor protein	2	0	1	0	0	0	0	0	FALSE	FALSE	FALSE	FALSE	FALSE
151	ko:K08482	kaiC; circadian clock protein KaiC	2	1	1	0	0	0	0	0	FALSE	FALSE	FALSE	FALSE	FALSE
152	ko:K05595	marC; multiple antibiotic resistance protein	2	1	1	1	1	1	1	1	TRUE	FALSE	FALSE	FALSE	FALSE
153	ko:K13993	HSP20; HSP20 family protein	9	4	7	1	1	1	1	1	TRUE	FALSE	FALSE	FALSE	FALSE
154	ko:K04080	ibpA; molecular chaperone IbpA	5	2	4	1	1	1	1	1	TRUE	FALSE	FALSE	FALSE	FALSE
155	ko:K04081	ibpB; molecular chaperone IbpB	5	2	4	1	1	1	1	1	TRUE	FALSE	FALSE	FALSE	FALSE
156	ko:K06890	K06890; uncharacterized protein	4	3	3	1	1	1	1	1	TRUE	FALSE	FALSE	FALSE	FALSE
157	ko:K04771	degP, htrA; serine protease Do [EC:3.4.21.107]	5	3	3	2	2	2	2	2	TRUE	FALSE	FALSE	FALSE	FALSE
158	ko:K04772	degQ, hhoA; serine protease DegQ [EC:3.4.21.-]	3	1	2	1	1	1	1	1	TRUE	FALSE	FALSE	FALSE	FALSE
159	ko:K01802	E5.2.1.8; peptidylprolyl isomerase [EC:5.2.1.8]	8	8	9	7	9	9	8	6	TRUE	FALSE	FALSE	FALSE	FALSE
160	ko:K03768	PPIB, ppiB; peptidyl-prolyl cis-trans isomerase B (cyclophilin B) [EC:5.2.1.8]	5	5	5	5	5	5	5	5	TRUE	FALSE	FALSE	FALSE	FALSE
161	ko:K07089	K07089; uncharacterized protein	1	1	0	0	1	1	0	0	FALSE	TRUE	TRUE	FALSE	FALSE
162	ko:K07213	ATOX1, ATX1, copZ, golB; copper chaperone	1	1	0	0	1	1	0	0	FALSE	TRUE	TRUE	FALSE	FALSE
163	ko:K17686	copA, ctpA, ATP7; P-type Cu+ transporter [EC:7.2.2.8]	2	3	1	0	4	4	1	0	FALSE	FALSE	FALSE	FALSE	FALSE
164	ko:K19591	cueR; MerR family transcriptional regulator, copper efflux regulator	3	5	3	3	8	8	2	0	TRUE	FALSE	FALSE	FALSE	FALSE
165	ko:K07243	FTR, FTH1, efeU; high-affinity iron transporter	2	0	3	0	2	2	1	0	FALSE	FALSE	FALSE	FALSE	FALSE
166	ko:K01784	galE, GALE; UDP-glucose 4-epimerase [EC:5.1.3.2]	3	2	2	2	3	3	1	1	TRUE	FALSE	FALSE	FALSE	FALSE
167	ko:K10817	eryAI; 6-deoxyerythronolide-B synthase EryAI [EC:2.3.1.94]	2	1	1	0	1	1	0	0	FALSE	FALSE	TRUE	FALSE	FALSE
168	ko:K12443	ppsD; phthiocerol/phenolphthiocerol synthesis type-I polyketide synthase D [EC:2.3.1.292]	2	1	1	0	1	1	0	0	FALSE	FALSE	TRUE	FALSE	FALSE
169	ko:K15672	rifC_D; rifamycin polyketide synthase modules 7 and 8	2	1	1	0	1	1	0	0	FALSE	FALSE	TRUE	FALSE	FALSE
170	ko:K05524	fdxA; ferredoxin	2	2	1	1	2	2	3	1	TRUE	FALSE	FALSE	FALSE	FALSE
171	ko:K06886	glbN; hemoglobin	1	1	0	0	1	1	1	0	FALSE	TRUE	FALSE	FALSE	FALSE
172	ko:K04100	ligA; protocatechuate 4,5-dioxygenase, alpha chain [EC:1.13.11.8]	1	0	0	0	1	1	1	0	FALSE	TRUE	FALSE	FALSE	FALSE
173	ko:K15777	DOPA; 4,5-DOPA dioxygenase extradiol [EC:1.13.11.-]	1	0	0	0	1	1	0	0	FALSE	TRUE	TRUE	FALSE	FALSE
174	ko:K15977	K15977; putative oxidoreductase	1	0	0	1	2	2	4	2	FALSE	TRUE	FALSE	FALSE	FALSE
175	ko:K07245	pcoD; copper resistance protein D	2	2	1	0	4	4	1	0	FALSE	FALSE	FALSE	FALSE	FALSE
176	ko:K07156	copC, pcoC; copper resistance protein C	2	2	1	0	4	4	1	0	FALSE	FALSE	FALSE	FALSE	FALSE
177	ko:K00384	trxB, TRR; thioredoxin reductase (NADPH) [EC:1.8.1.9]	5	5	4	2	3	3	2	3	TRUE	FALSE	FALSE	FALSE	FALSE
178	ko:K07233	pcoB, copB; copper resistance protein B	4	4	2	1	5	5	2	1	TRUE	FALSE	FALSE	FALSE	FALSE
179	ko:K08996	yagU; putative membrane protein	1	0	0	0	0	0	0	0	FALSE	TRUE	FALSE	FALSE	FALSE
180	ko:K16090	fiu; catecholate siderophore receptor	2	1	1	1	2	2	1	1	TRUE	FALSE	FALSE	FALSE	FALSE
181	ko:K07507	mgtC; putative Mg2+ transporter-C (MgtC) family protein	3	2	3	1	3	3	2	2	TRUE	FALSE	FALSE	FALSE	FALSE
182	ko:K14335	pimC; alpha-1,6-mannosyltransferase [EC:2.4.1.-]	2	1	1	1	2	2	1	1	TRUE	FALSE	FALSE	FALSE	FALSE
183	ko:K17884	E2.7.8.39; archaetidylinositol phosphate synthase [EC:2.7.8.39]	2	1	1	0	0	0	0	0	FALSE	FALSE	FALSE	FALSE	FALSE
184	ko:K04754	mlaA, vacJ; phospholipid-binding lipoprotein MlaA	2	1	1	1	2	2	1	0	TRUE	FALSE	FALSE	FALSE	FALSE
185	ko:K02076	zurR, zur; Fur family transcriptional regulator, zinc uptake regulator	2	1	1	1	1	1	1	1	TRUE	FALSE	FALSE	FALSE	FALSE
186	ko:K03711	fur, zur, furB; Fur family transcriptional regulator, ferric uptake regulator	3	2	2	2	2	2	2	2	TRUE	FALSE	FALSE	FALSE	FALSE
187	ko:K09823	zur; Fur family transcriptional regulator, zinc uptake regulator	2	1	1	1	1	1	1	1	TRUE	FALSE	FALSE	FALSE	FALSE
188	ko:K07497	K07497; putative transposase	8	10	10	4	9	10	5	4	TRUE	FALSE	FALSE	FALSE	FALSE
189	ko:K09471	puuB, ordL; gamma-glutamylputrescine oxidase [EC:1.4.3.-]	1	0	0	1	1	1	1	1	FALSE	TRUE	FALSE	FALSE	FALSE
190	ko:K00012	UGDH, ugd; UDPglucose 6-dehydrogenase [EC:1.1.1.22]	1	1	1	1	1	1	1	1	TRUE	FALSE	FALSE	FALSE	FALSE
191	ko:K01083	E3.1.3.8; 3-phytase [EC:3.1.3.8]	1	1	1	1	1	1	1	0	TRUE	FALSE	FALSE	FALSE	FALSE
192	ko:K20276	bapA; large repetitive protein	3	4	9	0	0	0	0	2	FALSE	FALSE	FALSE	FALSE	FALSE
193	ko:K01104	E3.1.3.48; protein-tyrosine phosphatase [EC:3.1.3.48]	1	2	0	1	1	1	1	0	FALSE	TRUE	FALSE	FALSE	FALSE
194	ko:K01951	guaA, GMPS; GMP synthase (glutamine-hydrolysing) [EC:6.3.5.2]	3	2	1	3	3	3	3	4	TRUE	FALSE	FALSE	FALSE	FALSE
195	ko:K03825	aaaT; L-phenylalanine/L-methionine N-acetyltransferase [EC:2.3.1.53 2.3.1.-]	1	0	0	1	1	1	1	0	FALSE	TRUE	FALSE	FALSE	FALSE
196	ko:K08365	merR; MerR family transcriptional regulator, mercuric resistance operon regulatory protein	2	2	5	3	5	5	3	0	TRUE	FALSE	FALSE	FALSE	FALSE
197	ko:K03676	grxC, GLRX, GLRX2; glutaredoxin 3	4	4	5	3	4	4	4	2	TRUE	FALSE	FALSE	FALSE	FALSE
198	ko:K01153	hsdR; type I restriction enzyme, R subunit [EC:3.1.21.3]	2	2	1	0	1	1	0	0	FALSE	FALSE	TRUE	FALSE	FALSE
199	ko:K03496	parA, soj; chromosome partitioning protein	10	7	7	7	9	10	5	5	TRUE	FALSE	FALSE	FALSE	FALSE
200	ko:K03208	wcaI; colanic acid biosynthesis glycosyl transferase WcaI	1	0	0	0	0	0	0	0	FALSE	TRUE	FALSE	FALSE	FALSE
201	ko:K20997	pslA; polysaccharide biosynthesis protein PslA	2	2	2	2	2	2	1	1	TRUE	FALSE	FALSE	FALSE	FALSE
202	ko:K03043	rpoB; DNA-directed RNA polymerase subunit beta [EC:2.7.7.6]	1	1	1	1	1	1	1	1	TRUE	FALSE	FALSE	FALSE	FALSE
203	ko:K13797	rpoBC; DNA-directed RNA polymerase subunit beta-beta' [EC:2.7.7.6]	2	2	2	2	2	2	2	2	TRUE	FALSE	FALSE	FALSE	FALSE
204	ko:K03046	rpoC; DNA-directed RNA polymerase subunit beta' [EC:2.7.7.6]	1	1	1	1	1	1	1	1	TRUE	FALSE	FALSE	FALSE	FALSE
205	ko:K02935	RP-L7, MRPL12, rplL; large subunit ribosomal protein L7/L12	2	2	2	2	2	2	2	2	TRUE	FALSE	FALSE	FALSE	FALSE
206	ko:K02864	RP-L10, MRPL10, rplJ; large subunit ribosomal protein L10	1	1	1	1	1	1	1	1	TRUE	FALSE	FALSE	FALSE	FALSE
207	ko:K07093	K07093; uncharacterized protein	1	1	1	1	1	1	1	1	TRUE	FALSE	FALSE	FALSE	FALSE
208	ko:K07404	pgl; 6-phosphogluconolactonase [EC:3.1.1.31]	1	1	1	1	1	1	1	1	TRUE	FALSE	FALSE	FALSE	FALSE
209	ko:K07168	K07168; CBS domain-containing membrane protein	1	1	1	1	1	1	3	1	TRUE	FALSE	FALSE	FALSE	FALSE
210	ko:K02106	atoE; short-chain fatty acids transporter	1	1	1	1	1	1	1	0	TRUE	FALSE	FALSE	FALSE	FALSE
211	ko:K02039	phoU; phosphate transport system protein	2	2	2	2	2	2	2	2	TRUE	FALSE	FALSE	FALSE	FALSE
212	ko:K07220	K07220; uncharacterized protein	1	1	1	1	1	1	1	1	TRUE	FALSE	FALSE	FALSE	FALSE
213	ko:K03306	TC.PIT; inorganic phosphate transporter, PiT family	2	2	2	2	2	2	2	2	TRUE	FALSE	FALSE	FALSE	FALSE
214	ko:K15726	czcA, cusA, cnrA; heavy metal efflux system protein	3	2	6	5	8	8	6	2	TRUE	FALSE	FALSE	FALSE	FALSE
215	ko:K15727	czcB, cusB, cnrB; membrane fusion protein, heavy metal efflux system	3	2	5	3	5	5	5	2	TRUE	FALSE	FALSE	FALSE	FALSE
216	ko:K00140	mmsA, iolA, ALDH6A1; malonate-semialdehyde dehydrogenase (acetylating) / methylmalonate-semialdehyde dehydrogenase [EC:1.2.1.18 1.2.1.27]	1	1	1	1	1	1	1	1	TRUE	FALSE	FALSE	FALSE	FALSE
217	ko:K00248	ACADS, bcd; butyryl-CoA dehydrogenase [EC:1.3.8.1]	2	2	2	2	2	2	2	2	TRUE	FALSE	FALSE	FALSE	FALSE
218	ko:K01692	paaF, echA; enoyl-CoA hydratase [EC:4.2.1.17]	3	2	2	2	2	2	2	2	TRUE	FALSE	FALSE	FALSE	FALSE
219	ko:K05605	HIBCH; 3-hydroxyisobutyryl-CoA hydrolase [EC:3.1.2.4]	1	1	1	1	1	1	1	1	TRUE	FALSE	FALSE	FALSE	FALSE
220	ko:K00020	HIBADH, mmsB; 3-hydroxyisobutyrate dehydrogenase [EC:1.1.1.31]	2	3	3	1	1	1	1	2	TRUE	FALSE	FALSE	FALSE	FALSE
221	ko:K01775	alr; alanine racemase [EC:5.1.1.1]	1	1	1	1	1	1	1	1	TRUE	FALSE	FALSE	FALSE	FALSE
222	ko:K00626	ACAT, atoB; acetyl-CoA C-acetyltransferase [EC:2.3.1.9]	4	4	4	5	5	5	5	3	TRUE	FALSE	FALSE	FALSE	FALSE
223	ko:K03821	phbC, phaC; polyhydroxyalkanoate synthase subunit PhaC [EC:2.3.1.-]	2	2	2	2	3	3	2	2	TRUE	FALSE	FALSE	FALSE	FALSE
224	ko:K01419	hslV, clpQ; ATP-dependent HslUV protease, peptidase subunit HslV [EC:3.4.25.2]	1	1	1	1	1	1	1	1	TRUE	FALSE	FALSE	FALSE	FALSE
225	ko:K03667	hslU; ATP-dependent HslUV protease ATP-binding subunit HslU	1	1	1	1	1	1	1	1	TRUE	FALSE	FALSE	FALSE	FALSE
226	ko:K01069	gloB, gloC, HAGH; hydroxyacylglutathione hydrolase [EC:3.1.2.6]	4	4	4	4	4	4	4	4	TRUE	FALSE	FALSE	FALSE	FALSE
227	ko:K01759	GLO1, gloA; lactoylglutathione lyase [EC:4.4.1.5]	3	3	3	2	2	2	3	3	TRUE	FALSE	FALSE	FALSE	FALSE
228	ko:K07000	K07000; uncharacterized protein	1	1	1	1	1	1	1	1	TRUE	FALSE	FALSE	FALSE	FALSE
229	ko:K01921	ddl; D-alanine-D-alanine ligase [EC:6.3.2.4]	4	4	4	4	4	4	4	4	TRUE	FALSE	FALSE	FALSE	FALSE
230	ko:K01924	murC; UDP-N-acetylmuramate--alanine ligase [EC:6.3.2.8]	2	2	2	2	2	2	2	2	TRUE	FALSE	FALSE	FALSE	FALSE
231	ko:K01297	ldcA; muramoyltetrapeptide carboxypeptidase [EC:3.4.17.13]	2	2	2	2	2	2	2	2	TRUE	FALSE	FALSE	FALSE	FALSE
232	ko:K09807	K09807; uncharacterized protein	2	2	2	2	2	2	2	3	TRUE	FALSE	FALSE	FALSE	FALSE
233	ko:K01868	TARS, thrS; threonyl-tRNA synthetase [EC:6.1.1.3]	1	1	1	1	1	1	1	1	TRUE	FALSE	FALSE	FALSE	FALSE
234	ko:K02520	infC, MTIF3; translation initiation factor IF-3	1	1	1	1	1	1	1	1	TRUE	FALSE	FALSE	FALSE	FALSE
235	ko:K00990	glnD; [protein-PII] uridylyltransferase [EC:2.7.7.59]	1	1	1	1	1	1	1	1	TRUE	FALSE	FALSE	FALSE	FALSE
236	ko:K00147	proA; glutamate-5-semialdehyde dehydrogenase [EC:1.2.1.41]	1	1	1	1	1	1	1	1	TRUE	FALSE	FALSE	FALSE	FALSE
237	ko:K00969	nadD; nicotinate-nucleotide adenylyltransferase [EC:2.7.7.18]	2	2	2	2	2	2	2	2	TRUE	FALSE	FALSE	FALSE	FALSE
238	ko:K03574	mutT, NUDT15, MTH2; 8-oxo-dGTP diphosphatase [EC:3.6.1.55]	4	4	4	3	3	3	3	4	TRUE	FALSE	FALSE	FALSE	FALSE
239	ko:K09710	ybeB; ribosome-associated protein	1	1	1	1	1	1	1	1	TRUE	FALSE	FALSE	FALSE	FALSE
240	ko:K00783	rlmH; 23S rRNA (pseudouridine1915-N3)-methyltransferase [EC:2.1.1.177]	1	1	1	1	1	1	1	1	TRUE	FALSE	FALSE	FALSE	FALSE
241	ko:K07726	K07726; putative transcriptional regulator	1	0	0	0	0	0	0	0	FALSE	TRUE	FALSE	FALSE	FALSE
242	ko:K03580	hepA; ATP-dependent helicase HepA [EC:3.6.4.-]	1	0	0	0	1	1	0	0	FALSE	TRUE	TRUE	FALSE	FALSE
243	ko:K06920	queC; 7-cyano-7-deazaguanine synthase [EC:6.3.4.20]	2	1	1	1	1	1	1	1	TRUE	FALSE	FALSE	FALSE	FALSE
244	ko:K01737	queD, ptpS, PTS; 6-pyruvoyltetrahydropterin/6-carboxytetrahydropterin synthase [EC:4.2.3.12 4.1.2.50]	1	0	0	0	0	0	0	0	FALSE	TRUE	FALSE	FALSE	FALSE
245	ko:K04068	nrdG; anaerobic ribonucleoside-triphosphate reductase activating protein [EC:1.97.1.4]	2	1	1	1	1	1	1	1	TRUE	FALSE	FALSE	FALSE	FALSE
246	ko:K10026	queE; 7-carboxy-7-deazaguanine synthase [EC:4.3.99.3]	2	1	1	1	1	1	1	1	TRUE	FALSE	FALSE	FALSE	FALSE
247	ko:K07076	K07076; uncharacterized protein	1	0	0	2	2	2	1	0	FALSE	TRUE	FALSE	FALSE	FALSE
248	ko:K03205	virD4, lvhD4; type IV secretion system protein VirD4 [EC:7.4.2.8]	4	3	0	4	5	5	3	3	FALSE	TRUE	FALSE	FALSE	FALSE
249	ko:K02283	cpaF, tadA; pilus assembly protein CpaF [EC:7.4.2.8]	2	2	1	2	3	3	2	1	TRUE	FALSE	FALSE	FALSE	FALSE
250	ko:K20527	trbB; type IV secretion system protein TrbB [EC:7.4.2.8]	1	1	0	1	1	1	0	0	FALSE	TRUE	TRUE	TRUE	FALSE
251	ko:K07344	trbL; type IV secretion system protein TrbL	3	2	0	5	3	3	1	0	FALSE	TRUE	FALSE	FALSE	FALSE
252	ko:K20528	trbC; type IV secretion system protein TrbC	1	1	0	1	1	1	0	0	FALSE	TRUE	TRUE	TRUE	FALSE
253	ko:K20529	trbD; type IV secretion system protein TrbD	1	1	0	1	1	1	0	0	FALSE	TRUE	TRUE	TRUE	FALSE
254	ko:K20530	trbE; type IV secretion system protein TrbE [EC:7.4.2.8]	2	2	1	1	1	1	1	0	TRUE	FALSE	FALSE	FALSE	FALSE
255	ko:K20266	trbJ; type IV secretion system protein TrbJ	1	1	0	1	1	1	0	0	FALSE	TRUE	TRUE	TRUE	FALSE
256	ko:K12062	trbI; conjugal transfer pilin signal peptidase TrbI	3	0	1	1	2	2	0	0	FALSE	FALSE	TRUE	FALSE	FALSE
257	ko:K12061	traW; conjugal transfer pilus assembly protein TraW	2	0	1	1	2	2	0	0	FALSE	FALSE	TRUE	FALSE	FALSE
258	ko:K12060	traU; conjugal transfer pilus assembly protein TraU	3	0	1	1	2	3	0	0	FALSE	FALSE	TRUE	FALSE	FALSE
259	ko:K12059	trbC; conjugal transfer pilus assembly protein TrbC	3	0	1	1	3	3	0	0	FALSE	FALSE	TRUE	FALSE	FALSE
260	ko:K12058	traN; conjugal transfer mating pair stabilization protein TraN	3	0	1	1	3	3	0	0	FALSE	FALSE	TRUE	FALSE	FALSE
261	ko:K12057	traF; conjugal transfer pilus assembly protein TraF	3	0	1	1	3	3	0	2	FALSE	FALSE	TRUE	FALSE	FALSE
262	ko:K12072	traH; conjugative transfer pilus assembly protein TraH	2	0	0	1	1	1	0	2	FALSE	TRUE	TRUE	FALSE	FALSE
263	ko:K12056	traG; conjugal transfer mating pair stabilization protein TraG	3	1	1	1	3	3	0	4	FALSE	FALSE	TRUE	FALSE	FALSE
264	ko:K03530	hupB; DNA-binding protein HU-beta	3	1	2	4	5	5	3	3	TRUE	FALSE	FALSE	FALSE	FALSE
265	ko:K04764	ihfA, himA; integration host factor subunit alpha	3	1	2	4	5	5	3	3	TRUE	FALSE	FALSE	FALSE	FALSE
266	ko:K08196	mucK; MFS transporter, AAHS family, cis,cis-muconate transporter	1	0	0	0	0	0	0	0	FALSE	TRUE	FALSE	FALSE	FALSE
267	ko:K06446	DCAA; acyl-CoA dehydrogenase [EC:1.3.99.-]	2	0	0	0	0	0	0	0	FALSE	TRUE	FALSE	FALSE	FALSE
268	ko:K00074	paaH, hbd, fadB, mmgB; 3-hydroxybutyryl-CoA dehydrogenase [EC:1.1.1.157]	3	1	1	1	2	2	1	1	TRUE	FALSE	FALSE	FALSE	FALSE
269	ko:K07749	frc; formyl-CoA transferase [EC:2.8.3.16]	1	0	0	0	0	0	0	0	FALSE	TRUE	FALSE	FALSE	FALSE
270	ko:K00632	fadA, fadI; acetyl-CoA acyltransferase [EC:2.3.1.16]	3	2	2	3	3	3	3	1	TRUE	FALSE	FALSE	FALSE	FALSE
271	ko:K02615	paaJ; 3-oxo-5,6-didehydrosuberyl-CoA/3-oxoadipyl-CoA thiolase [EC:2.3.1.223 2.3.1.174]	2	1	1	2	2	2	2	0	TRUE	FALSE	FALSE	FALSE	FALSE
272	ko:K02335	polA; DNA polymerase I [EC:2.7.7.7]	2	1	2	1	1	1	1	1	TRUE	FALSE	FALSE	FALSE	FALSE
273	ko:K06919	K06919; putative DNA primase/helicase	3	3	1	1	1	1	1	0	TRUE	FALSE	FALSE	FALSE	FALSE
274	ko:K07491	K07491; putative transposase	1	0	0	0	0	0	0	0	FALSE	TRUE	FALSE	FALSE	FALSE
275	ko:K00156	poxB; pyruvate dehydrogenase (quinone) [EC:1.2.5.1]	2	1	1	1	1	1	1	1	TRUE	FALSE	FALSE	FALSE	FALSE
276	ko:K00158	E1.2.3.3, poxL; pyruvate oxidase [EC:1.2.3.3]	2	1	1	1	1	1	1	1	TRUE	FALSE	FALSE	FALSE	FALSE
277	ko:K03531	ftsZ; cell division protein FtsZ	2	1	1	1	1	1	1	1	TRUE	FALSE	FALSE	FALSE	FALSE
278	ko:K01129	dgt; dGTPase [EC:3.1.5.1]	1	1	1	1	1	1	1	1	TRUE	FALSE	FALSE	FALSE	FALSE
279	ko:K01887	RARS, argS; arginyl-tRNA synthetase [EC:6.1.1.19]	1	1	1	1	1	1	1	1	TRUE	FALSE	FALSE	FALSE	FALSE
280	ko:K03528	zipA; cell division protein ZipA	1	1	1	1	1	1	1	1	TRUE	FALSE	FALSE	FALSE	FALSE
281	ko:K06596	chpA; chemosensory pili system protein ChpA (sensor histidine kinase/response regulator)	4	1	2	2	4	4	1	1	TRUE	FALSE	FALSE	FALSE	FALSE
282	ko:K08372	pepD; putative serine protease PepD [EC:3.4.21.-]	2	2	2	2	2	2	2	2	TRUE	FALSE	FALSE	FALSE	FALSE
283	ko:K01207	nagZ; beta-N-acetylhexosaminidase [EC:3.2.1.52]	2	2	2	2	2	2	2	2	TRUE	FALSE	FALSE	FALSE	FALSE
284	ko:K05349	bglX; beta-glucosidase [EC:3.2.1.21]	6	6	5	4	4	4	4	5	TRUE	FALSE	FALSE	FALSE	FALSE
285	ko:K05896	scpA; segregation and condensation protein A	1	1	1	1	1	1	1	1	TRUE	FALSE	FALSE	FALSE	FALSE
286	ko:K06024	scpB; segregation and condensation protein B	1	1	1	1	1	1	1	1	TRUE	FALSE	FALSE	FALSE	FALSE
287	ko:K03116	tatA; sec-independent protein translocase protein TatA	2	2	3	2	2	2	2	2	TRUE	FALSE	FALSE	FALSE	FALSE
288	ko:K03117	tatB; sec-independent protein translocase protein TatB	1	1	2	1	1	1	1	1	TRUE	FALSE	FALSE	FALSE	FALSE
289	ko:K03118	tatC; sec-independent protein translocase protein TatC	1	1	1	1	1	1	1	1	TRUE	FALSE	FALSE	FALSE	FALSE
290	ko:K00982	glnE; [glutamine synthetase] adenylyltransferase / [glutamine synthetase]-adenylyl-L-tyrosine phosphorylase [EC:2.7.7.42 2.7.7.89]	2	2	2	2	2	2	2	2	TRUE	FALSE	FALSE	FALSE	FALSE
291	ko:K03564	BCP, PRXQ, DOT5; thioredoxin-dependent peroxiredoxin [EC:1.11.1.24]	3	3	3	2	2	2	2	2	TRUE	FALSE	FALSE	FALSE	FALSE
292	ko:K11529	gck, gckA, GLYCTK; glycerate 2-kinase [EC:2.7.1.165]	1	1	1	1	1	1	1	1	TRUE	FALSE	FALSE	FALSE	FALSE
293	ko:K07400	nfuA; Fe/S biogenesis protein NfuA	1	1	1	1	1	1	1	1	TRUE	FALSE	FALSE	FALSE	FALSE
294	ko:K13628	iscA; iron-sulfur cluster assembly protein	2	2	2	2	2	2	2	2	TRUE	FALSE	FALSE	FALSE	FALSE
295	ko:K15724	erpA; iron-sulfur cluster insertion protein	2	2	2	2	2	2	2	2	TRUE	FALSE	FALSE	FALSE	FALSE
296	ko:K01142	E3.1.11.2, xthA; exodeoxyribonuclease III [EC:3.1.11.2]	2	2	3	2	2	2	2	2	TRUE	FALSE	FALSE	FALSE	FALSE
297	ko:K10255	FAD6, desA; acyl-lipid omega-6 desaturase (Delta-12 desaturase) [EC:1.14.19.23 1.14.19.45]	1	1	1	2	2	2	1	1	TRUE	FALSE	FALSE	FALSE	FALSE
298	ko:K11720	lptG; lipopolysaccharide export system permease protein	2	2	2	2	3	3	2	2	TRUE	FALSE	FALSE	FALSE	FALSE
299	ko:K07091	lptF; lipopolysaccharide export system permease protein	1	1	1	1	2	2	1	1	TRUE	FALSE	FALSE	FALSE	FALSE
300	ko:K00639	kbl, GCAT; glycine C-acetyltransferase [EC:2.3.1.29]	1	1	1	1	1	1	1	1	TRUE	FALSE	FALSE	FALSE	FALSE
301	ko:K00652	bioF; 8-amino-7-oxononanoate synthase [EC:2.3.1.47]	4	3	3	3	3	3	3	3	TRUE	FALSE	FALSE	FALSE	FALSE
302	ko:K00654	SPT; serine palmitoyltransferase [EC:2.3.1.50]	1	1	1	1	1	1	1	1	TRUE	FALSE	FALSE	FALSE	FALSE
303	ko:K02078	acpP; acyl carrier protein	2	2	2	2	2	2	2	2	TRUE	FALSE	FALSE	FALSE	FALSE
304	ko:K00931	proB; glutamate 5-kinase [EC:2.7.2.11]	1	1	1	1	1	1	1	1	TRUE	FALSE	FALSE	FALSE	FALSE
305	ko:K03979	obgE, cgtA, MTG2; GTPase [EC:3.6.5.-]	1	1	1	1	1	1	1	1	TRUE	FALSE	FALSE	FALSE	FALSE
306	ko:K02899	RP-L27, MRPL27, rpmA; large subunit ribosomal protein L27	1	1	1	1	1	1	1	1	TRUE	FALSE	FALSE	FALSE	FALSE
307	ko:K02888	RP-L21, MRPL21, rplU; large subunit ribosomal protein L21	1	1	1	1	1	1	1	1	TRUE	FALSE	FALSE	FALSE	FALSE
308	ko:K11940	hspQ; heat shock protein HspQ	1	1	1	1	1	1	1	1	TRUE	FALSE	FALSE	FALSE	FALSE
309	ko:K02013	ABC.FEV.A; iron complex transport system ATP-binding protein [EC:7.2.2.-]	1	1	1	0	0	0	0	0	FALSE	FALSE	FALSE	FALSE	FALSE
310	ko:K02015	ABC.FEV.P; iron complex transport system permease protein	1	1	1	0	0	0	0	0	FALSE	FALSE	FALSE	FALSE	FALSE
311	ko:K02016	ABC.FEV.S; iron complex transport system substrate-binding protein	1	1	1	1	1	1	1	1	TRUE	FALSE	FALSE	FALSE	FALSE
312	ko:K16092	btuB; vitamin B12 transporter	3	3	2	1	1	1	1	1	TRUE	FALSE	FALSE	FALSE	FALSE
313	ko:K02189	cbiG; cobalt-precorrin 5A hydrolase [EC:3.7.1.12]	2	2	2	1	1	1	1	1	TRUE	FALSE	FALSE	FALSE	FALSE
314	ko:K02230	cobN; cobaltochelatase CobN [EC:6.6.1.2]	2	2	5	1	1	1	1	1	TRUE	FALSE	FALSE	FALSE	FALSE
315	ko:K01113	phoD; alkaline phosphatase D [EC:3.1.3.1]	3	3	3	3	3	3	2	2	TRUE	FALSE	FALSE	FALSE	FALSE
316	ko:K06942	ychF; ribosome-binding ATPase	1	1	1	1	1	1	1	1	TRUE	FALSE	FALSE	FALSE	FALSE
317	ko:K01056	PTH1, pth, spoVC; peptidyl-tRNA hydrolase, PTH1 family [EC:3.1.1.29]	2	2	2	2	2	2	2	2	TRUE	FALSE	FALSE	FALSE	FALSE
318	ko:K03630	radC; DNA repair protein RadC	2	2	2	2	2	2	2	2	TRUE	FALSE	FALSE	FALSE	FALSE
319	ko:K21449	ata, sadA, emaA; trimeric autotransporter adhesin	2	3	3	1	1	1	1	1	TRUE	FALSE	FALSE	FALSE	FALSE
320	ko:K09978	K09978; uncharacterized protein	1	1	1	1	1	1	1	1	TRUE	FALSE	FALSE	FALSE	FALSE
321	ko:K02116	atpI; ATP synthase protein I	1	1	1	1	2	2	1	1	TRUE	FALSE	FALSE	FALSE	FALSE
322	ko:K02108	ATPF0A, atpB; F-type H+-transporting ATPase subunit a	1	1	1	1	2	2	1	1	TRUE	FALSE	FALSE	FALSE	FALSE
323	ko:K02110	ATPF0C, atpE; F-type H+-transporting ATPase subunit c	1	1	1	1	2	2	1	1	TRUE	FALSE	FALSE	FALSE	FALSE
324	ko:K02109	ATPF0B, atpF; F-type H+-transporting ATPase subunit b	2	2	2	2	3	3	2	2	TRUE	FALSE	FALSE	FALSE	FALSE
325	ko:K11741	sugE; quaternary ammonium compound-resistance protein SugE	1	1	1	1	1	1	1	1	TRUE	FALSE	FALSE	FALSE	FALSE
326	ko:K03703	uvrC; excinuclease ABC subunit C	1	1	1	1	1	1	1	1	TRUE	FALSE	FALSE	FALSE	FALSE
327	ko:K06399	spoIVB; stage IV sporulation protein B [EC:3.4.21.116]	3	2	6	1	2	2	3	1	TRUE	FALSE	FALSE	FALSE	FALSE
328	ko:K03474	pdxJ; pyridoxine 5-phosphate synthase [EC:2.6.99.2]	3	3	3	3	3	3	3	3	TRUE	FALSE	FALSE	FALSE	FALSE
329	ko:K03584	recO; DNA repair protein RecO (recombination protein O)	1	1	1	1	1	1	1	1	TRUE	FALSE	FALSE	FALSE	FALSE
330	ko:K00052	leuB, IMDH; 3-isopropylmalate dehydrogenase [EC:1.1.1.85]	1	1	1	1	1	1	1	1	TRUE	FALSE	FALSE	FALSE	FALSE
331	ko:K00721	DPM1; dolichol-phosphate mannosyltransferase [EC:2.4.1.83]	2	2	2	2	2	2	2	2	TRUE	FALSE	FALSE	FALSE	FALSE
332	ko:K00728	POMT, pmt; dolichyl-phosphate-mannose-protein mannosyltransferase [EC:2.4.1.109]	1	1	1	1	1	1	1	1	TRUE	FALSE	FALSE	FALSE	FALSE
333	ko:K01739	metB; cystathionine gamma-synthase [EC:2.5.1.48]	2	2	2	2	2	2	2	2	TRUE	FALSE	FALSE	FALSE	FALSE
334	ko:K01760	metC; cysteine-S-conjugate beta-lyase [EC:4.4.1.13]	5	4	4	5	5	5	5	5	TRUE	FALSE	FALSE	FALSE	FALSE
335	ko:K10764	metZ; O-succinylhomoserine sulfhydrylase [EC:2.5.1.-]	1	1	1	1	1	1	1	1	TRUE	FALSE	FALSE	FALSE	FALSE
336	ko:K06195	apaG; ApaG protein	1	1	1	1	1	1	1	1	TRUE	FALSE	FALSE	FALSE	FALSE
337	ko:K04083	hslO; molecular chaperone Hsp33	1	1	1	1	1	1	1	1	TRUE	FALSE	FALSE	FALSE	FALSE
338	ko:K00611	OTC, argF, argI; ornithine carbamoyltransferase [EC:2.1.3.3]	1	1	1	1	1	1	1	1	TRUE	FALSE	FALSE	FALSE	FALSE
339	ko:K00821	argD; acetylornithine/N-succinyldiaminopimelate aminotransferase [EC:2.6.1.11 2.6.1.17]	1	1	1	2	2	2	2	1	TRUE	FALSE	FALSE	FALSE	FALSE
340	ko:K02622	parE; topoisomerase IV subunit B [EC:5.6.2.2]	1	1	0	1	1	1	1	1	FALSE	TRUE	FALSE	FALSE	FALSE
341	ko:K13583	gcrA; GcrA cell cycle regulator	1	1	0	1	1	1	1	1	FALSE	TRUE	FALSE	FALSE	FALSE
342	ko:K01992	ABC-2.P; ABC-2 type transport system permease protein	8	8	7	5	6	6	5	3	TRUE	FALSE	FALSE	FALSE	FALSE
343	ko:K02477	K02477; two-component system, LytTR family, response regulator	1	1	1	1	1	1	1	2	TRUE	FALSE	FALSE	FALSE	FALSE
344	ko:K01972	E6.5.1.2, ligA, ligB; DNA ligase (NAD+) [EC:6.5.1.2]	1	1	1	1	1	1	1	1	TRUE	FALSE	FALSE	FALSE	FALSE
345	ko:K03631	recN; DNA repair protein RecN (Recombination protein N)	1	1	0	1	1	1	1	1	FALSE	TRUE	FALSE	FALSE	FALSE
346	ko:K05807	bamD; outer membrane protein assembly factor BamD	1	1	1	1	1	1	1	1	TRUE	FALSE	FALSE	FALSE	FALSE
347	ko:K08309	slt; soluble lytic murein transglycosylase [EC:4.2.2.-]	4	4	4	4	4	4	5	4	TRUE	FALSE	FALSE	FALSE	FALSE
348	ko:K01809	manA, MPI; mannose-6-phosphate isomerase [EC:5.3.1.8]	2	2	2	2	2	2	1	1	TRUE	FALSE	FALSE	FALSE	FALSE
349	ko:K03797	E3.4.21.102, prc, ctpA; carboxyl-terminal processing protease [EC:3.4.21.102]	2	2	2	2	2	2	2	2	TRUE	FALSE	FALSE	FALSE	FALSE
350	ko:K16697	tuaC; teichuronic acid biosynthesis glycosyltransferase TuaC [EC:2.4.-.-]	1	1	1	1	1	1	1	1	TRUE	FALSE	FALSE	FALSE	FALSE
351	ko:K03072	secD; preprotein translocase subunit SecD	2	2	2	2	2	2	2	2	TRUE	FALSE	FALSE	FALSE	FALSE
352	ko:K03074	secF; preprotein translocase subunit SecF	1	1	1	1	1	1	1	1	TRUE	FALSE	FALSE	FALSE	FALSE
353	ko:K12257	secDF; SecD/SecF fusion protein	2	2	2	2	2	2	2	2	TRUE	FALSE	FALSE	FALSE	FALSE
354	ko:K03210	yajC; preprotein translocase subunit YajC	1	1	1	1	1	1	1	1	TRUE	FALSE	FALSE	FALSE	FALSE
355	ko:K03642	rlpA; rare lipoprotein A	2	2	2	2	2	2	2	2	TRUE	FALSE	FALSE	FALSE	FALSE
356	ko:K07241	hoxN, nixA; nickel/cobalt transporter (NiCoT) family protein	1	1	1	1	1	1	1	1	TRUE	FALSE	FALSE	FALSE	FALSE
357	ko:K02234	cobW; cobalamin biosynthesis protein CobW	1	1	1	1	1	1	1	1	TRUE	FALSE	FALSE	FALSE	FALSE
358	ko:K00366	nirA; ferredoxin-nitrite reductase [EC:1.7.7.1]	3	3	3	3	3	3	3	3	TRUE	FALSE	FALSE	FALSE	FALSE
359	ko:K02229	cobG; precorrin-3B synthase [EC:1.14.13.83]	1	1	1	1	1	1	1	1	TRUE	FALSE	FALSE	FALSE	FALSE
360	ko:K06042	cobH-cbiC; precorrin-8X/cobalt-precorrin-8 methylmutase [EC:5.4.99.61 5.4.99.60]	2	2	2	2	2	2	2	2	TRUE	FALSE	FALSE	FALSE	FALSE
361	ko:K03394	cobI-cbiL; precorrin-2/cobalt-factor-2 C20-methyltransferase [EC:2.1.1.130 2.1.1.151]	3	3	3	3	3	3	3	3	TRUE	FALSE	FALSE	FALSE	FALSE
362	ko:K13540	cobIJ; precorrin-2 C20-methyltransferase / precorrin-3B C17-methyltransferase [EC:2.1.1.130 2.1.1.131]	2	2	2	2	2	2	2	2	TRUE	FALSE	FALSE	FALSE	FALSE
363	ko:K05934	cobJ, cbiH; precorrin-3B C17-methyltransferase / cobalt-factor III methyltransferase [EC:2.1.1.131 2.1.1.272]	2	2	1	2	2	2	2	2	TRUE	FALSE	FALSE	FALSE	FALSE
364	ko:K13541	cbiGH-cobJ; cobalt-precorrin 5A hydrolase / cobalt-factor III methyltransferase / precorrin-3B C17-methyltransferase [EC:3.7.1.12 2.1.1.272 2.1.1.131]	3	3	2	3	3	3	3	3	TRUE	FALSE	FALSE	FALSE	FALSE
365	ko:K00595	cobL-cbiET; precorrin-6B C5,15-methyltransferase / cobalt-precorrin-6B C5,C15-methyltransferase [EC:2.1.1.132 2.1.1.289 2.1.1.196]	2	2	1	2	2	2	2	2	TRUE	FALSE	FALSE	FALSE	FALSE
366	ko:K02304	MET8; precorrin-2 dehydrogenase / sirohydrochlorin ferrochelatase [EC:1.3.1.76 4.99.1.4]	3	3	2	3	3	3	3	3	TRUE	FALSE	FALSE	FALSE	FALSE
367	ko:K05895	cobK-cbiJ; precorrin-6A/cobalt-precorrin-6A reductase [EC:1.3.1.54 1.3.1.106]	1	1	0	1	1	1	1	1	FALSE	TRUE	FALSE	FALSE	FALSE
368	ko:K05936	cobM, cbiF; precorrin-4/cobalt-precorrin-4 C11-methyltransferase [EC:2.1.1.133 2.1.1.271]	1	1	1	1	1	1	1	1	TRUE	FALSE	FALSE	FALSE	FALSE
369	ko:K02224	cobB-cbiA; cobyrinic acid a,c-diamide synthase [EC:6.3.5.9 6.3.5.11]	1	1	1	1	1	1	1	1	TRUE	FALSE	FALSE	FALSE	FALSE
370	ko:K02302	cysG; uroporphyrin-III C-methyltransferase / precorrin-2 dehydrogenase / sirohydrochlorin ferrochelatase [EC:2.1.1.107 1.3.1.76 4.99.1.4]	5	5	5	5	5	5	5	5	TRUE	FALSE	FALSE	FALSE	FALSE
371	ko:K02303	cobA; uroporphyrin-III C-methyltransferase [EC:2.1.1.107]	4	4	4	4	4	4	4	4	TRUE	FALSE	FALSE	FALSE	FALSE
372	ko:K03795	cbiX; sirohydrochlorin cobaltochelatase [EC:4.99.1.3]	3	3	3	3	3	3	3	3	TRUE	FALSE	FALSE	FALSE	FALSE
373	ko:K13542	cobA-hemD; uroporphyrinogen III methyltransferase / synthase [EC:2.1.1.107 4.2.1.75]	5	4	4	4	4	4	4	4	TRUE	FALSE	FALSE	FALSE	FALSE
374	ko:K02228	cobF; precorrin-6A synthase [EC:2.1.1.152]	1	1	1	1	1	1	1	1	TRUE	FALSE	FALSE	FALSE	FALSE
375	ko:K19221	cobA, btuR; cob(I)alamin adenosyltransferase [EC:2.5.1.17]	1	1	1	1	1	1	1	1	TRUE	FALSE	FALSE	FALSE	FALSE
376	ko:K00768	E2.4.2.21, cobU, cobT; nicotinate-nucleotide--dimethylbenzimidazole phosphoribosyltransferase [EC:2.4.2.21]	2	2	2	2	2	2	2	2	TRUE	FALSE	FALSE	FALSE	FALSE
377	ko:K02231	cobP, cobU; adenosylcobinamide kinase / adenosylcobinamide-phosphate guanylyltransferase [EC:2.7.1.156 2.7.7.62]	1	1	1	1	1	1	1	1	TRUE	FALSE	FALSE	FALSE	FALSE
378	ko:K00817	hisC; histidinol-phosphate aminotransferase [EC:2.6.1.9]	3	3	3	3	3	3	3	3	TRUE	FALSE	FALSE	FALSE	FALSE
379	ko:K02225	cobC1, cobC; cobalamin biosynthesis protein CobC	1	1	1	1	1	1	1	1	TRUE	FALSE	FALSE	FALSE	FALSE
380	ko:K04720	cobD; threonine-phosphate decarboxylase [EC:4.1.1.81]	1	1	1	1	1	1	1	1	TRUE	FALSE	FALSE	FALSE	FALSE
381	ko:K02227	cbiB, cobD; adenosylcobinamide-phosphate synthase [EC:6.3.1.10]	1	1	1	1	1	1	1	1	TRUE	FALSE	FALSE	FALSE	FALSE
382	ko:K02232	cobQ, cbiP; adenosylcobyric acid synthase [EC:6.3.5.10]	1	1	1	1	1	1	1	1	TRUE	FALSE	FALSE	FALSE	FALSE
383	ko:K02233	E2.7.8.26, cobS, cobV; adenosylcobinamide-GDP ribazoletransferase [EC:2.7.8.26]	1	1	1	1	1	1	1	1	TRUE	FALSE	FALSE	FALSE	FALSE
384	ko:K02226	cobC, phpB; alpha-ribazole phosphatase [EC:3.1.3.73]	1	1	1	1	1	1	1	1	TRUE	FALSE	FALSE	FALSE	FALSE
385	ko:K22305	psp; phosphoserine phosphatase [EC:3.1.3.3]	1	1	1	1	1	1	1	1	TRUE	FALSE	FALSE	FALSE	FALSE
386	ko:K01190	lacZ; beta-galactosidase [EC:3.2.1.23]	4	4	4	5	5	5	5	4	TRUE	FALSE	FALSE	FALSE	FALSE
387	ko:K09474	phoN; acid phosphatase (class A) [EC:3.1.3.2]	2	2	2	3	3	3	3	2	TRUE	FALSE	FALSE	FALSE	FALSE
388	ko:K00847	E2.7.1.4, scrK; fructokinase [EC:2.7.1.4]	2	2	2	2	2	2	2	2	TRUE	FALSE	FALSE	FALSE	FALSE
389	ko:K17733	cwlK; peptidoglycan LD-endopeptidase CwlK [EC:3.4.-.-]	2	2	3	4	4	4	4	2	TRUE	FALSE	FALSE	FALSE	FALSE
390	ko:K11904	vgrG; type VI secretion system secreted protein VgrG	3	4	5	3	4	3	2	1	TRUE	FALSE	FALSE	FALSE	FALSE
391	ko:K13486	wspC; chemotaxis protein methyltransferase WspC	1	1	1	1	1	1	1	2	TRUE	FALSE	FALSE	FALSE	FALSE
392	ko:K10778	ada; AraC family transcriptional regulator, regulatory protein of adaptative response / methylated-DNA-[protein]-cysteine methyltransferase [EC:2.1.1.63]	1	1	0	1	1	1	1	1	FALSE	TRUE	FALSE	FALSE	FALSE
393	ko:K13529	ada-alkA; AraC family transcriptional regulator, regulatory protein of adaptative response / DNA-3-methyladenine glycosylase II [EC:3.2.2.21]	1	1	0	1	1	1	1	1	FALSE	TRUE	FALSE	FALSE	FALSE
394	ko:K13530	adaA; AraC family transcriptional regulator, regulatory protein of adaptative response / methylphosphotriester-DNA alkyltransferase methyltransferase [EC:2.1.1.-]	1	1	0	1	1	1	1	1	FALSE	TRUE	FALSE	FALSE	FALSE
395	ko:K15051	endA; DNA-entry nuclease	1	1	0	1	1	1	1	1	FALSE	TRUE	FALSE	FALSE	FALSE
396	ko:K02113	ATPF1D, atpH; F-type H+-transporting ATPase subunit delta	2	2	2	2	2	2	2	2	TRUE	FALSE	FALSE	FALSE	FALSE
397	ko:K02111	ATPF1A, atpA; F-type H+/Na+-transporting ATPase subunit alpha [EC:7.1.2.2 7.2.2.1]	1	1	1	1	2	2	1	1	TRUE	FALSE	FALSE	FALSE	FALSE
398	ko:K02115	ATPF1G, atpG; F-type H+-transporting ATPase subunit gamma	1	1	1	1	2	2	1	1	TRUE	FALSE	FALSE	FALSE	FALSE
399	ko:K02112	ATPF1B, atpD; F-type H+/Na+-transporting ATPase subunit beta [EC:7.1.2.2 7.2.2.1]	1	1	1	1	2	2	1	1	TRUE	FALSE	FALSE	FALSE	FALSE
400	ko:K02114	ATPF1E, atpC; F-type H+-transporting ATPase subunit epsilon	1	1	1	1	2	2	1	1	TRUE	FALSE	FALSE	FALSE	FALSE
401	ko:K04066	priA; primosomal protein N' (replication factor Y) (superfamily II helicase) [EC:3.6.4.-]	1	1	1	1	1	1	1	1	TRUE	FALSE	FALSE	FALSE	FALSE
402	ko:K02952	RP-S13, rpsM; small subunit ribosomal protein S13	1	1	1	1	1	1	1	1	TRUE	FALSE	FALSE	FALSE	FALSE
403	ko:K02948	RP-S11, MRPS11, rpsK; small subunit ribosomal protein S11	1	1	1	1	1	1	1	1	TRUE	FALSE	FALSE	FALSE	FALSE
404	ko:K03040	rpoA; DNA-directed RNA polymerase subunit alpha [EC:2.7.7.6]	1	1	1	1	1	1	1	1	TRUE	FALSE	FALSE	FALSE	FALSE
405	ko:K02879	RP-L17, MRPL17, rplQ; large subunit ribosomal protein L17	1	1	1	1	1	1	1	1	TRUE	FALSE	FALSE	FALSE	FALSE
406	ko:K16193	arfC; uncharacterized membrane protein ArfC	1	1	1	1	1	1	1	1	TRUE	FALSE	FALSE	FALSE	FALSE
407	ko:K00973	rfbA, rmlA, rffH; glucose-1-phosphate thymidylyltransferase [EC:2.7.7.24]	2	3	3	3	3	3	2	1	TRUE	FALSE	FALSE	FALSE	FALSE
408	ko:K07267	oprB; porin	3	3	4	2	2	2	2	2	TRUE	FALSE	FALSE	FALSE	FALSE
409	ko:K02768	fruB; fructose PTS system EIIA component [EC:2.7.1.202]	4	4	4	2	2	2	2	2	TRUE	FALSE	FALSE	FALSE	FALSE
410	ko:K02769	fruAb; fructose PTS system EIIB component [EC:2.7.1.202]	2	2	2	1	1	1	1	1	TRUE	FALSE	FALSE	FALSE	FALSE
411	ko:K02770	fruA; fructose PTS system EIIBC or EIIC component [EC:2.7.1.202]	2	2	2	1	1	1	1	1	TRUE	FALSE	FALSE	FALSE	FALSE
412	ko:K00882	fruK; 1-phosphofructokinase [EC:2.7.1.56]	1	1	1	0	0	0	0	0	FALSE	FALSE	FALSE	FALSE	FALSE
413	ko:K16370	pfkB; 6-phosphofructokinase 2 [EC:2.7.1.11]	1	1	1	0	0	0	0	0	FALSE	FALSE	FALSE	FALSE	FALSE
414	ko:K08483	ptsI; phosphoenolpyruvate-protein phosphotransferase (PTS system enzyme I) [EC:2.7.3.9]	2	2	2	1	1	1	1	1	TRUE	FALSE	FALSE	FALSE	FALSE
415	ko:K11183	fruB, fpr; multiphosphoryl transfer protein [EC:2.7.1.202]	2	2	2	1	1	1	1	1	TRUE	FALSE	FALSE	FALSE	FALSE
416	ko:K02529	lacI, galR; LacI family transcriptional regulator	8	8	7	8	8	8	7	7	TRUE	FALSE	FALSE	FALSE	FALSE
417	ko:K03435	fruR1, fruR; LacI family transcriptional regulator, fructose operon transcriptional repressor	1	1	1	0	0	0	0	0	FALSE	FALSE	FALSE	FALSE	FALSE
418	ko:K05499	cytR; LacI family transcriptional regulator, repressor for deo operon, udp, cdd, tsx, nupC, and nupG	1	1	1	0	0	0	0	0	FALSE	FALSE	FALSE	FALSE	FALSE
419	ko:K03841	FBP, fbp; fructose-1,6-bisphosphatase I [EC:3.1.3.11]	2	2	2	1	1	1	1	1	TRUE	FALSE	FALSE	FALSE	FALSE
420	ko:K01952	PFAS, purL; phosphoribosylformylglycinamidine synthase [EC:6.3.5.3]	3	3	3	3	3	3	3	3	TRUE	FALSE	FALSE	FALSE	FALSE
421	ko:K01923	purC; phosphoribosylaminoimidazole-succinocarboxamide synthase [EC:6.3.2.6]	2	2	2	2	2	2	2	2	TRUE	FALSE	FALSE	FALSE	FALSE
422	ko:K01587	PAICS; phosphoribosylaminoimidazole carboxylase / phosphoribosylaminoimidazole-succinocarboxamide synthase [EC:4.1.1.21 6.3.2.6]	1	1	1	1	1	1	1	1	TRUE	FALSE	FALSE	FALSE	FALSE
423	ko:K01756	purB, ADSL; adenylosuccinate lyase [EC:4.3.2.2]	2	2	2	2	2	2	2	2	TRUE	FALSE	FALSE	FALSE	FALSE
424	ko:K02469	gyrA; DNA gyrase subunit A [EC:5.6.2.2]	2	2	2	2	2	2	2	2	TRUE	FALSE	FALSE	FALSE	FALSE
425	ko:K02621	parC; topoisomerase IV subunit A [EC:5.6.2.2]	1	1	1	1	1	1	1	1	TRUE	FALSE	FALSE	FALSE	FALSE
426	ko:K00970	pcnB; poly(A) polymerase [EC:2.7.7.19]	1	1	1	1	1	1	1	1	TRUE	FALSE	FALSE	FALSE	FALSE
427	ko:K00974	cca; tRNA nucleotidyltransferase (CCA-adding enzyme) [EC:2.7.7.72 3.1.3.- 3.1.4.-]	1	1	1	1	1	1	1	1	TRUE	FALSE	FALSE	FALSE	FALSE
428	ko:K09986	K09986; uncharacterized protein	1	1	1	1	1	1	1	1	TRUE	FALSE	FALSE	FALSE	FALSE
429	ko:K03832	tonB; periplasmic protein TonB	6	5	5	5	5	5	5	5	TRUE	FALSE	FALSE	FALSE	FALSE
430	ko:K03561	exbB; biopolymer transport protein ExbB	1	1	1	1	1	1	1	1	TRUE	FALSE	FALSE	FALSE	FALSE
431	ko:K03562	tolQ; biopolymer transport protein TolQ	2	2	2	2	2	2	2	2	TRUE	FALSE	FALSE	FALSE	FALSE
432	ko:K03559	exbD; biopolymer transport protein ExbD	2	2	2	2	2	2	2	2	TRUE	FALSE	FALSE	FALSE	FALSE
433	ko:K01494	dcd; dCTP deaminase [EC:3.5.4.13]	1	1	1	1	1	1	1	1	TRUE	FALSE	FALSE	FALSE	FALSE
434	ko:K00756	pdp; pyrimidine-nucleoside phosphorylase [EC:2.4.2.2]	1	1	1	1	2	2	1	1	TRUE	FALSE	FALSE	FALSE	FALSE
435	ko:K01489	cdd, CDA; cytidine deaminase [EC:3.5.4.5]	2	2	2	2	2	2	2	2	TRUE	FALSE	FALSE	FALSE	FALSE
436	ko:K07273	acm; lysozyme	1	1	1	1	1	1	1	1	TRUE	FALSE	FALSE	FALSE	FALSE
437	ko:K02314	dnaB; replicative DNA helicase [EC:3.6.4.12]	1	2	1	1	1	1	1	2	TRUE	FALSE	FALSE	FALSE	FALSE
438	ko:K00390	cysH; phosphoadenosine phosphosulfate reductase [EC:1.8.4.8 1.8.4.10]	3	3	3	3	3	3	3	3	TRUE	FALSE	FALSE	FALSE	FALSE
439	ko:K00362	nirB; nitrite reductase (NADH) large subunit [EC:1.7.1.15]	3	3	3	2	2	2	2	3	TRUE	FALSE	FALSE	FALSE	FALSE
440	ko:K00381	cysI; sulfite reductase (NADPH) hemoprotein beta-component [EC:1.8.1.2]	1	1	1	1	1	1	1	1	TRUE	FALSE	FALSE	FALSE	FALSE
441	ko:K00392	sir; sulfite reductase (ferredoxin) [EC:1.8.7.1]	1	1	1	1	1	1	1	1	TRUE	FALSE	FALSE	FALSE	FALSE
442	ko:K06447	astD; succinylglutamic semialdehyde dehydrogenase [EC:1.2.1.71]	1	1	1	1	1	1	1	1	TRUE	FALSE	FALSE	FALSE	FALSE
443	ko:K00459	ncd2, npd; nitronate monooxygenase [EC:1.13.12.16]	3	3	3	3	3	4	3	3	TRUE	FALSE	FALSE	FALSE	FALSE
444	ko:K09004	K09004; uncharacterized protein	1	1	2	0	1	1	1	0	FALSE	FALSE	FALSE	FALSE	FALSE
445	ko:K03805	dsbG; thiol:disulfide interchange protein DsbG	1	1	1	0	2	2	3	1	FALSE	FALSE	FALSE	FALSE	FALSE
446	ko:K03981	dsbC; thiol:disulfide interchange protein DsbC [EC:5.3.4.1]	4	1	2	1	5	5	3	1	TRUE	FALSE	FALSE	FALSE	FALSE
447	ko:K02634	petA; apocytochrome f	1	1	1	0	1	1	1	0	FALSE	FALSE	FALSE	FALSE	FALSE
448	ko:K19713	tsdA; thiosulfate dehydrogenase [EC:1.8.2.2]	1	1	1	0	1	1	1	0	FALSE	FALSE	FALSE	FALSE	FALSE
449	ko:K10938	acfC; accessory colonization factor AcfC	1	1	1	0	0	0	0	0	FALSE	FALSE	FALSE	FALSE	FALSE
450	ko:K00015	gyaR, GOR1; glyoxylate reductase [EC:1.1.1.26]	2	2	2	2	2	2	1	2	TRUE	FALSE	FALSE	FALSE	FALSE
451	ko:K01227	ENGASE; mannosyl-glycoprotein endo-beta-N-acetylglucosaminidase [EC:3.2.1.96]	2	2	2	4	3	3	2	1	TRUE	FALSE	FALSE	FALSE	FALSE
452	ko:K01447	xlyAB; N-acetylmuramoyl-L-alanine amidase [EC:3.5.1.28]	3	3	3	3	2	2	2	3	TRUE	FALSE	FALSE	FALSE	FALSE
453	ko:K01448	amiABC; N-acetylmuramoyl-L-alanine amidase [EC:3.5.1.28]	3	3	2	5	4	4	3	3	TRUE	FALSE	FALSE	FALSE	FALSE
454	ko:K01876	DARS2, aspS; aspartyl-tRNA synthetase [EC:6.1.1.12]	3	3	3	4	3	3	3	3	TRUE	FALSE	FALSE	FALSE	FALSE
455	ko:K06385	spoIIP; stage II sporulation protein P	1	1	1	2	1	1	1	1	TRUE	FALSE	FALSE	FALSE	FALSE
456	ko:K07260	vanY; zinc D-Ala-D-Ala carboxypeptidase [EC:3.4.17.14]	3	3	3	4	3	3	3	3	TRUE	FALSE	FALSE	FALSE	FALSE
457	ko:K11060	entB; probable enterotoxin B	1	1	1	2	1	1	1	1	TRUE	FALSE	FALSE	FALSE	FALSE
458	ko:K11062	entD; probable enterotoxin D	1	1	1	2	1	1	1	1	TRUE	FALSE	FALSE	FALSE	FALSE
459	ko:K02464	gspO; general secretion pathway protein O [EC:3.4.23.43 2.1.1.-]	1	1	1	1	1	1	1	1	TRUE	FALSE	FALSE	FALSE	FALSE
460	ko:K02654	pilD, pppA; leader peptidase (prepilin peptidase) / N-methyltransferase [EC:3.4.23.43 2.1.1.-]	1	1	1	1	1	1	1	1	TRUE	FALSE	FALSE	FALSE	FALSE
461	ko:K07278	tamA; translocation and assembly module TamA	2	2	2	2	2	2	2	2	TRUE	FALSE	FALSE	FALSE	FALSE
462	ko:K09800	tamB; translocation and assembly module TamB	2	2	2	2	2	2	2	2	TRUE	FALSE	FALSE	FALSE	FALSE
463	ko:K01438	argE; acetylornithine deacetylase [EC:3.5.1.16]	1	1	1	1	1	1	1	1	TRUE	FALSE	FALSE	FALSE	FALSE
464	ko:K02169	bioC; malonyl-CoA O-methyltransferase [EC:2.1.1.197]	4	3	3	3	4	4	3	3	TRUE	FALSE	FALSE	FALSE	FALSE
465	ko:K11206	NIT1, ybeM; deaminated glutathione amidase [EC:3.5.1.128]	1	1	1	1	1	1	1	1	TRUE	FALSE	FALSE	FALSE	FALSE
466	ko:K00011	AKR1B; aldehyde reductase [EC:1.1.1.21]	2	1	2	0	1	1	0	0	FALSE	FALSE	TRUE	FALSE	FALSE
467	ko:K01209	abfA; alpha-L-arabinofuranosidase [EC:3.2.1.55]	3	3	3	2	2	2	2	3	TRUE	FALSE	FALSE	FALSE	FALSE
468	ko:K03406	mcp; methyl-accepting chemotaxis protein	19	24	22	20	20	23	22	21	TRUE	FALSE	FALSE	FALSE	FALSE
469	ko:K01613	psd, PISD; phosphatidylserine decarboxylase [EC:4.1.1.65]	2	2	2	2	2	2	2	2	TRUE	FALSE	FALSE	FALSE	FALSE
470	ko:K01845	hemL; glutamate-1-semialdehyde 2,1-aminomutase [EC:5.4.3.8]	1	1	1	1	1	1	1	1	TRUE	FALSE	FALSE	FALSE	FALSE
471	ko:K00570	pmtA; phosphatidylethanolamine/phosphatidyl-N-methylethanolamine N-methyltransferase [EC:2.1.1.17 2.1.1.71]	1	1	1	1	1	1	1	1	TRUE	FALSE	FALSE	FALSE	FALSE
472	ko:K03169	topB; DNA topoisomerase III [EC:5.6.2.1]	1	1	1	1	1	1	1	1	TRUE	FALSE	FALSE	FALSE	FALSE
473	ko:K00121	frmA, ADH5, adhC; S-(hydroxymethyl)glutathione dehydrogenase / alcohol dehydrogenase [EC:1.1.1.284 1.1.1.1]	1	1	1	1	3	3	2	1	TRUE	FALSE	FALSE	FALSE	FALSE
474	ko:K01070	frmB, ESD, fghA; S-formylglutathione hydrolase [EC:3.1.2.12]	1	1	1	1	2	2	1	1	TRUE	FALSE	FALSE	FALSE	FALSE
475	ko:K09795	K09795; uncharacterized protein	1	1	1	1	2	2	1	1	TRUE	FALSE	FALSE	FALSE	FALSE
476	ko:K01495	GCH1, folE; GTP cyclohydrolase IA [EC:3.5.4.16]	1	1	1	1	1	1	1	1	TRUE	FALSE	FALSE	FALSE	FALSE
477	ko:K01649	leuA, IMS; 2-isopropylmalate synthase [EC:2.3.3.13]	1	1	1	1	1	1	1	1	TRUE	FALSE	FALSE	FALSE	FALSE
478	ko:K00053	ilvC; ketol-acid reductoisomerase [EC:1.1.1.86]	1	1	1	1	1	1	1	1	TRUE	FALSE	FALSE	FALSE	FALSE
479	ko:K01653	E2.2.1.6S, ilvH, ilvN; acetolactate synthase I/III small subunit [EC:2.2.1.6]	1	1	1	1	1	1	1	1	TRUE	FALSE	FALSE	FALSE	FALSE
480	ko:K01652	E2.2.1.6L, ilvB, ilvG, ilvI; acetolactate synthase I/II/III large subunit [EC:2.2.1.6]	3	3	3	1	1	1	1	2	TRUE	FALSE	FALSE	FALSE	FALSE
481	ko:K00791	miaA, TRIT1; tRNA dimethylallyltransferase [EC:2.5.1.75]	1	1	1	1	1	1	1	1	TRUE	FALSE	FALSE	FALSE	FALSE
482	ko:K00058	serA, PHGDH; D-3-phosphoglycerate dehydrogenase / 2-oxoglutarate reductase [EC:1.1.1.95 1.1.1.399]	2	2	2	2	2	2	2	2	TRUE	FALSE	FALSE	FALSE	FALSE
483	ko:K01079	serB, PSPH; phosphoserine phosphatase [EC:3.1.3.3]	1	1	1	1	1	1	1	1	TRUE	FALSE	FALSE	FALSE	FALSE
484	ko:K07126	K07126; uncharacterized protein	5	4	4	3	3	3	3	3	TRUE	FALSE	FALSE	FALSE	FALSE
485	ko:K03641	tolB; TolB protein	1	1	1	1	1	1	1	1	TRUE	FALSE	FALSE	FALSE	FALSE
486	ko:K03640	pal; peptidoglycan-associated lipoprotein	1	1	2	2	2	2	1	1	TRUE	FALSE	FALSE	FALSE	FALSE
487	ko:K01424	E3.5.1.1, ansA, ansB; L-asparaginase [EC:3.5.1.1]	2	2	2	4	4	4	4	3	TRUE	FALSE	FALSE	FALSE	FALSE
488	ko:K13051	ASRGL1, iaaA; L-asparaginase / beta-aspartyl-peptidase [EC:3.5.1.1 3.4.19.5]	2	2	2	5	5	5	4	3	TRUE	FALSE	FALSE	FALSE	FALSE
489	ko:K03526	gcpE, ispG; (E)-4-hydroxy-3-methylbut-2-enyl-diphosphate synthase [EC:1.17.7.1 1.17.7.3]	1	1	1	1	1	1	1	1	TRUE	FALSE	FALSE	FALSE	FALSE
490	ko:K03826	yiaC; putative acetyltransferase [EC:2.3.1.-]	1	1	1	1	1	1	1	0	TRUE	FALSE	FALSE	FALSE	FALSE
491	ko:K15270	sam; S-adenosylmethionine uptake transporter	1	1	1	1	1	1	1	1	TRUE	FALSE	FALSE	FALSE	FALSE
492	ko:K00657	speG, SAT; diamine N-acetyltransferase [EC:2.3.1.57]	1	1	1	1	1	1	1	1	TRUE	FALSE	FALSE	FALSE	FALSE
493	ko:K01507	ppa; inorganic pyrophosphatase [EC:3.6.1.1]	1	1	1	1	1	1	1	1	TRUE	FALSE	FALSE	FALSE	FALSE
494	ko:K01892	HARS, hisS; histidyl-tRNA synthetase [EC:6.1.1.21]	2	2	1	2	2	2	2	2	TRUE	FALSE	FALSE	FALSE	FALSE
495	ko:K02835	prfA, MTRF1, MRF1; peptide chain release factor 1	1	1	1	1	1	1	1	1	TRUE	FALSE	FALSE	FALSE	FALSE
496	ko:K00543	ASMT; acetylserotonin O-methyltransferase [EC:2.1.1.4]	1	1	1	1	1	1	1	1	TRUE	FALSE	FALSE	FALSE	FALSE
497	ko:K02493	hemK, prmC, HEMK; release factor glutamine methyltransferase [EC:2.1.1.297]	2	2	2	2	2	2	2	2	TRUE	FALSE	FALSE	FALSE	FALSE
498	ko:K15256	cmoA; tRNA (cmo5U34)-methyltransferase [EC:2.1.1.-]	1	1	1	1	1	1	1	1	TRUE	FALSE	FALSE	FALSE	FALSE
499	ko:K12063	traC; conjugal transfer ATP-binding protein TraC	3	0	1	1	3	3	0	1	FALSE	FALSE	TRUE	FALSE	FALSE
500	ko:K19092	parE1_3_4; toxin ParE1/3/4	2	3	2	1	2	2	1	1	TRUE	FALSE	FALSE	FALSE	FALSE
501	ko:K07746	parD1_3_4; antitoxin ParD1/3/4	1	1	1	0	1	1	0	0	FALSE	FALSE	TRUE	FALSE	FALSE
502	ko:K04077	groEL, HSPD1; chaperonin GroEL	2	2	2	1	1	1	1	1	TRUE	FALSE	FALSE	FALSE	FALSE
503	ko:K04078	groES, HSPE1; chaperonin GroES	2	2	2	1	1	1	1	2	TRUE	FALSE	FALSE	FALSE	FALSE
504	ko:K03455	TC.KEF; monovalent cation:H+ antiporter-2, CPA2 family	4	3	4	2	2	2	2	2	TRUE	FALSE	FALSE	FALSE	FALSE
505	ko:K01420	fnr; CRP/FNR family transcriptional regulator, anaerobic regulatory protein	1	1	1	3	3	3	3	2	TRUE	FALSE	FALSE	FALSE	FALSE
506	ko:K15861	fixK; CRP/FNR family transcriptional regulator, nitrogen fixation regulation protein	1	1	1	0	0	0	0	0	FALSE	FALSE	FALSE	FALSE	FALSE
507	ko:K01057	PGLS, pgl, devB; 6-phosphogluconolactonase [EC:3.1.1.31]	2	2	2	1	1	1	1	1	TRUE	FALSE	FALSE	FALSE	FALSE
508	ko:K01810	GPI, pgi; glucose-6-phosphate isomerase [EC:5.3.1.9]	4	4	4	2	2	3	2	2	TRUE	FALSE	FALSE	FALSE	FALSE
509	ko:K03694	clpA; ATP-dependent Clp protease ATP-binding subunit ClpA	3	3	3	2	2	2	2	2	TRUE	FALSE	FALSE	FALSE	FALSE
510	ko:K03695	clpB; ATP-dependent Clp protease ATP-binding subunit ClpB	2	2	2	1	1	1	1	1	TRUE	FALSE	FALSE	FALSE	FALSE
511	ko:K03672	trxC; thioredoxin 2 [EC:1.8.1.8]	1	1	1	0	0	0	0	0	FALSE	FALSE	FALSE	FALSE	FALSE
512	ko:K04065	osmY; hyperosmotically inducible periplasmic protein	2	2	2	1	1	1	1	1	TRUE	FALSE	FALSE	FALSE	FALSE
513	ko:K18917	mrx1; mycoredoxin [EC:1.20.4.3]	1	1	1	0	0	0	0	0	FALSE	FALSE	FALSE	FALSE	FALSE
514	ko:K03686	dnaJ; molecular chaperone DnaJ	4	4	4	3	3	3	3	3	TRUE	FALSE	FALSE	FALSE	FALSE
515	ko:K05516	cbpA; curved DNA-binding protein	4	4	4	2	2	2	2	4	TRUE	FALSE	FALSE	FALSE	FALSE
516	ko:K04043	dnaK, HSPA9; molecular chaperone DnaK	2	2	2	1	1	1	1	1	TRUE	FALSE	FALSE	FALSE	FALSE
517	ko:K03687	GRPE; molecular chaperone GrpE	2	2	2	1	1	1	1	1	TRUE	FALSE	FALSE	FALSE	FALSE
518	ko:K00971	manC, cpsB; mannose-1-phosphate guanylyltransferase [EC:2.7.7.13]	2	2	3	1	1	1	1	1	TRUE	FALSE	FALSE	FALSE	FALSE
519	ko:K16011	algA, xanB, rfbA, wbpW, pslB; mannose-1-phosphate guanylyltransferase / mannose-6-phosphate isomerase [EC:2.7.7.13 5.3.1.8]	2	2	3	1	1	1	1	1	TRUE	FALSE	FALSE	FALSE	FALSE
520	ko:K01834	PGAM, gpmA; 2,3-bisphosphoglycerate-dependent phosphoglycerate mutase [EC:5.4.2.11]	2	2	2	1	1	1	2	2	TRUE	FALSE	FALSE	FALSE	FALSE
521	ko:K00036	G6PD, zwf; glucose-6-phosphate 1-dehydrogenase [EC:1.1.1.49 1.1.1.363]	2	2	2	1	1	1	1	1	TRUE	FALSE	FALSE	FALSE	FALSE
522	ko:K00033	PGD, gnd, gntZ; 6-phosphogluconate dehydrogenase [EC:1.1.1.44 1.1.1.343]	4	4	3	2	2	2	2	2	TRUE	FALSE	FALSE	FALSE	FALSE
523	ko:K00616	E2.2.1.2, talA, talB; transaldolase [EC:2.2.1.2]	2	2	2	1	1	1	1	1	TRUE	FALSE	FALSE	FALSE	FALSE
524	ko:K08300	rne; ribonuclease E [EC:3.1.26.12]	3	3	3	2	2	2	2	2	TRUE	FALSE	FALSE	FALSE	FALSE
525	ko:K13810	tal-pgi; transaldolase / glucose-6-phosphate isomerase [EC:2.2.1.2 5.3.1.9]	2	2	2	1	1	1	1	1	TRUE	FALSE	FALSE	FALSE	FALSE
526	ko:K00615	E2.2.1.1, tktA, tktB; transketolase [EC:2.2.1.1]	2	2	2	1	1	1	1	1	TRUE	FALSE	FALSE	FALSE	FALSE
527	ko:K07486	K07486; transposase	3	3	2	3	3	4	3	0	TRUE	FALSE	FALSE	FALSE	FALSE
528	ko:K03111	ssb; single-strand DNA-binding protein	3	1	2	1	3	3	3	1	TRUE	FALSE	FALSE	FALSE	FALSE
529	ko:K21471	cwlO; peptidoglycan DL-endopeptidase CwlO [EC:3.4.-.-]	4	4	4	4	4	4	4	4	TRUE	FALSE	FALSE	FALSE	FALSE
530	ko:K03611	dsbB; protein dithiol:quinone oxidoreductase [EC:1.8.5.9]	2	2	3	2	3	3	3	2	TRUE	FALSE	FALSE	FALSE	FALSE
531	ko:K06134	COQ7; 3-demethoxyubiquinol 3-hydroxylase [EC:1.14.99.60]	1	1	1	1	1	1	1	1	TRUE	FALSE	FALSE	FALSE	FALSE
532	ko:K00263	E1.4.1.9; leucine dehydrogenase [EC:1.4.1.9]	2	2	2	2	2	3	2	2	TRUE	FALSE	FALSE	FALSE	FALSE
533	ko:K05800	ybaO; Lrp/AsnC family transcriptional regulator	2	2	2	2	2	2	2	1	TRUE	FALSE	FALSE	FALSE	FALSE
534	ko:K06221	dkgA; 2,5-diketo-D-gluconate reductase A [EC:1.1.1.346]	1	1	1	1	1	1	1	1	TRUE	FALSE	FALSE	FALSE	FALSE
535	ko:K21929	udg; uracil-DNA glycosylase [EC:3.2.2.27]	3	3	3	3	3	3	3	3	TRUE	FALSE	FALSE	FALSE	FALSE
536	ko:K04096	smf; DNA processing protein	2	2	2	2	2	2	2	2	TRUE	FALSE	FALSE	FALSE	FALSE
537	ko:K00566	mnmA, trmU; tRNA-uridine 2-sulfurtransferase [EC:2.8.1.13]	1	1	1	1	1	1	1	1	TRUE	FALSE	FALSE	FALSE	FALSE
538	ko:K02066	mlaE, linK; phospholipid/cholesterol/gamma-HCH transport system permease protein	1	1	1	1	1	1	1	1	TRUE	FALSE	FALSE	FALSE	FALSE
539	ko:K02065	mlaF, linL, mkl; phospholipid/cholesterol/gamma-HCH transport system ATP-binding protein	1	1	1	1	1	1	2	2	TRUE	FALSE	FALSE	FALSE	FALSE
540	ko:K02067	mlaD, linM; phospholipid/cholesterol/gamma-HCH transport system substrate-binding protein	2	2	2	3	3	3	3	3	TRUE	FALSE	FALSE	FALSE	FALSE
541	ko:K09857	K09857; uncharacterized protein	1	1	1	1	1	1	1	1	TRUE	FALSE	FALSE	FALSE	FALSE
542	ko:K18480	linN; cholesterol transport system auxiliary component	1	1	1	1	1	1	1	1	TRUE	FALSE	FALSE	FALSE	FALSE
543	ko:K01644	citE; citrate lyase subunit beta / citryl-CoA lyase [EC:4.1.3.34]	2	2	2	2	2	2	2	2	TRUE	FALSE	FALSE	FALSE	FALSE
544	ko:K14451	mcl2; (3S)-malyl-CoA thioesterase [EC:3.1.2.30]	1	1	1	1	1	1	1	1	TRUE	FALSE	FALSE	FALSE	FALSE
545	ko:K18292	E4.1.3.25; (S)-citramalyl-CoA lyase [EC:4.1.3.25]	2	2	2	2	2	2	2	2	TRUE	FALSE	FALSE	FALSE	FALSE
546	ko:K02297	cyoA; cytochrome o ubiquinol oxidase subunit II [EC:7.1.1.3]	2	2	2	2	2	2	2	2	TRUE	FALSE	FALSE	FALSE	FALSE
547	ko:K02826	qoxA; cytochrome aa3-600 menaquinol oxidase subunit II [EC:7.1.1.5]	3	3	3	2	2	2	2	2	TRUE	FALSE	FALSE	FALSE	FALSE
548	ko:K02274	coxA, ctaD; cytochrome c oxidase subunit I [EC:7.1.1.9]	7	7	7	4	4	4	4	4	TRUE	FALSE	FALSE	FALSE	FALSE
549	ko:K02298	cyoB; cytochrome o ubiquinol oxidase subunit I [EC:7.1.1.3]	2	2	2	2	2	2	2	2	TRUE	FALSE	FALSE	FALSE	FALSE
550	ko:K02827	qoxB; cytochrome aa3-600 menaquinol oxidase subunit I [EC:7.1.1.5]	2	2	2	2	2	2	2	2	TRUE	FALSE	FALSE	FALSE	FALSE
551	ko:K02299	cyoC; cytochrome o ubiquinol oxidase subunit III	2	2	2	2	2	2	2	2	TRUE	FALSE	FALSE	FALSE	FALSE
552	ko:K02300	cyoD; cytochrome o ubiquinol oxidase subunit IV	2	2	2	2	2	2	2	2	TRUE	FALSE	FALSE	FALSE	FALSE
553	ko:K01214	ISA, treX; isoamylase [EC:3.2.1.68]	3	3	3	3	3	3	3	3	TRUE	FALSE	FALSE	FALSE	FALSE
554	ko:K02438	glgX; glycogen debranching enzyme [EC:3.2.1.196]	2	2	2	2	2	2	2	2	TRUE	FALSE	FALSE	FALSE	FALSE
555	ko:K01835	pgm; phosphoglucomutase [EC:5.4.2.2]	2	2	1	2	2	2	2	2	TRUE	FALSE	FALSE	FALSE	FALSE
556	ko:K00703	glgA; starch synthase [EC:2.4.1.21]	1	1	1	1	1	1	1	1	TRUE	FALSE	FALSE	FALSE	FALSE
557	ko:K00975	glgC; glucose-1-phosphate adenylyltransferase [EC:2.7.7.27]	1	1	1	1	1	1	1	1	TRUE	FALSE	FALSE	FALSE	FALSE
558	ko:K00700	GBE1, glgB; 1,4-alpha-glucan branching enzyme [EC:2.4.1.18]	4	4	4	3	3	3	3	3	TRUE	FALSE	FALSE	FALSE	FALSE
559	ko:K00688	PYG, glgP; glycogen phosphorylase [EC:2.4.1.1]	1	1	1	1	1	1	1	1	TRUE	FALSE	FALSE	FALSE	FALSE
560	ko:K03322	mntH; manganese transport protein	1	1	1	1	1	1	1	1	TRUE	FALSE	FALSE	FALSE	FALSE
561	ko:K03179	ubiA; 4-hydroxybenzoate polyprenyltransferase [EC:2.5.1.39]	1	1	1	1	1	1	1	1	TRUE	FALSE	FALSE	FALSE	FALSE
562	ko:K06125	COQ2; 4-hydroxybenzoate polyprenyltransferase [EC:2.5.1.39]	1	1	1	1	1	1	1	1	TRUE	FALSE	FALSE	FALSE	FALSE
563	ko:K00786	GALT29A; beta-1,6-galactosyltransferase [EC:2.4.1.-]	2	2	2	2	2	2	2	3	TRUE	FALSE	FALSE	FALSE	FALSE
564	ko:K22468	ppk2; polyphosphate kinase [EC:2.7.4.1]	1	1	1	1	1	1	1	1	TRUE	FALSE	FALSE	FALSE	FALSE
565	ko:K09761	rsmE; 16S rRNA (uracil1498-N3)-methyltransferase [EC:2.1.1.193]	1	1	1	1	1	1	1	1	TRUE	FALSE	FALSE	FALSE	FALSE
566	ko:K01919	gshA; glutamate--cysteine ligase [EC:6.3.2.2]	2	2	1	2	2	2	2	2	TRUE	FALSE	FALSE	FALSE	FALSE
567	ko:K03218	rlmB; 23S rRNA (guanosine2251-2'-O)-methyltransferase [EC:2.1.1.185]	2	2	2	2	2	2	2	2	TRUE	FALSE	FALSE	FALSE	FALSE
568	ko:K22132	tcdA; tRNA threonylcarbamoyladenosine dehydratase	1	1	1	1	1	1	1	1	TRUE	FALSE	FALSE	FALSE	FALSE
569	ko:K04755	fdx; ferredoxin, 2Fe-2S	2	2	2	2	2	2	2	2	TRUE	FALSE	FALSE	FALSE	FALSE
570	ko:K01247	alkA; DNA-3-methyladenine glycosylase II [EC:3.2.2.21]	1	1	1	1	1	1	1	1	TRUE	FALSE	FALSE	FALSE	FALSE
571	ko:K03592	pmbA; PmbA protein	1	1	1	1	1	1	1	2	TRUE	FALSE	FALSE	FALSE	FALSE
572	ko:K01092	E3.1.3.25, IMPA, suhB; myo-inositol-1(or 4)-monophosphatase [EC:3.1.3.25]	4	4	4	5	5	5	5	4	TRUE	FALSE	FALSE	FALSE	FALSE
573	ko:K12410	npdA; NAD-dependent deacetylase [EC:2.3.1.286]	1	1	1	1	1	1	2	1	TRUE	FALSE	FALSE	FALSE	FALSE
574	ko:K00215	dapB; 4-hydroxy-tetrahydrodipicolinate reductase [EC:1.17.1.8]	1	1	1	1	1	1	1	1	TRUE	FALSE	FALSE	FALSE	FALSE
575	ko:K10773	NTH; endonuclease III [EC:4.2.99.18]	1	1	1	1	1	1	1	1	TRUE	FALSE	FALSE	FALSE	FALSE
576	ko:K02316	dnaG; DNA primase [EC:2.7.7.101]	3	3	2	1	1	1	1	3	TRUE	FALSE	FALSE	FALSE	FALSE
577	ko:K07004	K07004; uncharacterized protein	3	3	3	3	3	3	2	1	TRUE	FALSE	FALSE	FALSE	FALSE
578	ko:K14338	cypD_E, CYP102A, CYP505; cytochrome P450 / NADPH-cytochrome P450 reductase [EC:1.14.14.1 1.6.2.4]	1	1	1	0	0	0	0	0	FALSE	FALSE	FALSE	FALSE	FALSE
579	ko:K00666	K00666; fatty-acyl-CoA synthase [EC:6.2.1.-]	4	4	4	1	1	1	1	1	TRUE	FALSE	FALSE	FALSE	FALSE
580	ko:K21909	eryC; D-erythrulose 1-phosphate 3-epimerase [EC:5.1.3.38]	1	1	1	0	0	0	0	0	FALSE	FALSE	FALSE	FALSE	FALSE
581	ko:K07683	nreB; two-component system, NarL family, sensor histidine kinase NreB [EC:2.7.13.3]	1	1	1	1	1	1	1	1	TRUE	FALSE	FALSE	FALSE	FALSE
582	ko:K08484	ptsP; phosphotransferase system, enzyme I, PtsP [EC:2.7.3.9]	1	1	1	1	1	1	1	1	TRUE	FALSE	FALSE	FALSE	FALSE
583	ko:K10851	nreA; nitrogen regulatory protein A	1	1	1	1	1	1	1	1	TRUE	FALSE	FALSE	FALSE	FALSE
584	ko:K15539	rodZ; cytoskeleton protein RodZ	2	2	2	2	2	2	2	2	TRUE	FALSE	FALSE	FALSE	FALSE
585	ko:K04075	tilS, mesJ; tRNA(Ile)-lysidine synthase [EC:6.3.4.19]	1	1	1	1	1	1	1	1	TRUE	FALSE	FALSE	FALSE	FALSE
586	ko:K03798	ftsH, hflB; cell division protease FtsH [EC:3.4.24.-]	1	1	1	1	1	1	1	1	TRUE	FALSE	FALSE	FALSE	FALSE
587	ko:K01061	E3.1.1.45; carboxymethylenebutenolidase [EC:3.1.1.45]	3	3	3	3	3	3	3	3	TRUE	FALSE	FALSE	FALSE	FALSE
588	ko:K00383	GSR, gor; glutathione reductase (NADPH) [EC:1.8.1.7]	1	1	1	1	1	1	1	1	TRUE	FALSE	FALSE	FALSE	FALSE
589	ko:K03791	K03791; putative chitinase	1	1	1	3	3	3	2	1	TRUE	FALSE	FALSE	FALSE	FALSE
590	ko:K13277	epr; minor extracellular protease Epr [EC:3.4.21.-]	1	1	1	2	2	2	1	0	TRUE	FALSE	FALSE	FALSE	FALSE
591	ko:K03823	pat, bar; phosphinothricin acetyltransferase [EC:2.3.1.183]	1	1	1	1	1	1	1	1	TRUE	FALSE	FALSE	FALSE	FALSE
592	ko:K04773	sppA; protease IV [EC:3.4.21.-]	1	4	1	1	1	1	1	1	TRUE	FALSE	FALSE	FALSE	FALSE
593	ko:K03575	mutY; A/G-specific adenine glycosylase [EC:3.2.2.31]	1	1	1	1	1	1	1	1	TRUE	FALSE	FALSE	FALSE	FALSE
594	ko:K03426	E3.6.1.22, NUDT12, nudC; NAD+ diphosphatase [EC:3.6.1.22]	2	2	1	1	1	1	1	1	TRUE	FALSE	FALSE	FALSE	FALSE
595	ko:K03856	AROA2, aroA; 3-deoxy-7-phosphoheptulonate synthase [EC:2.5.1.54]	1	1	1	1	1	1	1	1	TRUE	FALSE	FALSE	FALSE	FALSE
596	ko:K04518	pheA2; prephenate dehydratase [EC:4.2.1.51]	1	1	1	1	1	1	1	1	TRUE	FALSE	FALSE	FALSE	FALSE
597	ko:K14170	pheA; chorismate mutase / prephenate dehydratase [EC:5.4.99.5 4.2.1.51]	1	1	1	1	1	1	1	1	TRUE	FALSE	FALSE	FALSE	FALSE
598	ko:K08738	CYC; cytochrome c	4	4	4	3	3	3	3	3	TRUE	FALSE	FALSE	FALSE	FALSE
599	ko:K07727	K07727; putative transcriptional regulator	1	1	1	1	1	1	1	2	TRUE	FALSE	FALSE	FALSE	FALSE
600	ko:K00831	serC, PSAT1; phosphoserine aminotransferase [EC:2.6.1.52]	1	1	1	1	1	1	1	1	TRUE	FALSE	FALSE	FALSE	FALSE
601	ko:K01185	E3.2.1.17; lysozyme [EC:3.2.1.17]	3	6	3	2	4	4	2	2	TRUE	FALSE	FALSE	FALSE	FALSE
602	ko:K00765	hisG; ATP phosphoribosyltransferase [EC:2.4.2.17]	2	2	1	2	2	2	2	2	TRUE	FALSE	FALSE	FALSE	FALSE
603	ko:K02502	hisZ; ATP phosphoribosyltransferase regulatory subunit	2	2	1	2	2	2	2	2	TRUE	FALSE	FALSE	FALSE	FALSE
604	ko:K01939	purA, ADSS; adenylosuccinate synthase [EC:6.3.4.4]	1	1	0	1	1	1	1	1	FALSE	TRUE	FALSE	FALSE	FALSE
605	ko:K01736	aroC; chorismate synthase [EC:4.2.3.5]	1	1	1	1	1	1	1	1	TRUE	FALSE	FALSE	FALSE	FALSE
606	ko:K03824	yhbS; putative acetyltransferase [EC:2.3.1.-]	1	1	1	1	1	1	2	1	TRUE	FALSE	FALSE	FALSE	FALSE
607	ko:K00208	fabI; enoyl-[acyl-carrier protein] reductase I [EC:1.3.1.9 1.3.1.10]	1	1	1	1	2	2	1	1	TRUE	FALSE	FALSE	FALSE	FALSE
608	ko:K07058	K07058; membrane protein	3	2	2	1	1	1	1	2	TRUE	FALSE	FALSE	FALSE	FALSE
609	ko:K01971	ligD; bifunctional non-homologous end joining protein LigD [EC:6.5.1.1]	1	1	3	0	0	0	0	1	FALSE	FALSE	FALSE	FALSE	FALSE
610	ko:K10979	ku; DNA end-binding protein Ku	1	1	1	0	0	0	0	1	FALSE	FALSE	FALSE	FALSE	FALSE
611	ko:K00275	pdxH, PNPO; pyridoxamine 5'-phosphate oxidase [EC:1.4.3.5]	2	2	2	2	2	2	2	3	TRUE	FALSE	FALSE	FALSE	FALSE
612	ko:K13283	fieF; ferrous-iron efflux pump FieF	1	1	1	1	1	1	1	1	TRUE	FALSE	FALSE	FALSE	FALSE
613	ko:K03529	smc; chromosome segregation protein	2	1	1	3	3	3	1	1	TRUE	FALSE	FALSE	FALSE	FALSE
614	ko:K00558	DNMT1, dcm; DNA (cytosine-5)-methyltransferase 1 [EC:2.1.1.37]	3	5	2	1	1	1	0	1	FALSE	FALSE	TRUE	FALSE	FALSE
615	ko:K07458	vsr; DNA mismatch endonuclease, patch repair protein [EC:3.1.-.-]	2	2	1	0	0	0	0	0	FALSE	FALSE	FALSE	FALSE	FALSE
616	ko:K05916	hmp, YHB1; nitric oxide dioxygenase [EC:1.14.12.17]	1	1	0	0	0	0	2	1	FALSE	TRUE	FALSE	FALSE	FALSE
617	ko:K07483	K07483; transposase	4	4	3	5	6	6	5	3	TRUE	FALSE	FALSE	FALSE	FALSE
618	ko:K12068	traL; conjugal transfer pilus assembly protein TraL	3	0	1	1	3	3	0	1	FALSE	FALSE	TRUE	FALSE	FALSE
619	ko:K12067	traE; conjugal transfer pilus assembly protein TraE	3	0	1	1	3	3	0	1	FALSE	FALSE	TRUE	FALSE	FALSE
620	ko:K12066	traK; conjugal transfer pilus assembly protein TraK	3	0	1	1	3	3	0	0	FALSE	FALSE	TRUE	FALSE	FALSE
621	ko:K03407	cheA; two-component system, chemotaxis family, sensor kinase CheA [EC:2.7.13.3]	7	3	4	4	6	6	3	3	TRUE	FALSE	FALSE	FALSE	FALSE
622	ko:K03646	tolA; colicin import membrane protein	3	0	1	1	3	3	0	0	FALSE	FALSE	TRUE	FALSE	FALSE
623	ko:K07277	SAM50, TOB55, bamA; outer membrane protein insertion porin family	4	1	2	2	4	4	1	1	TRUE	FALSE	FALSE	FALSE	FALSE
624	ko:K12065	traB; conjugal transfer pilus assembly protein TraB	3	0	1	1	3	3	0	0	FALSE	FALSE	TRUE	FALSE	FALSE
625	ko:K13593	tipF; cyclic-di-GMP phosphodiesterase, flagellum assembly factor TipF	3	0	1	1	3	3	0	0	FALSE	FALSE	TRUE	FALSE	FALSE
626	ko:K12064	traV; conjugal transfer pilus assembly protein TraV	1	0	1	1	3	4	0	1	FALSE	FALSE	TRUE	FALSE	FALSE
627	ko:K04655	hypE; hydrogenase expression/formation protein HypE	6	4	7	1	1	1	3	15	TRUE	FALSE	FALSE	FALSE	FALSE
628	ko:K08303	prtC, trhP; U32 family peptidase [EC:3.4.-.-]	6	4	7	1	1	1	3	15	TRUE	FALSE	FALSE	FALSE	FALSE
629	ko:K13877	aldH; 2,5-dioxopentanoate dehydrogenase [EC:1.2.1.26]	1	1	1	1	1	1	1	1	TRUE	FALSE	FALSE	FALSE	FALSE
630	ko:K19776	dgoR; GntR family transcriptional regulator, galactonate operon transcriptional repressor	2	2	2	2	2	2	2	3	TRUE	FALSE	FALSE	FALSE	FALSE
631	ko:K14259	kdaD, xacE, kdxD; 2-dehydro-3-deoxy-D-arabinonate dehydratase [EC:4.2.1.141]	1	1	1	1	1	1	1	1	TRUE	FALSE	FALSE	FALSE	FALSE
632	ko:K01687	ilvD; dihydroxy-acid dehydratase [EC:4.2.1.9]	2	2	2	2	2	2	2	2	TRUE	FALSE	FALSE	FALSE	FALSE
633	ko:K22186	xylD; xylonate dehydratase [EC:4.2.1.82]	1	1	1	1	1	1	1	1	TRUE	FALSE	FALSE	FALSE	FALSE
634	ko:K01785	galM, GALM; aldose 1-epimerase [EC:5.1.3.3]	2	2	2	2	2	2	2	2	TRUE	FALSE	FALSE	FALSE	FALSE
635	ko:K02429	fucP; MFS transporter, FHS family, L-fucose permease	3	3	3	2	2	2	2	2	TRUE	FALSE	FALSE	FALSE	FALSE
636	ko:K13658	gumI; beta-1,4-mannosyltransferase [EC:2.4.1.251]	1	1	1	0	0	0	0	0	FALSE	FALSE	FALSE	FALSE	FALSE
637	ko:K01458	hutG; N-formylglutamate deformylase [EC:3.5.1.68]	1	1	1	1	1	1	1	1	TRUE	FALSE	FALSE	FALSE	FALSE
638	ko:K06940	K06940; uncharacterized protein	1	1	1	0	0	0	0	0	FALSE	FALSE	FALSE	FALSE	FALSE
639	ko:K11927	rhlE; ATP-dependent RNA helicase RhlE [EC:3.6.4.13]	2	2	2	2	2	2	2	2	TRUE	FALSE	FALSE	FALSE	FALSE
640	ko:K06938	K06938; uncharacterized protein	1	1	2	1	2	2	1	1	TRUE	FALSE	FALSE	FALSE	FALSE
641	ko:K15866	paaG; 2-(1,2-epoxy-1,2-dihydrophenyl)acetyl-CoA isomerase [EC:5.3.3.18]	2	2	1	2	2	2	2	2	TRUE	FALSE	FALSE	FALSE	FALSE
642	ko:K07124	K07124; uncharacterized protein	2	3	2	2	3	3	2	2	TRUE	FALSE	FALSE	FALSE	FALSE
643	ko:K05786	rarD; chloramphenicol-sensitive protein RarD	1	1	1	1	1	1	1	1	TRUE	FALSE	FALSE	FALSE	FALSE
644	ko:K00382	DLD, lpd, pdhD; dihydrolipoamide dehydrogenase [EC:1.8.1.4]	3	4	2	3	3	4	3	3	TRUE	FALSE	FALSE	FALSE	FALSE
645	ko:K00627	DLAT, aceF, pdhC; pyruvate dehydrogenase E2 component (dihydrolipoamide acetyltransferase) [EC:2.3.1.12]	4	3	3	3	3	3	3	3	TRUE	FALSE	FALSE	FALSE	FALSE
646	ko:K09699	DBT, bkdB; 2-oxoisovalerate dehydrogenase E2 component (dihydrolipoyl transacylase) [EC:2.3.1.168]	1	1	1	1	1	2	1	1	TRUE	FALSE	FALSE	FALSE	FALSE
647	ko:K00167	BCKDHB, bkdA2; 2-oxoisovalerate dehydrogenase E1 component beta subunit [EC:1.2.4.4]	1	1	1	1	1	2	1	1	TRUE	FALSE	FALSE	FALSE	FALSE
648	ko:K21417	acoB; acetoin:2,6-dichlorophenolindophenol oxidoreductase subunit beta [EC:1.1.1.-]	2	2	1	2	2	3	2	2	TRUE	FALSE	FALSE	FALSE	FALSE
649	ko:K00161	PDHA, pdhA; pyruvate dehydrogenase E1 component alpha subunit [EC:1.2.4.1]	2	2	2	2	2	2	2	2	TRUE	FALSE	FALSE	FALSE	FALSE
650	ko:K00166	BCKDHA, bkdA1; 2-oxoisovalerate dehydrogenase E1 component alpha subunit [EC:1.2.4.4]	1	1	1	1	1	2	1	1	TRUE	FALSE	FALSE	FALSE	FALSE
651	ko:K05970	SIAE; sialate O-acetylesterase [EC:3.1.1.53]	1	1	1	1	1	1	1	1	TRUE	FALSE	FALSE	FALSE	FALSE
652	ko:K07336	K07336; PKHD-type hydroxylase [EC:1.14.11.-]	1	1	1	1	1	1	1	1	TRUE	FALSE	FALSE	FALSE	FALSE
653	ko:K07137	K07137; uncharacterized protein	1	1	1	1	1	1	1	1	TRUE	FALSE	FALSE	FALSE	FALSE
654	ko:K03469	rnhA, RNASEH1; ribonuclease HI [EC:3.1.26.4]	2	2	2	2	2	2	2	3	TRUE	FALSE	FALSE	FALSE	FALSE
655	ko:K03281	TC.CIC; chloride channel protein, CIC family	2	2	1	2	2	2	2	1	TRUE	FALSE	FALSE	FALSE	FALSE
656	ko:K10277	KDM8, JMJD5; [protein]-arginine 3-hydroxylase / protease [EC:1.14.11.73 3.4.-.-]	2	2	2	1	1	1	1	1	TRUE	FALSE	FALSE	FALSE	FALSE
657	ko:K13652	K13652; AraC family transcriptional regulator	2	2	2	1	1	1	1	0	TRUE	FALSE	FALSE	FALSE	FALSE
658	ko:K01993	ABC-2.TX; HlyD family secretion protein	1	1	1	1	1	1	1	0	TRUE	FALSE	FALSE	FALSE	FALSE
659	ko:K02005	ABC.CD.TX; HlyD family secretion protein	3	3	3	4	4	5	4	2	TRUE	FALSE	FALSE	FALSE	FALSE
660	ko:K06078	lpp; murein lipoprotein	1	1	1	1	1	1	1	1	TRUE	FALSE	FALSE	FALSE	FALSE
661	ko:K08995	K08995; putative membrane protein	1	1	1	1	1	1	1	3	TRUE	FALSE	FALSE	FALSE	FALSE
662	ko:K02554	mhpD; 2-keto-4-pentenoate hydratase [EC:4.2.1.80]	1	1	1	0	0	0	0	0	FALSE	FALSE	FALSE	FALSE	FALSE
663	ko:K15785	doeD; L-2,4-diaminobutyrate transaminase [EC:2.6.1.76]	1	1	0	0	0	0	0	0	FALSE	TRUE	FALSE	FALSE	FALSE
664	ko:K00354	E1.6.99.1; NADPH2 dehydrogenase [EC:1.6.99.1]	2	2	2	0	0	0	0	2	FALSE	FALSE	FALSE	FALSE	FALSE
665	ko:K09461	E1.14.13.40; anthraniloyl-CoA monooxygenase [EC:1.14.13.40]	1	1	1	0	0	0	0	1	FALSE	FALSE	FALSE	FALSE	FALSE
666	ko:K21430	yliI; aldose sugar dehydrogenase [EC:1.1.5.-]	1	1	1	0	0	0	0	0	FALSE	FALSE	FALSE	FALSE	FALSE
667	ko:K01822	E5.3.3.1; steroid Delta-isomerase [EC:5.3.3.1]	1	1	1	0	0	0	0	0	FALSE	FALSE	FALSE	FALSE	FALSE
668	ko:K00406	ccoP; cytochrome c oxidase cbb3-type subunit III	2	2	2	0	0	0	0	0	FALSE	FALSE	FALSE	FALSE	FALSE
669	ko:K03770	ppiD; peptidyl-prolyl cis-trans isomerase D [EC:5.2.1.8]	2	2	2	2	2	2	2	2	TRUE	FALSE	FALSE	FALSE	FALSE
670	ko:K06908	K06908; uncharacterized protein	1	1	1	0	0	0	1	0	FALSE	FALSE	FALSE	FALSE	FALSE
671	ko:K06907	K06907; uncharacterized protein	1	1	1	0	0	0	1	0	FALSE	FALSE	FALSE	FALSE	FALSE
672	ko:K06903	K06903; uncharacterized protein	1	1	1	0	0	0	1	0	FALSE	FALSE	FALSE	FALSE	FALSE
673	ko:K01183	E3.2.1.14; chitinase [EC:3.2.1.14]	1	1	1	0	0	0	0	0	FALSE	FALSE	FALSE	FALSE	FALSE
674	ko:K20444	rfbC; O-antigen biosynthesis protein [EC:2.4.1.-]	2	2	2	2	2	2	2	1	TRUE	FALSE	FALSE	FALSE	FALSE
675	ko:K01719	hemD, UROS; uroporphyrinogen-III synthase [EC:4.2.1.75]	2	1	1	1	1	1	2	1	TRUE	FALSE	FALSE	FALSE	FALSE
676	ko:K01749	hemC, HMBS; hydroxymethylbilane synthase [EC:2.5.1.61]	3	2	2	2	2	2	2	2	TRUE	FALSE	FALSE	FALSE	FALSE
677	ko:K02496	hemX; uroporphyrin-III C-methyltransferase [EC:2.1.1.107]	2	1	1	1	1	1	1	1	TRUE	FALSE	FALSE	FALSE	FALSE
678	ko:K13543	hemDX; uroporphyrinogen III methyltransferase / synthase [EC:2.1.1.107 4.2.1.75]	2	1	1	1	1	1	1	1	TRUE	FALSE	FALSE	FALSE	FALSE
679	ko:K03466	ftsK, spoIIIE; DNA segregation ATPase FtsK/SpoIIIE, S-DNA-T family	1	1	2	1	1	1	1	1	TRUE	FALSE	FALSE	FALSE	FALSE
680	ko:K03185	ubiH; 2-octaprenyl-6-methoxyphenol hydroxylase [EC:1.14.13.-]	1	1	1	1	1	1	1	1	TRUE	FALSE	FALSE	FALSE	FALSE
681	ko:K00912	lpxK; tetraacyldisaccharide 4'-kinase [EC:2.7.1.130]	1	1	1	1	1	1	1	1	TRUE	FALSE	FALSE	FALSE	FALSE
682	ko:K09791	K09791; uncharacterized protein	1	1	1	1	1	1	1	1	TRUE	FALSE	FALSE	FALSE	FALSE
683	ko:K01338	lon; ATP-dependent Lon protease [EC:3.4.21.53]	2	2	2	2	2	2	2	2	TRUE	FALSE	FALSE	FALSE	FALSE
684	ko:K07157	K07157; uncharacterized protein	1	1	1	1	1	1	1	1	TRUE	FALSE	FALSE	FALSE	FALSE
685	ko:K03671	trxA; thioredoxin 1	5	5	5	5	5	5	5	7	TRUE	FALSE	FALSE	FALSE	FALSE
686	ko:K05838	ybbN; putative thioredoxin	1	1	1	1	1	1	1	1	TRUE	FALSE	FALSE	FALSE	FALSE
687	ko:K00948	PRPS, prsA; ribose-phosphate pyrophosphokinase [EC:2.7.6.1]	1	1	1	1	2	2	1	1	TRUE	FALSE	FALSE	FALSE	FALSE
688	ko:K15746	crtZ; beta-carotene 3-hydroxylase [EC:1.14.15.24]	1	1	1	1	1	1	1	1	TRUE	FALSE	FALSE	FALSE	FALSE
689	ko:K01903	sucC; succinyl-CoA synthetase beta subunit [EC:6.2.1.5]	1	1	1	1	1	1	1	1	TRUE	FALSE	FALSE	FALSE	FALSE
690	ko:K01512	acyP; acylphosphatase [EC:3.6.1.7]	1	1	1	1	1	1	1	1	TRUE	FALSE	FALSE	FALSE	FALSE
691	ko:K01273	DPEP; membrane dipeptidase [EC:3.4.13.19]	1	1	1	1	1	1	1	1	TRUE	FALSE	FALSE	FALSE	FALSE
692	ko:K19577	ydhP; MFS transporter, DHA1 family, inner membrane transport protein	2	2	2	2	2	2	2	2	TRUE	FALSE	FALSE	FALSE	FALSE
693	ko:K02359	EGH; beta-1,4-mannosyltransferase [EC:2.4.1.-]	1	1	2	1	1	1	1	1	TRUE	FALSE	FALSE	FALSE	FALSE
694	ko:K11740	nfrB; bacteriophage N4 adsorption protein B	1	1	2	1	1	1	1	1	TRUE	FALSE	FALSE	FALSE	FALSE
695	ko:K19003	mgdA; 1,2-diacylglycerol 3-beta-glucosyltransferase [EC:2.4.1.336]	1	1	2	1	1	1	1	1	TRUE	FALSE	FALSE	FALSE	FALSE
696	ko:K06915	K06915; uncharacterized protein	4	3	3	3	3	3	3	4	TRUE	FALSE	FALSE	FALSE	FALSE
697	ko:K17675	SUPV3L1, SUV3; ATP-dependent RNA helicase SUPV3L1/SUV3 [EC:3.6.4.13]	1	1	1	1	1	1	2	1	TRUE	FALSE	FALSE	FALSE	FALSE
698	ko:K04762	hslR; ribosome-associated heat shock protein Hsp15	1	1	1	1	1	1	1	1	TRUE	FALSE	FALSE	FALSE	FALSE
699	ko:K07736	carD; CarD family transcriptional regulator	1	1	1	1	1	1	1	1	TRUE	FALSE	FALSE	FALSE	FALSE
700	ko:K01048	pldB; lysophospholipase [EC:3.1.1.5]	2	2	2	2	2	2	2	2	TRUE	FALSE	FALSE	FALSE	FALSE
701	ko:K00117	gcd; quinoprotein glucose dehydrogenase [EC:1.1.5.2]	1	1	1	1	1	1	1	0	TRUE	FALSE	FALSE	FALSE	FALSE
702	ko:K01449	cwlJ, sleB; N-acetylmuramoyl-L-alanine amidase [EC:3.5.1.28]	5	5	6	4	4	4	4	5	TRUE	FALSE	FALSE	FALSE	FALSE
703	ko:K02806	ptsN; nitrogen PTS system EIIA component [EC:2.7.1.-]	1	1	1	1	1	1	1	1	TRUE	FALSE	FALSE	FALSE	FALSE
704	ko:K05808	yhbH; putative sigma-54 modulation protein	1	1	1	1	1	1	1	1	TRUE	FALSE	FALSE	FALSE	FALSE
705	ko:K05809	raiA; ribosome-associated inhibitor A	1	1	1	1	1	1	1	1	TRUE	FALSE	FALSE	FALSE	FALSE
706	ko:K02342	dnaQ; DNA polymerase III subunit epsilon [EC:2.7.7.7]	2	2	2	2	2	2	2	2	TRUE	FALSE	FALSE	FALSE	FALSE
707	ko:K14159	rnhA-dnaQ; ribonuclease HI / DNA polymerase III subunit epsilon [EC:3.1.26.4 2.7.7.7]	1	1	1	1	1	1	1	1	TRUE	FALSE	FALSE	FALSE	FALSE
708	ko:K00859	coaE; dephospho-CoA kinase [EC:2.7.1.24]	3	3	3	2	2	2	2	2	TRUE	FALSE	FALSE	FALSE	FALSE
709	ko:K06180	rluD; 23S rRNA pseudouridine1911/1915/1917 synthase [EC:5.4.99.23]	4	4	4	4	4	4	4	4	TRUE	FALSE	FALSE	FALSE	FALSE
710	ko:K10563	mutM, fpg; formamidopyrimidine-DNA glycosylase [EC:3.2.2.23 4.2.99.18]	2	2	2	2	2	2	2	2	TRUE	FALSE	FALSE	FALSE	FALSE
711	ko:K00014	aroE; shikimate dehydrogenase [EC:1.1.1.25]	3	3	3	3	3	3	3	3	TRUE	FALSE	FALSE	FALSE	FALSE
712	ko:K03215	rumA; 23S rRNA (uracil1939-C5)-methyltransferase [EC:2.1.1.190]	3	3	3	3	3	3	3	3	TRUE	FALSE	FALSE	FALSE	FALSE
713	ko:K06287	maf; septum formation protein	2	2	2	2	2	2	2	2	TRUE	FALSE	FALSE	FALSE	FALSE
714	ko:K09773	ppsR; [pyruvate, water dikinase]-phosphate phosphotransferase / [pyruvate, water dikinase] kinase [EC:2.7.4.28 2.7.11.33]	1	1	1	1	1	1	1	1	TRUE	FALSE	FALSE	FALSE	FALSE
715	ko:K01599	hemE, UROD; uroporphyrinogen decarboxylase [EC:4.1.1.37]	1	1	1	1	1	1	1	1	TRUE	FALSE	FALSE	FALSE	FALSE
716	ko:K08973	hemJ; protoporphyrinogen IX oxidase [EC:1.3.99.-]	2	2	2	1	1	1	1	1	TRUE	FALSE	FALSE	FALSE	FALSE
717	ko:K02887	RP-L20, MRPL20, rplT; large subunit ribosomal protein L20	2	2	2	2	2	2	2	2	TRUE	FALSE	FALSE	FALSE	FALSE
718	ko:K03628	rho; transcription termination factor Rho	1	1	1	1	1	1	1	1	TRUE	FALSE	FALSE	FALSE	FALSE
719	ko:K17662	CBP3, UQCC; cytochrome b pre-mRNA-processing protein 3	1	1	1	1	1	1	1	1	TRUE	FALSE	FALSE	FALSE	FALSE
720	ko:K07040	K07040; uncharacterized protein	1	1	1	1	1	1	1	1	TRUE	FALSE	FALSE	FALSE	FALSE
721	ko:K08296	sixA; phosphohistidine phosphatase [EC:3.1.3.-]	1	1	1	1	1	1	1	1	TRUE	FALSE	FALSE	FALSE	FALSE
722	ko:K03722	dinG; ATP-dependent DNA helicase DinG [EC:3.6.4.12]	2	2	2	2	2	2	2	2	TRUE	FALSE	FALSE	FALSE	FALSE
723	ko:K03650	mnmE, trmE, MSS1; tRNA modification GTPase [EC:3.6.-.-]	2	1	1	1	2	2	1	1	TRUE	FALSE	FALSE	FALSE	FALSE
724	ko:K03495	gidA, mnmG, MTO1; tRNA uridine 5-carboxymethylaminomethyl modification enzyme	1	1	1	1	1	1	1	1	TRUE	FALSE	FALSE	FALSE	FALSE
725	ko:K03501	gidB, rsmG; 16S rRNA (guanine527-N7)-methyltransferase [EC:2.1.1.170]	1	1	1	1	1	1	1	1	TRUE	FALSE	FALSE	FALSE	FALSE
726	ko:K12055	K12055, parA; chromosome partitioning related protein ParA	1	1	1	1	1	1	1	1	TRUE	FALSE	FALSE	FALSE	FALSE
727	ko:K00794	ribH, RIB4; 6,7-dimethyl-8-ribityllumazine synthase [EC:2.5.1.78]	1	1	1	1	1	1	1	1	TRUE	FALSE	FALSE	FALSE	FALSE
728	ko:K02858	ribB, RIB3; 3,4-dihydroxy 2-butanone 4-phosphate synthase [EC:4.1.99.12]	1	1	1	1	1	1	1	2	TRUE	FALSE	FALSE	FALSE	FALSE
729	ko:K14652	ribBA; 3,4-dihydroxy 2-butanone 4-phosphate synthase / GTP cyclohydrolase II [EC:4.1.99.12 3.5.4.25]	3	3	3	3	3	3	3	4	TRUE	FALSE	FALSE	FALSE	FALSE
730	ko:K00793	ribE, RIB5; riboflavin synthase [EC:2.5.1.9]	1	1	1	1	1	1	1	1	TRUE	FALSE	FALSE	FALSE	FALSE
731	ko:K11752	ribD; diaminohydroxyphosphoribosylaminopyrimidine deaminase / 5-amino-6-(5-phosphoribosylamino)uracil reductase [EC:3.5.4.26 1.1.1.193]	2	2	2	2	2	2	2	2	TRUE	FALSE	FALSE	FALSE	FALSE
732	ko:K10206	E2.6.1.83; LL-diaminopimelate aminotransferase [EC:2.6.1.83]	1	1	1	1	1	1	1	1	TRUE	FALSE	FALSE	FALSE	FALSE
733	ko:K14261	alaC; alanine-synthesizing transaminase [EC:2.6.1.-]	1	1	1	1	1	1	1	1	TRUE	FALSE	FALSE	FALSE	FALSE
734	ko:K01889	FARSA, pheS; phenylalanyl-tRNA synthetase alpha chain [EC:6.1.1.20]	1	1	1	1	1	1	1	1	TRUE	FALSE	FALSE	FALSE	FALSE
735	ko:K02837	prfC; peptide chain release factor 3	1	1	1	1	1	1	1	1	TRUE	FALSE	FALSE	FALSE	FALSE
736	ko:K07133	K07133; uncharacterized protein	1	1	1	1	1	1	1	1	TRUE	FALSE	FALSE	FALSE	FALSE
737	ko:K22491	litR; MerR family transcriptional regulator, light-induced transcriptional regulator	1	1	1	1	1	1	1	1	TRUE	FALSE	FALSE	FALSE	FALSE
738	ko:K00648	fabH; 3-oxoacyl-[acyl-carrier-protein] synthase III [EC:2.3.1.180]	1	1	1	1	1	1	1	1	TRUE	FALSE	FALSE	FALSE	FALSE
739	ko:K03621	plsX; phosphate acyltransferase [EC:2.3.1.274]	1	1	1	1	1	1	1	1	TRUE	FALSE	FALSE	FALSE	FALSE
740	ko:K02911	RP-L32, MRPL32, rpmF; large subunit ribosomal protein L32	1	1	1	1	1	1	1	1	TRUE	FALSE	FALSE	FALSE	FALSE
741	ko:K07136	K07136; uncharacterized protein	1	1	1	1	1	1	1	1	TRUE	FALSE	FALSE	FALSE	FALSE
742	ko:K01269	E3.4.11.-; aminopeptidase [EC:3.4.11.-]	1	1	1	1	1	1	1	1	TRUE	FALSE	FALSE	FALSE	FALSE
743	ko:K01665	pabB; para-aminobenzoate synthetase component I [EC:2.6.1.85]	1	1	1	1	1	1	1	1	TRUE	FALSE	FALSE	FALSE	FALSE
744	ko:K02619	pabC; 4-amino-4-deoxychorismate lyase [EC:4.1.3.38]	1	1	1	1	1	1	1	1	TRUE	FALSE	FALSE	FALSE	FALSE
745	ko:K03342	pabBC; para-aminobenzoate synthetase / 4-amino-4-deoxychorismate lyase [EC:2.6.1.85 4.1.3.38]	1	1	1	1	1	1	1	1	TRUE	FALSE	FALSE	FALSE	FALSE
746	ko:K13503	trpEG; anthranilate synthase [EC:4.1.3.27]	1	1	1	1	1	1	1	1	TRUE	FALSE	FALSE	FALSE	FALSE
747	ko:K13950	pabAB; para-aminobenzoate synthetase [EC:2.6.1.85]	1	1	1	1	1	1	1	1	TRUE	FALSE	FALSE	FALSE	FALSE
748	ko:K00812	aspB; aspartate aminotransferase [EC:2.6.1.1]	1	1	1	1	1	1	1	1	TRUE	FALSE	FALSE	FALSE	FALSE
749	ko:K07304	msrA; peptide-methionine (S)-S-oxide reductase [EC:1.8.4.11]	2	2	2	2	2	2	2	2	TRUE	FALSE	FALSE	FALSE	FALSE
750	ko:K06953	K06953; uncharacterized protein	1	1	1	1	1	1	1	1	TRUE	FALSE	FALSE	FALSE	FALSE
751	ko:K03549	kup; KUP system potassium uptake protein	2	2	2	2	2	2	2	2	TRUE	FALSE	FALSE	FALSE	FALSE
752	ko:K14347	SLC10A7, P7; solute carrier family 10 (sodium/bile acid cotransporter), member 7	1	1	1	1	1	1	1	0	TRUE	FALSE	FALSE	FALSE	FALSE
753	ko:K01738	cysK; cysteine synthase [EC:2.5.1.47]	3	3	3	3	3	3	3	4	TRUE	FALSE	FALSE	FALSE	FALSE
754	ko:K01414	prlC; oligopeptidase A [EC:3.4.24.70]	2	2	2	2	2	2	2	2	TRUE	FALSE	FALSE	FALSE	FALSE
755	ko:K00220	tyrC; cyclohexadieny/prephenate dehydrogenase [EC:1.3.1.43 1.3.1.12]	2	2	2	2	2	2	2	2	TRUE	FALSE	FALSE	FALSE	FALSE
756	ko:K00800	aroA; 3-phosphoshikimate 1-carboxyvinyltransferase [EC:2.5.1.19]	3	3	3	3	3	3	3	3	TRUE	FALSE	FALSE	FALSE	FALSE
757	ko:K00945	cmk; CMP/dCMP kinase [EC:2.7.4.25]	2	2	2	2	2	2	2	2	TRUE	FALSE	FALSE	FALSE	FALSE
758	ko:K02945	RP-S1, rpsA; small subunit ribosomal protein S1	3	3	3	3	3	3	3	3	TRUE	FALSE	FALSE	FALSE	FALSE
759	ko:K03527	ispH, lytB; 4-hydroxy-3-methylbut-2-en-1-yl diphosphate reductase [EC:1.17.7.4]	3	3	3	3	3	3	3	3	TRUE	FALSE	FALSE	FALSE	FALSE
760	ko:K03977	engA, der; GTPase	2	2	2	2	2	2	2	2	TRUE	FALSE	FALSE	FALSE	FALSE
761	ko:K11753	ribF; riboflavin kinase / FMN adenylyltransferase [EC:2.7.1.26 2.7.7.2]	2	2	2	2	2	2	2	2	TRUE	FALSE	FALSE	FALSE	FALSE
762	ko:K13799	panC-cmk; pantoate ligase / CMP/dCMP kinase [EC:6.3.2.1 2.7.4.25]	1	1	1	1	1	1	1	1	TRUE	FALSE	FALSE	FALSE	FALSE
763	ko:K05788	ihfB, himD; integration host factor subunit beta	1	1	1	1	1	1	1	1	TRUE	FALSE	FALSE	FALSE	FALSE
764	ko:K02035	ABC.PE.S; peptide/nickel transport system substrate-binding protein	1	1	1	1	1	1	1	1	TRUE	FALSE	FALSE	FALSE	FALSE
765	ko:K15580	oppA, mppA; oligopeptide transport system substrate-binding protein	1	1	1	0	0	0	0	0	FALSE	FALSE	FALSE	FALSE	FALSE
766	ko:K01166	RNASET2; ribonuclease T2 [EC:4.6.1.19]	1	1	1	1	1	1	1	1	TRUE	FALSE	FALSE	FALSE	FALSE
767	ko:K00278	nadB; L-aspartate oxidase [EC:1.4.3.16]	2	2	2	2	2	2	2	2	TRUE	FALSE	FALSE	FALSE	FALSE
768	ko:K00767	nadC, QPRT; nicotinate-nucleotide pyrophosphorylase (carboxylating) [EC:2.4.2.19]	1	1	1	1	1	1	1	1	TRUE	FALSE	FALSE	FALSE	FALSE
769	ko:K03517	nadA; quinolinate synthase [EC:2.5.1.72]	1	1	1	1	1	1	1	1	TRUE	FALSE	FALSE	FALSE	FALSE
770	ko:K07455	recT; recombination protein RecT	1	1	1	1	1	1	1	1	TRUE	FALSE	FALSE	FALSE	FALSE
771	ko:K02171	blaI; BlaI family transcriptional regulator, penicillinase repressor	1	1	1	1	1	1	1	1	TRUE	FALSE	FALSE	FALSE	FALSE
772	ko:K07390	grxD, GLRX5; monothiol glutaredoxin	1	1	1	1	1	1	1	1	TRUE	FALSE	FALSE	FALSE	FALSE
773	ko:K01704	leuD, IPMI-S; 3-isopropylmalate/(R)-2-methylmalate dehydratase small subunit [EC:4.2.1.33 4.2.1.35]	1	1	1	1	1	1	1	1	TRUE	FALSE	FALSE	FALSE	FALSE
774	ko:K01703	leuC, IPMI-L; 3-isopropylmalate/(R)-2-methylmalate dehydratase large subunit [EC:4.2.1.33 4.2.1.35]	1	1	0	1	1	1	1	1	FALSE	TRUE	FALSE	FALSE	FALSE
775	ko:K01027	OXCT; 3-oxoacid CoA-transferase [EC:2.8.3.5]	4	4	4	4	4	5	4	2	TRUE	FALSE	FALSE	FALSE	FALSE
776	ko:K01029	E2.8.3.5B, scoB; 3-oxoacid CoA-transferase subunit B [EC:2.8.3.5]	2	2	2	2	2	3	2	1	TRUE	FALSE	FALSE	FALSE	FALSE
777	ko:K01028	E2.8.3.5A, scoA; 3-oxoacid CoA-transferase subunit A [EC:2.8.3.5]	2	2	2	2	2	3	2	1	TRUE	FALSE	FALSE	FALSE	FALSE
778	ko:K03149	thiG; thiazole synthase [EC:2.8.1.10]	1	1	1	1	1	1	1	1	TRUE	FALSE	FALSE	FALSE	FALSE
779	ko:K03786	aroQ, qutE; 3-dehydroquinate dehydratase II [EC:4.2.1.10]	1	1	1	1	1	1	1	1	TRUE	FALSE	FALSE	FALSE	FALSE
780	ko:K02160	accB, bccP; acetyl-CoA carboxylase biotin carboxyl carrier protein	2	1	1	1	1	1	1	1	TRUE	FALSE	FALSE	FALSE	FALSE
781	ko:K03684	rnd; ribonuclease D [EC:3.1.13.5]	2	2	2	2	2	2	2	2	TRUE	FALSE	FALSE	FALSE	FALSE
782	ko:K11719	lptC; lipopolysaccharide export system protein LptC	1	1	1	1	1	1	1	1	TRUE	FALSE	FALSE	FALSE	FALSE
783	ko:K09774	lptA; lipopolysaccharide export system protein LptA	1	1	1	1	1	1	1	1	TRUE	FALSE	FALSE	FALSE	FALSE
784	ko:K01990	ABC-2.A; ABC-2 type transport system ATP-binding protein	6	7	5	5	5	5	5	5	TRUE	FALSE	FALSE	FALSE	FALSE
785	ko:K06861	lptB; lipopolysaccharide export system ATP-binding protein [EC:7.5.2.5]	1	1	1	1	1	1	1	1	TRUE	FALSE	FALSE	FALSE	FALSE
786	ko:K03092	rpoN; RNA polymerase sigma-54 factor	1	1	1	1	1	2	1	1	TRUE	FALSE	FALSE	FALSE	FALSE
787	ko:K03704	cspA; cold shock protein	3	3	3	3	3	3	3	3	TRUE	FALSE	FALSE	FALSE	FALSE
788	ko:K02557	motB; chemotaxis protein MotB	1	1	1	2	2	2	1	1	TRUE	FALSE	FALSE	FALSE	FALSE
789	ko:K02556	motA; chemotaxis protein MotA	3	3	3	3	3	3	3	3	TRUE	FALSE	FALSE	FALSE	FALSE
790	ko:K02397	flgL; flagellar hook-associated protein 3 FlgL	1	1	1	1	1	1	1	1	TRUE	FALSE	FALSE	FALSE	FALSE
791	ko:K02396	flgK; flagellar hook-associated protein 1	1	1	1	1	1	1	1	1	TRUE	FALSE	FALSE	FALSE	FALSE
792	ko:K02395	flgJ; peptidoglycan hydrolase FlgJ	1	2	1	1	1	1	1	2	TRUE	FALSE	FALSE	FALSE	FALSE
793	ko:K02394	flgI; flagellar P-ring protein FlgI	1	1	1	1	1	1	1	1	TRUE	FALSE	FALSE	FALSE	FALSE
794	ko:K02393	flgH; flagellar L-ring protein FlgH	1	1	1	1	1	1	1	1	TRUE	FALSE	FALSE	FALSE	FALSE
795	ko:K02392	flgG; flagellar basal-body rod protein FlgG	1	1	1	1	1	1	1	1	TRUE	FALSE	FALSE	FALSE	FALSE
796	ko:K02391	flgF; flagellar basal-body rod protein FlgF	1	1	1	1	1	1	1	1	TRUE	FALSE	FALSE	FALSE	FALSE
797	ko:K02390	flgE; flagellar hook protein FlgE	2	2	2	2	2	2	2	2	TRUE	FALSE	FALSE	FALSE	FALSE
798	ko:K02389	flgD; flagellar basal-body rod modification protein FlgD	1	1	1	1	1	1	1	1	TRUE	FALSE	FALSE	FALSE	FALSE
799	ko:K02388	flgC; flagellar basal-body rod protein FlgC	1	1	1	1	1	1	1	1	TRUE	FALSE	FALSE	FALSE	FALSE
800	ko:K02387	flgB; flagellar basal-body rod protein FlgB	1	1	1	1	1	1	1	1	TRUE	FALSE	FALSE	FALSE	FALSE
801	ko:K02279	cpaB, rcpC; pilus assembly protein CpaB	2	2	2	2	2	2	2	2	TRUE	FALSE	FALSE	FALSE	FALSE
802	ko:K02386	flgA; flagellar basal body P-ring formation protein FlgA	1	1	1	1	1	1	1	1	TRUE	FALSE	FALSE	FALSE	FALSE
803	ko:K02398	flgM; negative regulator of flagellin synthesis FlgM	1	1	1	1	1	1	1	1	TRUE	FALSE	FALSE	FALSE	FALSE
804	ko:K02400	flhA; flagellar biosynthesis protein FlhA	1	1	1	1	1	1	1	1	TRUE	FALSE	FALSE	FALSE	FALSE
805	ko:K02405	fliA, whiG; RNA polymerase sigma factor FliA	1	1	0	1	1	1	1	1	FALSE	TRUE	FALSE	FALSE	FALSE
806	ko:K09808	lolC_E; lipoprotein-releasing system permease protein	2	2	1	1	1	1	1	1	TRUE	FALSE	FALSE	FALSE	FALSE
807	ko:K09815	znuA; zinc transport system substrate-binding protein	1	1	1	1	1	1	1	1	TRUE	FALSE	FALSE	FALSE	FALSE
808	ko:K02406	fliC, hag; flagellin	3	3	3	2	2	2	2	3	TRUE	FALSE	FALSE	FALSE	FALSE
809	ko:K10943	flrC, fleR, flaM; two-component system, response regulator FlrC	1	1	1	1	1	1	1	1	TRUE	FALSE	FALSE	FALSE	FALSE
810	ko:K02408	fliE; flagellar hook-basal body complex protein FliE	3	3	3	1	3	3	3	2	TRUE	FALSE	FALSE	FALSE	FALSE
811	ko:K02409	fliF; flagellar M-ring protein FliF	1	1	1	1	1	1	1	1	TRUE	FALSE	FALSE	FALSE	FALSE
812	ko:K02410	fliG; flagellar motor switch protein FliG	1	1	1	1	1	1	1	1	TRUE	FALSE	FALSE	FALSE	FALSE
813	ko:K02411	fliH; flagellar assembly protein FliH	1	1	1	1	1	1	1	1	TRUE	FALSE	FALSE	FALSE	FALSE
814	ko:K02412	fliI; flagellum-specific ATP synthase [EC:7.4.2.8]	1	1	1	1	1	1	1	1	TRUE	FALSE	FALSE	FALSE	FALSE
815	ko:K02414	fliK; flagellar hook-length control protein FliK	1	1	1	1	1	1	1	1	TRUE	FALSE	FALSE	FALSE	FALSE
816	ko:K02415	fliL; flagellar protein FliL	1	1	1	1	1	1	1	1	TRUE	FALSE	FALSE	FALSE	FALSE
817	ko:K02416	fliM; flagellar motor switch protein FliM	1	1	1	1	1	1	1	1	TRUE	FALSE	FALSE	FALSE	FALSE
818	ko:K02417	fliN; flagellar motor switch protein FliN	1	1	1	1	1	1	1	1	TRUE	FALSE	FALSE	FALSE	FALSE
819	ko:K02418	fliO, fliZ; flagellar protein FliO/FliZ	1	1	1	1	1	1	1	1	TRUE	FALSE	FALSE	FALSE	FALSE
820	ko:K02419	fliP; flagellar biosynthesis protein FliP	1	1	1	1	1	1	1	1	TRUE	FALSE	FALSE	FALSE	FALSE
821	ko:K03226	yscR, sctR, hrcR, ssaR; type III secretion protein R	1	1	1	1	1	1	1	1	TRUE	FALSE	FALSE	FALSE	FALSE
822	ko:K02420	fliQ; flagellar biosynthesis protein FliQ	1	1	2	1	2	2	2	1	TRUE	FALSE	FALSE	FALSE	FALSE
823	ko:K02421	fliR; flagellar biosynthesis protein FliR	1	1	1	1	1	1	1	1	TRUE	FALSE	FALSE	FALSE	FALSE
824	ko:K02401	flhB; flagellar biosynthesis protein FlhB	1	1	1	1	1	1	1	1	TRUE	FALSE	FALSE	FALSE	FALSE
825	ko:K03229	yscU, sctU, hrcU, ssaU; type III secretion protein U	1	1	1	1	1	1	1	1	TRUE	FALSE	FALSE	FALSE	FALSE
826	ko:K04061	flhB2; flagellar biosynthesis protein	1	1	1	1	1	1	1	1	TRUE	FALSE	FALSE	FALSE	FALSE
827	ko:K13820	fliR-flhB; flagellar biosynthesis protein FliR/FlhB	1	1	1	1	1	1	1	1	TRUE	FALSE	FALSE	FALSE	FALSE
828	ko:K02407	fliD; flagellar hook-associated protein 2	2	2	3	1	1	1	1	1	TRUE	FALSE	FALSE	FALSE	FALSE
829	ko:K02422	fliS; flagellar secretion chaperone FliS	1	1	1	1	1	1	1	1	TRUE	FALSE	FALSE	FALSE	FALSE
830	ko:K03284	corA; magnesium transporter	2	2	1	1	1	1	1	1	TRUE	FALSE	FALSE	FALSE	FALSE
831	ko:K16074	zntB; zinc transporter	1	1	1	1	1	1	1	1	TRUE	FALSE	FALSE	FALSE	FALSE
832	ko:K01586	lysA; diaminopimelate decarboxylase [EC:4.1.1.20]	2	2	2	3	3	3	3	3	TRUE	FALSE	FALSE	FALSE	FALSE
833	ko:K01755	argH, ASL; argininosuccinate lyase [EC:4.3.2.1]	1	1	1	1	1	1	1	1	TRUE	FALSE	FALSE	FALSE	FALSE
834	ko:K03670	mdoG; periplasmic glucans biosynthesis protein	1	1	1	1	1	1	1	1	TRUE	FALSE	FALSE	FALSE	FALSE
835	ko:K03669	mdoH; membrane glycosyltransferase [EC:2.4.1.-]	1	1	2	1	1	1	1	1	TRUE	FALSE	FALSE	FALSE	FALSE
836	ko:K07577	K07577; putative mRNA 3-end processing factor	1	1	1	1	1	1	1	1	TRUE	FALSE	FALSE	FALSE	FALSE
837	ko:K03724	lhr; ATP-dependent helicase Lhr and Lhr-like helicase [EC:3.6.4.-]	1	1	1	1	1	1	1	1	TRUE	FALSE	FALSE	FALSE	FALSE
838	ko:K00951	relA; GTP pyrophosphokinase [EC:2.7.6.5]	1	1	1	1	1	1	1	1	TRUE	FALSE	FALSE	FALSE	FALSE
839	ko:K01139	spoT; GTP diphosphokinase / guanosine-3',5'-bis(diphosphate) 3'-diphosphatase [EC:2.7.6.5 3.1.7.2]	1	1	1	2	2	2	2	1	TRUE	FALSE	FALSE	FALSE	FALSE
840	ko:K20534	gtrB, csbB; polyisoprenyl-phosphate glycosyltransferase [EC:2.4.-.-]	1	1	1	1	1	1	1	1	TRUE	FALSE	FALSE	FALSE	FALSE
841	ko:K00962	pnp, PNPT1; polyribonucleotide nucleotidyltransferase [EC:2.7.7.8]	1	1	1	1	1	1	1	1	TRUE	FALSE	FALSE	FALSE	FALSE
842	ko:K02956	RP-S15, MRPS15, rpsO; small subunit ribosomal protein S15	1	1	1	1	1	1	1	1	TRUE	FALSE	FALSE	FALSE	FALSE
843	ko:K03177	truB, PUS4, TRUB1; tRNA pseudouridine55 synthase [EC:5.4.99.25]	1	1	1	1	1	1	1	1	TRUE	FALSE	FALSE	FALSE	FALSE
844	ko:K00857	tdk, TK; thymidine kinase [EC:2.7.1.21]	1	1	1	1	1	1	1	1	TRUE	FALSE	FALSE	FALSE	FALSE
845	ko:K02834	rbfA; ribosome-binding factor A	1	1	1	1	1	1	1	1	TRUE	FALSE	FALSE	FALSE	FALSE
846	ko:K02519	infB, MTIF2; translation initiation factor IF-2	2	1	1	2	1	1	1	1	TRUE	FALSE	FALSE	FALSE	FALSE
847	ko:K01812	uxaC; glucuronate isomerase [EC:5.3.1.12]	2	2	2	3	3	3	2	2	TRUE	FALSE	FALSE	FALSE	FALSE
848	ko:K16210	togT, rhiT; oligogalacturonide transporter	2	2	2	3	3	3	2	1	TRUE	FALSE	FALSE	FALSE	FALSE
849	ko:K02379	fdhD; FdhD protein	1	1	1	1	1	1	1	1	TRUE	FALSE	FALSE	FALSE	FALSE
850	ko:K03752	mobA; molybdenum cofactor guanylyltransferase [EC:2.7.7.77]	1	1	1	1	2	2	1	1	TRUE	FALSE	FALSE	FALSE	FALSE
851	ko:K07217	K07217; Mn-containing catalase	1	1	1	1	1	1	1	1	TRUE	FALSE	FALSE	FALSE	FALSE
852	ko:K21781	pigG, redO; peptidyl carrier protein	1	1	1	1	1	1	1	1	TRUE	FALSE	FALSE	FALSE	FALSE
853	ko:K01991	wza, gfcE; polysaccharide biosynthesis/export protein	4	4	4	3	3	4	2	2	TRUE	FALSE	FALSE	FALSE	FALSE
854	ko:K08252	E2.7.10.1; receptor protein-tyrosine kinase [EC:2.7.10.1]	2	2	3	2	2	2	1	1	TRUE	FALSE	FALSE	FALSE	FALSE
855	ko:K20920	vpsM; polysaccharide biosynthesis protein VpsM	1	1	1	1	1	1	1	1	TRUE	FALSE	FALSE	FALSE	FALSE
856	ko:K00809	DHPS, dys; deoxyhypusine synthase [EC:2.5.1.46]	1	1	1	1	1	1	1	1	TRUE	FALSE	FALSE	FALSE	FALSE
857	ko:K01581	E4.1.1.17, ODC1, speC, speF; ornithine decarboxylase [EC:4.1.1.17]	1	1	1	1	1	1	1	1	TRUE	FALSE	FALSE	FALSE	FALSE
858	ko:K01754	E4.3.1.19, ilvA, tdcB; threonine dehydratase [EC:4.3.1.19]	3	3	3	3	3	3	3	3	TRUE	FALSE	FALSE	FALSE	FALSE
859	ko:K03814	mtgA; monofunctional glycosyltransferase [EC:2.4.1.129]	1	1	2	1	1	1	1	1	TRUE	FALSE	FALSE	FALSE	FALSE
860	ko:K05365	mrcB; penicillin-binding protein 1B [EC:2.4.1.129 3.4.16.4]	3	3	4	3	3	3	3	3	TRUE	FALSE	FALSE	FALSE	FALSE
861	ko:K06187	recR; recombination protein RecR	2	2	2	2	2	2	2	2	TRUE	FALSE	FALSE	FALSE	FALSE
862	ko:K09747	ebfC; nucleoid-associated protein EbfC	1	1	1	1	1	1	1	1	TRUE	FALSE	FALSE	FALSE	FALSE
863	ko:K02343	dnaX; DNA polymerase III subunit gamma/tau [EC:2.7.7.7]	1	1	1	1	1	1	1	1	TRUE	FALSE	FALSE	FALSE	FALSE
864	ko:K04487	iscS, NFS1; cysteine desulfurase [EC:2.8.1.7]	3	3	4	3	3	3	3	4	TRUE	FALSE	FALSE	FALSE	FALSE
865	ko:K07018	K07018; uncharacterized protein	1	1	1	1	1	1	1	1	TRUE	FALSE	FALSE	FALSE	FALSE
866	ko:K00274	MAO, aofH; monoamine oxidase [EC:1.4.3.4]	1	1	1	1	1	1	1	2	TRUE	FALSE	FALSE	FALSE	FALSE
867	ko:K03089	rpoH; RNA polymerase sigma-32 factor	1	1	1	1	1	1	1	1	TRUE	FALSE	FALSE	FALSE	FALSE
868	ko:K13588	chpT; histidine phosphotransferase ChpT	1	1	1	1	1	1	1	1	TRUE	FALSE	FALSE	FALSE	FALSE
869	ko:K13490	wspE; two-component system, chemotaxis family, sensor histidine kinase and response regulator WspE	1	1	1	1	1	1	1	1	TRUE	FALSE	FALSE	FALSE	FALSE
870	ko:K02659	pilI; twitching motility protein PilI	2	2	2	2	2	2	2	2	TRUE	FALSE	FALSE	FALSE	FALSE
871	ko:K03408	cheW; purine-binding chemotaxis protein CheW	4	5	5	6	6	6	6	6	TRUE	FALSE	FALSE	FALSE	FALSE
872	ko:K03415	cheV; two-component system, chemotaxis family, chemotaxis protein CheV	2	2	2	2	2	2	2	2	TRUE	FALSE	FALSE	FALSE	FALSE
873	ko:K11524	pixI; positive phototaxis protein PixI	1	1	1	1	1	1	1	1	TRUE	FALSE	FALSE	FALSE	FALSE
874	ko:K03412	cheB; two-component system, chemotaxis family, protein-glutamate methylesterase/glutaminase [EC:3.1.1.61 3.5.1.44]	7	7	7	7	7	7	7	7	TRUE	FALSE	FALSE	FALSE	FALSE
875	ko:K00575	cheR; chemotaxis protein methyltransferase CheR [EC:2.1.1.80]	3	3	3	3	3	3	3	3	TRUE	FALSE	FALSE	FALSE	FALSE
876	ko:K00788	thiE; thiamine-phosphate pyrophosphorylase [EC:2.5.1.3]	3	3	3	3	3	3	3	3	TRUE	FALSE	FALSE	FALSE	FALSE
877	ko:K20543	bcsC; cellulose synthase operon protein C	1	2	1	0	0	0	0	1	FALSE	FALSE	FALSE	FALSE	FALSE
878	ko:K01673	cynT, can; carbonic anhydrase [EC:4.2.1.1]	2	2	2	2	2	2	2	2	TRUE	FALSE	FALSE	FALSE	FALSE
879	ko:K04082	hscB, HSCB, HSC20; molecular chaperone HscB	1	1	1	1	1	1	1	1	TRUE	FALSE	FALSE	FALSE	FALSE
880	ko:K07059	K07059; uncharacterized protein	1	2	1	1	1	1	1	1	TRUE	FALSE	FALSE	FALSE	FALSE
881	ko:K02426	sufE; cysteine desulfuration protein SufE	1	1	1	1	1	1	1	1	TRUE	FALSE	FALSE	FALSE	FALSE
882	ko:K03973	pspC; phage shock protein C	1	1	1	2	2	2	2	2	TRUE	FALSE	FALSE	FALSE	FALSE
883	ko:K03970	pspB; phage shock protein B	1	1	1	1	1	1	1	1	TRUE	FALSE	FALSE	FALSE	FALSE
884	ko:K03969	pspA; phage shock protein A	1	1	1	1	1	1	1	1	TRUE	FALSE	FALSE	FALSE	FALSE
885	ko:K03974	pspF; psp operon transcriptional activator	1	1	1	1	1	1	1	1	TRUE	FALSE	FALSE	FALSE	FALSE
886	ko:K15836	fhlA; formate hydrogenlyase transcriptional activator	1	1	1	1	1	1	1	1	TRUE	FALSE	FALSE	FALSE	FALSE
887	ko:K04564	SOD2; superoxide dismutase, Fe-Mn family [EC:1.15.1.1]	1	2	2	2	2	2	2	1	TRUE	FALSE	FALSE	FALSE	FALSE
888	ko:K06190	ispZ; intracellular septation protein	1	1	1	1	1	1	1	1	TRUE	FALSE	FALSE	FALSE	FALSE
889	ko:K03110	ftsY; fused signal recognition particle receptor	1	1	1	1	1	1	1	1	TRUE	FALSE	FALSE	FALSE	FALSE
890	ko:K18707	mtaB; threonylcarbamoyladenosine tRNA methylthiotransferase MtaB [EC:2.8.4.5]	1	1	1	1	1	1	1	1	TRUE	FALSE	FALSE	FALSE	FALSE
891	ko:K03106	SRP54, ffh; signal recognition particle subunit SRP54 [EC:3.6.5.4]	1	1	1	1	1	1	1	1	TRUE	FALSE	FALSE	FALSE	FALSE
892	ko:K02959	RP-S16, MRPS16, rpsP; small subunit ribosomal protein S16	1	1	1	1	1	1	1	1	TRUE	FALSE	FALSE	FALSE	FALSE
893	ko:K02860	rimM; 16S rRNA processing protein RimM	1	1	1	1	1	1	1	1	TRUE	FALSE	FALSE	FALSE	FALSE
894	ko:K18829	mvpT, vapB; antitoxin VapB	1	1	2	1	1	1	1	1	TRUE	FALSE	FALSE	FALSE	FALSE
895	ko:K18828	mvpA, vapC; tRNA(fMet)-specific endonuclease VapC [EC:3.1.-.-]	1	1	2	1	1	1	1	1	TRUE	FALSE	FALSE	FALSE	FALSE
896	ko:K00554	trmD; tRNA (guanine37-N1)-methyltransferase [EC:2.1.1.228]	2	2	2	2	2	2	2	2	TRUE	FALSE	FALSE	FALSE	FALSE
897	ko:K01770	ispF; 2-C-methyl-D-erythritol 2,4-cyclodiphosphate synthase [EC:4.6.1.12]	2	2	2	2	2	2	2	2	TRUE	FALSE	FALSE	FALSE	FALSE
898	ko:K02884	RP-L19, MRPL19, rplS; large subunit ribosomal protein L19	1	1	1	1	1	1	1	1	TRUE	FALSE	FALSE	FALSE	FALSE
899	ko:K03767	PPIA; peptidyl-prolyl cis-trans isomerase A (cyclophilin A) [EC:5.2.1.8]	3	3	3	3	3	3	3	3	TRUE	FALSE	FALSE	FALSE	FALSE
900	ko:K03829	yedL; putative acetyltransferase [EC:2.3.1.-]	1	1	1	0	0	0	0	1	FALSE	FALSE	FALSE	FALSE	FALSE
901	ko:K03086	rpoD; RNA polymerase primary sigma factor	1	1	1	1	1	1	1	1	TRUE	FALSE	FALSE	FALSE	FALSE
902	ko:K09117	K09117; uncharacterized protein	1	1	1	1	1	1	1	1	TRUE	FALSE	FALSE	FALSE	FALSE
903	ko:K01956	carA, CPA1; carbamoyl-phosphate synthase small subunit [EC:6.3.5.5]	1	1	1	1	1	1	1	1	TRUE	FALSE	FALSE	FALSE	FALSE
904	ko:K01955	carB, CPA2; carbamoyl-phosphate synthase large subunit [EC:6.3.5.5]	1	1	1	1	1	1	1	2	TRUE	FALSE	FALSE	FALSE	FALSE
905	ko:K03624	greA; transcription elongation factor GreA	1	1	1	1	1	1	1	1	TRUE	FALSE	FALSE	FALSE	FALSE
906	ko:K00529	hcaD; 3-phenylpropionate/trans-cinnamate dioxygenase ferredoxin reductase component [EC:1.18.1.3]	1	1	1	1	1	1	1	1	TRUE	FALSE	FALSE	FALSE	FALSE
907	ko:K18359	padH; phenylglyoxylate dehydrogenase epsilon subunit [EC:1.2.1.58]	1	1	1	1	1	1	1	1	TRUE	FALSE	FALSE	FALSE	FALSE
908	ko:K06978	K06978; uncharacterized protein	1	1	1	1	1	1	1	1	TRUE	FALSE	FALSE	FALSE	FALSE
909	ko:K04757	rsbW; serine/threonine-protein kinase RsbW [EC:2.7.11.1]	1	1	1	1	1	1	1	1	TRUE	FALSE	FALSE	FALSE	FALSE
910	ko:K03543	emrA; membrane fusion protein, multidrug efflux system	2	2	2	3	3	3	2	2	TRUE	FALSE	FALSE	FALSE	FALSE
911	ko:K03446	emrB; MFS transporter, DHA2 family, multidrug resistance protein	2	2	2	4	4	4	3	3	TRUE	FALSE	FALSE	FALSE	FALSE
912	ko:K01897	ACSL, fadD; long-chain acyl-CoA synthetase [EC:6.2.1.3]	2	2	2	2	2	2	2	2	TRUE	FALSE	FALSE	FALSE	FALSE
913	ko:K01782	fadJ; 3-hydroxyacyl-CoA dehydrogenase / enoyl-CoA hydratase / 3-hydroxybutyryl-CoA epimerase [EC:1.1.1.35 4.2.1.17 5.1.2.3]	1	1	1	1	1	1	1	1	TRUE	FALSE	FALSE	FALSE	FALSE
914	ko:K07516	fadN; 3-hydroxyacyl-CoA dehydrogenase [EC:1.1.1.35]	1	1	1	1	1	1	1	1	TRUE	FALSE	FALSE	FALSE	FALSE
915	ko:K06076	fadL; long-chain fatty acid transport protein	1	1	1	1	1	1	1	1	TRUE	FALSE	FALSE	FALSE	FALSE
916	ko:K00692	sacB; levansucrase [EC:2.4.1.10]	1	1	1	1	1	1	1	1	TRUE	FALSE	FALSE	FALSE	FALSE
917	ko:K20811	inuJ; inulosucrase [EC:2.4.1.9]	1	1	1	1	1	1	1	1	TRUE	FALSE	FALSE	FALSE	FALSE
918	ko:K16211	malY, malT; maltose/moltooligosaccharide transporter	2	2	2	2	2	2	2	2	TRUE	FALSE	FALSE	FALSE	FALSE
919	ko:K04063	osmC, ohr; lipoyl-dependent peroxiredoxin [EC:1.11.1.28]	2	2	2	2	2	2	2	2	TRUE	FALSE	FALSE	FALSE	FALSE
920	ko:K11209	yghU, yfcG; GSH-dependent disulfide-bond oxidoreductase [EC:1.8.4.-]	2	2	2	1	1	1	1	1	TRUE	FALSE	FALSE	FALSE	FALSE
921	ko:K19431	epsO; pyruvyl transferase EpsO [EC:2.-.-.-]	1	1	1	0	0	0	0	1	FALSE	FALSE	FALSE	FALSE	FALSE
922	ko:K00713	waaD; UDP-glucose:(glucosyl)LPS alpha-1,2-glucosyltransferase [EC:2.4.1.-]	2	2	2	1	1	1	1	2	TRUE	FALSE	FALSE	FALSE	FALSE
923	ko:K06338	cotSA; spore coat protein SA	2	2	2	1	1	1	1	2	TRUE	FALSE	FALSE	FALSE	FALSE
924	ko:K00696	E2.4.1.14; sucrose-phosphate synthase [EC:2.4.1.14]	1	1	1	0	0	0	0	1	FALSE	FALSE	FALSE	FALSE	FALSE
925	ko:K07024	SPP; sucrose-6-phosphatase [EC:3.1.3.24]	1	1	1	0	0	0	0	1	FALSE	FALSE	FALSE	FALSE	FALSE
926	ko:K13058	mfpsA; mannosylfructose-phosphate synthase [EC:2.4.1.246]	1	1	1	0	0	0	0	1	FALSE	FALSE	FALSE	FALSE	FALSE
927	ko:K13086	mfppA; mannosylfructose-6-phosphate phosphatase [EC:3.1.3.79]	1	1	1	0	0	0	0	1	FALSE	FALSE	FALSE	FALSE	FALSE
928	ko:K01206	FUCA; alpha-L-fucosidase [EC:3.2.1.51]	3	3	3	3	3	3	3	3	TRUE	FALSE	FALSE	FALSE	FALSE
929	ko:K09704	K09704; uncharacterized protein	2	2	2	1	1	1	1	1	TRUE	FALSE	FALSE	FALSE	FALSE
930	ko:K01192	E3.2.1.25, MANBA, manB; beta-mannosidase [EC:3.2.1.25]	1	1	1	1	1	1	1	1	TRUE	FALSE	FALSE	FALSE	FALSE
931	ko:K03316	TC.CPA1; monovalent cation:H+ antiporter, CPA1 family	1	1	1	1	1	1	1	3	TRUE	FALSE	FALSE	FALSE	FALSE
932	ko:K03269	lpxH; UDP-2,3-diacylglucosamine hydrolase [EC:3.6.1.54]	1	1	1	1	1	1	1	1	TRUE	FALSE	FALSE	FALSE	FALSE
933	ko:K06201	cutC; copper homeostasis protein	1	1	0	1	1	1	1	1	FALSE	TRUE	FALSE	FALSE	FALSE
934	ko:K03710	K03710; GntR family transcriptional regulator	1	2	1	1	1	1	1	1	TRUE	FALSE	FALSE	FALSE	FALSE
935	ko:K00820	glmS, GFPT; glutamine---fructose-6-phosphate transaminase (isomerizing) [EC:2.6.1.16]	2	2	2	2	2	2	2	2	TRUE	FALSE	FALSE	FALSE	FALSE
936	ko:K01443	nagA, AMDHD2; N-acetylglucosamine-6-phosphate deacetylase [EC:3.5.1.25]	1	1	1	1	1	1	1	1	TRUE	FALSE	FALSE	FALSE	FALSE
937	ko:K02803	nagEb; N-acetylglucosamine PTS system EIIB component [EC:2.7.1.193]	1	1	0	1	1	1	1	1	FALSE	TRUE	FALSE	FALSE	FALSE
938	ko:K02804	nagE; N-acetylglucosamine PTS system EIICBA or EIICB component [EC:2.7.1.193]	1	1	0	1	1	1	1	1	FALSE	TRUE	FALSE	FALSE	FALSE
939	ko:K20118	ptsG, glcA, glcB; glucose PTS system EIICBA or EIICB component [EC:2.7.1.199]	1	1	0	1	1	1	1	1	FALSE	TRUE	FALSE	FALSE	FALSE
940	ko:K02624	pcaR; IclR family transcriptional regulator, pca regulon regulatory protein	2	2	2	2	2	2	2	2	TRUE	FALSE	FALSE	FALSE	FALSE
941	ko:K09799	K09799; uncharacterized protein	2	2	2	1	1	1	1	1	TRUE	FALSE	FALSE	FALSE	FALSE
942	ko:K01284	dcp; peptidyl-dipeptidase Dcp [EC:3.4.15.5]	2	2	2	1	1	1	1	2	TRUE	FALSE	FALSE	FALSE	FALSE
943	ko:K01187	malZ; alpha-glucosidase [EC:3.2.1.20]	5	5	4	5	5	6	5	5	TRUE	FALSE	FALSE	FALSE	FALSE
944	ko:K21574	susB; glucan 1,4-alpha-glucosidase [EC:3.2.1.3]	1	1	1	1	1	1	1	1	TRUE	FALSE	FALSE	FALSE	FALSE
945	ko:K01182	IMA, malL; oligo-1,6-glucosidase [EC:3.2.1.10]	2	2	2	2	2	3	2	2	TRUE	FALSE	FALSE	FALSE	FALSE
946	ko:K01226	treC; trehalose-6-phosphate hydrolase [EC:3.2.1.93]	2	2	2	2	2	2	2	2	TRUE	FALSE	FALSE	FALSE	FALSE
947	ko:K10805	tesB; acyl-CoA thioesterase II [EC:3.1.2.-]	1	1	1	1	1	1	1	1	TRUE	FALSE	FALSE	FALSE	FALSE
948	ko:K01934	MTHFS; 5-formyltetrahydrofolate cyclo-ligase [EC:6.3.3.2]	1	1	1	1	1	1	1	1	TRUE	FALSE	FALSE	FALSE	FALSE
949	ko:K09888	zapA; cell division protein ZapA	1	1	1	1	1	1	1	1	TRUE	FALSE	FALSE	FALSE	FALSE
950	ko:K00134	GAPDH, gapA; glyceraldehyde 3-phosphate dehydrogenase [EC:1.2.1.12]	1	1	1	1	1	1	1	1	TRUE	FALSE	FALSE	FALSE	FALSE
951	ko:K00927	PGK, pgk; phosphoglycerate kinase [EC:2.7.2.3]	1	1	1	1	1	1	1	1	TRUE	FALSE	FALSE	FALSE	FALSE
952	ko:K18918	relB; RHH-type transcriptional regulator, rel operon repressor / antitoxin RelB	1	1	1	1	1	1	1	1	TRUE	FALSE	FALSE	FALSE	FALSE
953	ko:K07171	mazF, ndoA, chpA; mRNA interferase MazF [EC:3.1.-.-]	1	1	1	1	1	1	1	1	TRUE	FALSE	FALSE	FALSE	FALSE
954	ko:K11645	fbaB; fructose-bisphosphate aldolase, class I [EC:4.1.2.13]	1	1	1	1	1	1	1	1	TRUE	FALSE	FALSE	FALSE	FALSE
955	ko:K08642	lasA; LasA protease [EC:3.4.24.-]	1	1	1	1	1	1	1	1	TRUE	FALSE	FALSE	FALSE	FALSE
956	ko:K21472	lytH; peptidoglycan LD-endopeptidase LytH [EC:3.4.-.-]	1	1	1	1	1	1	1	1	TRUE	FALSE	FALSE	FALSE	FALSE
957	ko:K02356	efp; elongation factor P	1	1	1	1	1	1	1	1	TRUE	FALSE	FALSE	FALSE	FALSE
958	ko:K00330	nuoA; NADH-quinone oxidoreductase subunit A [EC:7.1.1.2]	1	1	1	1	1	1	1	1	TRUE	FALSE	FALSE	FALSE	FALSE
959	ko:K00331	nuoB; NADH-quinone oxidoreductase subunit B [EC:7.1.1.2]	1	1	1	1	1	1	1	1	TRUE	FALSE	FALSE	FALSE	FALSE
960	ko:K03940	NDUFS7; NADH dehydrogenase (ubiquinone) Fe-S protein 7 [EC:7.1.1.2]	1	1	1	1	1	1	1	1	TRUE	FALSE	FALSE	FALSE	FALSE
961	ko:K00332	nuoC; NADH-quinone oxidoreductase subunit C [EC:7.1.1.2]	1	1	0	1	1	1	1	1	FALSE	TRUE	FALSE	FALSE	FALSE
962	ko:K00333	nuoD; NADH-quinone oxidoreductase subunit D [EC:7.1.1.2]	1	1	1	1	1	1	1	1	TRUE	FALSE	FALSE	FALSE	FALSE
963	ko:K13378	nuoCD; NADH-quinone oxidoreductase subunit C/D [EC:7.1.1.2]	1	1	1	1	1	1	1	1	TRUE	FALSE	FALSE	FALSE	FALSE
964	ko:K00334	nuoE; NADH-quinone oxidoreductase subunit E [EC:7.1.1.2]	3	3	3	3	3	3	3	3	TRUE	FALSE	FALSE	FALSE	FALSE
965	ko:K00335	nuoF; NADH-quinone oxidoreductase subunit F [EC:7.1.1.2]	2	2	2	2	2	2	2	2	TRUE	FALSE	FALSE	FALSE	FALSE
966	ko:K03943	NDUFV2; NADH dehydrogenase (ubiquinone) flavoprotein 2 [EC:7.1.1.2]	1	1	1	1	1	1	1	1	TRUE	FALSE	FALSE	FALSE	FALSE
967	ko:K00336	nuoG; NADH-quinone oxidoreductase subunit G [EC:7.1.1.2]	1	1	1	1	1	1	1	0	TRUE	FALSE	FALSE	FALSE	FALSE
968	ko:K00337	nuoH; NADH-quinone oxidoreductase subunit H [EC:7.1.1.2]	1	1	1	1	1	1	1	1	TRUE	FALSE	FALSE	FALSE	FALSE
969	ko:K00338	nuoI; NADH-quinone oxidoreductase subunit I [EC:7.1.1.2]	1	1	1	1	1	1	1	1	TRUE	FALSE	FALSE	FALSE	FALSE
970	ko:K03941	NDUFS8; NADH dehydrogenase (ubiquinone) Fe-S protein 8 [EC:7.1.1.2]	1	1	1	1	1	1	1	1	TRUE	FALSE	FALSE	FALSE	FALSE
971	ko:K00339	nuoJ; NADH-quinone oxidoreductase subunit J [EC:7.1.1.2]	1	1	1	1	1	1	1	1	TRUE	FALSE	FALSE	FALSE	FALSE
972	ko:K00340	nuoK; NADH-quinone oxidoreductase subunit K [EC:7.1.1.2]	1	1	1	1	1	1	1	1	TRUE	FALSE	FALSE	FALSE	FALSE
973	ko:K00341	nuoL; NADH-quinone oxidoreductase subunit L [EC:7.1.1.2]	2	2	2	1	1	1	1	1	TRUE	FALSE	FALSE	FALSE	FALSE
974	ko:K00342	nuoM; NADH-quinone oxidoreductase subunit M [EC:7.1.1.2]	2	2	1	1	1	1	1	1	TRUE	FALSE	FALSE	FALSE	FALSE
975	ko:K00343	nuoN; NADH-quinone oxidoreductase subunit N [EC:7.1.1.2]	1	1	1	1	1	1	1	1	TRUE	FALSE	FALSE	FALSE	FALSE
976	ko:K03524	birA; BirA family transcriptional regulator, biotin operon repressor / biotin---[acetyl-CoA-carboxylase] ligase [EC:6.3.4.15]	1	1	1	1	1	1	1	1	TRUE	FALSE	FALSE	FALSE	FALSE
977	ko:K03525	coaX; type III pantothenate kinase [EC:2.7.1.33]	1	1	1	1	1	1	1	1	TRUE	FALSE	FALSE	FALSE	FALSE
978	ko:K12574	rnj; ribonuclease J [EC:3.1.-.-]	1	1	1	1	1	1	1	1	TRUE	FALSE	FALSE	FALSE	FALSE
979	ko:K01647	CS, gltA; citrate synthase [EC:2.3.3.1]	1	1	1	1	1	1	1	1	TRUE	FALSE	FALSE	FALSE	FALSE
980	ko:K09698	gltX; nondiscriminating glutamyl-tRNA synthetase [EC:6.1.1.24]	1	1	1	1	1	1	1	1	TRUE	FALSE	FALSE	FALSE	FALSE
981	ko:K02238	comEC; competence protein ComEC	1	1	1	1	1	1	1	1	TRUE	FALSE	FALSE	FALSE	FALSE
982	ko:K01356	lexA; repressor LexA [EC:3.4.21.88]	1	3	1	1	3	3	2	2	TRUE	FALSE	FALSE	FALSE	FALSE
983	ko:K03750	moeA; molybdopterin molybdotransferase [EC:2.10.1.1]	1	1	1	1	1	1	1	1	TRUE	FALSE	FALSE	FALSE	FALSE
984	ko:K03637	moaC, CNX3; cyclic pyranopterin monophosphate synthase [EC:4.6.1.17]	1	1	1	1	1	1	1	1	TRUE	FALSE	FALSE	FALSE	FALSE
985	ko:K01609	trpC; indole-3-glycerol phosphate synthase [EC:4.1.1.48]	1	1	1	1	1	1	1	1	TRUE	FALSE	FALSE	FALSE	FALSE
986	ko:K13498	trpCF; indole-3-glycerol phosphate synthase / phosphoribosylanthranilate isomerase [EC:4.1.1.48 5.3.1.24]	2	2	2	2	2	2	2	2	TRUE	FALSE	FALSE	FALSE	FALSE
987	ko:K00766	trpD; anthranilate phosphoribosyltransferase [EC:2.4.2.18]	1	1	1	1	1	1	1	1	TRUE	FALSE	FALSE	FALSE	FALSE
988	ko:K13497	trpGD; anthranilate synthase/phosphoribosyltransferase [EC:4.1.3.27 2.4.2.18]	2	2	2	2	2	2	2	2	TRUE	FALSE	FALSE	FALSE	FALSE
989	ko:K01658	trpG; anthranilate synthase component II [EC:4.1.3.27]	1	1	1	1	1	1	1	1	TRUE	FALSE	FALSE	FALSE	FALSE
990	ko:K01657	trpE; anthranilate synthase component I [EC:4.1.3.27]	2	2	2	2	2	2	2	2	TRUE	FALSE	FALSE	FALSE	FALSE
991	ko:K03771	surA; peptidyl-prolyl cis-trans isomerase SurA [EC:5.2.1.8]	2	2	2	2	2	2	2	2	TRUE	FALSE	FALSE	FALSE	FALSE
992	ko:K01803	TPI, tpiA; triosephosphate isomerase (TIM) [EC:5.3.1.1]	1	1	1	2	2	2	2	2	TRUE	FALSE	FALSE	FALSE	FALSE
993	ko:K01255	CARP, pepA; leucyl aminopeptidase [EC:3.4.11.1]	2	2	2	2	2	2	2	2	TRUE	FALSE	FALSE	FALSE	FALSE
994	ko:K14441	rimO; ribosomal protein S12 methylthiotransferase [EC:2.8.4.4]	1	1	1	1	1	1	1	1	TRUE	FALSE	FALSE	FALSE	FALSE
995	ko:K09001	anmK; anhydro-N-acetylmuramic acid kinase [EC:2.7.1.170]	1	1	1	1	1	1	1	1	TRUE	FALSE	FALSE	FALSE	FALSE
996	ko:K00133	asd; aspartate-semialdehyde dehydrogenase [EC:1.2.1.11]	1	1	1	1	1	1	1	1	TRUE	FALSE	FALSE	FALSE	FALSE
997	ko:K01283	ACE, CD143; peptidyl-dipeptidase A [EC:3.4.15.1]	1	1	1	1	1	1	1	1	TRUE	FALSE	FALSE	FALSE	FALSE
998	ko:K01241	amn; AMP nucleosidase [EC:3.2.2.4]	1	1	1	1	1	1	1	1	TRUE	FALSE	FALSE	FALSE	FALSE
999	ko:K03386	PRDX2_4, ahpC; peroxiredoxin 2/4 [EC:1.11.1.24]	3	3	3	2	3	3	3	3	TRUE	FALSE	FALSE	FALSE	FALSE
1000	ko:K07735	algH; putative transcriptional regulator	1	1	1	1	1	1	1	1	TRUE	FALSE	FALSE	FALSE	FALSE
1001	ko:K01251	E3.3.1.1, ahcY; adenosylhomocysteinase [EC:3.3.1.1]	1	1	1	1	1	1	1	1	TRUE	FALSE	FALSE	FALSE	FALSE
1002	ko:K06925	tsaE; tRNA threonylcarbamoyladenosine biosynthesis protein TsaE	1	1	1	1	1	1	1	1	TRUE	FALSE	FALSE	FALSE	FALSE
1003	ko:K07102	amgK; N-acetylmuramate 1-kinase [EC:2.7.1.221]	2	2	2	2	2	2	2	2	TRUE	FALSE	FALSE	FALSE	FALSE
1004	ko:K00966	GMPP; mannose-1-phosphate guanylyltransferase [EC:2.7.7.13]	1	1	1	1	1	1	1	1	TRUE	FALSE	FALSE	FALSE	FALSE
1005	ko:K00992	murU; N-acetyl-alpha-D-muramate 1-phosphate uridylyltransferase [EC:2.7.7.99]	1	1	1	1	1	1	1	1	TRUE	FALSE	FALSE	FALSE	FALSE
1006	ko:K01144	E3.1.11.5; exodeoxyribonuclease V [EC:3.1.11.5]	1	1	1	1	1	1	1	1	TRUE	FALSE	FALSE	FALSE	FALSE
1007	ko:K02259	COX15, ctaA; heme a synthase [EC:1.17.99.9]	2	2	2	2	2	2	2	2	TRUE	FALSE	FALSE	FALSE	FALSE
1008	ko:K16899	addB; ATP-dependent helicase/nuclease subunit B [EC:3.1.-.- 3.6.4.12]	1	1	1	1	1	1	1	1	TRUE	FALSE	FALSE	FALSE	FALSE
1009	ko:K16898	addA; ATP-dependent helicase/nuclease subunit A [EC:3.1.-.- 3.6.4.12]	1	1	1	1	1	1	1	1	TRUE	FALSE	FALSE	FALSE	FALSE
1010	ko:K00620	argJ; glutamate N-acetyltransferase / amino-acid N-acetyltransferase [EC:2.3.1.35 2.3.1.1]	1	1	1	1	1	1	1	1	TRUE	FALSE	FALSE	FALSE	FALSE
1011	ko:K03070	secA; preprotein translocase subunit SecA [EC:7.4.2.8]	2	2	2	2	2	2	2	2	TRUE	FALSE	FALSE	FALSE	FALSE
1012	ko:K18138	acrB, mexB, adeJ, smeE, mtrD, cmeB; multidrug efflux pump	5	5	5	3	3	3	3	3	TRUE	FALSE	FALSE	FALSE	FALSE
1013	ko:K18307	mexI; multidrug efflux pump	1	1	1	0	0	0	0	0	FALSE	FALSE	FALSE	FALSE	FALSE
1014	ko:K03585	acrA, mexA, adeI, smeD, mtrC, cmeA; membrane fusion protein, multidrug efflux system	5	5	5	3	3	3	3	3	TRUE	FALSE	FALSE	FALSE	FALSE
1015	ko:K18306	mexH; membrane fusion protein, multidrug efflux system	1	1	1	0	0	0	0	0	FALSE	FALSE	FALSE	FALSE	FALSE
1016	ko:K13639	soxR; MerR family transcriptional regulator, redox-sensitive transcriptional activator SoxR	1	1	1	0	0	0	0	0	FALSE	FALSE	FALSE	FALSE	FALSE
1017	ko:K01246	tag; DNA-3-methyladenine glycosylase I [EC:3.2.2.20]	2	2	2	0	0	0	0	0	FALSE	FALSE	FALSE	FALSE	FALSE
1018	ko:K16137	nemR; TetR/AcrR family transcriptional regulator, transcriptional repressor for nem operon	2	2	2	1	2	2	2	1	TRUE	FALSE	FALSE	FALSE	FALSE
1019	ko:K00858	ppnK, NADK; NAD+ kinase [EC:2.7.1.23]	1	1	1	1	1	1	1	1	TRUE	FALSE	FALSE	FALSE	FALSE
1020	ko:K03639	moaA, CNX2; GTP 3',8-cyclase [EC:4.1.99.22]	1	1	1	1	1	1	1	1	TRUE	FALSE	FALSE	FALSE	FALSE
1021	ko:K03723	mfd; transcription-repair coupling factor (superfamily II helicase) [EC:3.6.4.-]	2	2	2	1	1	1	1	2	TRUE	FALSE	FALSE	FALSE	FALSE
1022	ko:K00240	sdhB, frdB; succinate dehydrogenase / fumarate reductase, iron-sulfur subunit [EC:1.3.5.1 1.3.5.4]	2	2	2	2	2	2	2	2	TRUE	FALSE	FALSE	FALSE	FALSE
1023	ko:K09159	cptB; antitoxin CptB	1	1	1	1	1	1	1	1	TRUE	FALSE	FALSE	FALSE	FALSE
1024	ko:K03655	recG; ATP-dependent DNA helicase RecG [EC:3.6.4.12]	2	2	2	2	2	2	2	2	TRUE	FALSE	FALSE	FALSE	FALSE
1025	ko:K09936	TC.BAT2; bacterial/archaeal transporter family-2 protein	1	1	1	1	1	1	1	1	TRUE	FALSE	FALSE	FALSE	FALSE
1026	ko:K17624	engCP, engBF, endoEF; endo-alpha-N-acetylgalactosaminidase [EC:3.2.1.97]	2	2	2	0	0	0	0	0	FALSE	FALSE	FALSE	FALSE	FALSE
1027	ko:K13924	cheBR; two-component system, chemotaxis family, CheB/CheR fusion protein [EC:2.1.1.80 3.1.1.61]	2	2	2	3	4	4	3	2	TRUE	FALSE	FALSE	FALSE	FALSE
1028	ko:K00573	E2.1.1.77, pcm; protein-L-isoaspartate(D-aspartate) O-methyltransferase [EC:2.1.1.77]	1	1	1	1	2	2	1	1	TRUE	FALSE	FALSE	FALSE	FALSE
1029	ko:K12340	tolC, bepC, cyaE, raxC, sapF, rsaF, hasF; outer membrane protein	2	2	2	3	3	3	3	4	TRUE	FALSE	FALSE	FALSE	FALSE
1030	ko:K08086	fimV; pilus assembly protein FimV	1	1	1	1	1	1	1	1	TRUE	FALSE	FALSE	FALSE	FALSE
1031	ko:K09991	K09991; uncharacterized protein	1	1	1	1	1	1	1	1	TRUE	FALSE	FALSE	FALSE	FALSE
1032	ko:K01873	VARS, valS; valyl-tRNA synthetase [EC:6.1.1.9]	1	1	0	1	1	1	1	1	FALSE	TRUE	FALSE	FALSE	FALSE
1033	ko:K00031	IDH1, IDH2, icd; isocitrate dehydrogenase [EC:1.1.1.42]	1	1	1	1	1	1	1	1	TRUE	FALSE	FALSE	FALSE	FALSE
1034	ko:K17103	CHO1, pssA; CDP-diacylglycerol---serine O-phosphatidyltransferase [EC:2.7.8.8]	1	1	1	1	1	1	1	1	TRUE	FALSE	FALSE	FALSE	FALSE
1035	ko:K02967	RP-S2, MRPS2, rpsB; small subunit ribosomal protein S2	1	1	1	1	1	1	1	1	TRUE	FALSE	FALSE	FALSE	FALSE
1036	ko:K02357	tsf, TSFM; elongation factor Ts	1	1	1	1	1	1	1	1	TRUE	FALSE	FALSE	FALSE	FALSE
1037	ko:K09903	pyrH; uridylate kinase [EC:2.7.4.22]	1	1	1	1	1	1	1	1	TRUE	FALSE	FALSE	FALSE	FALSE
1038	ko:K02838	frr, MRRF, RRF; ribosome recycling factor	1	1	1	1	1	1	1	1	TRUE	FALSE	FALSE	FALSE	FALSE
1039	ko:K00806	uppS; undecaprenyl diphosphate synthase [EC:2.5.1.31]	1	1	1	1	1	1	1	1	TRUE	FALSE	FALSE	FALSE	FALSE
1040	ko:K00981	E2.7.7.41, CDS1, CDS2, cdsA; phosphatidate cytidylyltransferase [EC:2.7.7.41]	1	1	0	1	1	1	1	1	FALSE	TRUE	FALSE	FALSE	FALSE
1041	ko:K00099	dxr; 1-deoxy-D-xylulose-5-phosphate reductoisomerase [EC:1.1.1.267]	1	1	1	1	1	1	1	1	TRUE	FALSE	FALSE	FALSE	FALSE
1042	ko:K11749	rseP; regulator of sigma E protease [EC:3.4.24.-]	1	1	1	1	1	1	1	1	TRUE	FALSE	FALSE	FALSE	FALSE
1043	ko:K06142	hlpA, ompH; outer membrane protein	1	1	1	1	1	1	1	1	TRUE	FALSE	FALSE	FALSE	FALSE
1044	ko:K02372	fabZ; 3-hydroxyacyl-[acyl-carrier-protein] dehydratase [EC:4.2.1.59]	1	1	1	1	1	1	1	1	TRUE	FALSE	FALSE	FALSE	FALSE
1045	ko:K16363	lpxC-fabZ; UDP-3-O-[3-hydroxymyristoyl] N-acetylglucosamine deacetylase / 3-hydroxyacyl-[acyl-carrier-protein] dehydratase [EC:3.5.1.108 4.2.1.59]	1	1	1	1	1	1	1	1	TRUE	FALSE	FALSE	FALSE	FALSE
1046	ko:K02909	RP-L31, rpmE; large subunit ribosomal protein L31	1	1	1	1	1	1	1	1	TRUE	FALSE	FALSE	FALSE	FALSE
1047	ko:K09992	K09992; uncharacterized protein	1	1	1	1	1	1	1	1	TRUE	FALSE	FALSE	FALSE	FALSE
1048	ko:K03712	marR; MarR family transcriptional regulator, multiple antibiotic resistance protein MarR	1	2	1	2	2	3	1	1	TRUE	FALSE	FALSE	FALSE	FALSE
1049	ko:K16088	TC.FEV.OM1, fhuE, fpvA, fptA; outer-membrane receptor for ferric coprogen and ferric-rhodotorulic acid	1	1	1	1	1	1	1	1	TRUE	FALSE	FALSE	FALSE	FALSE
1050	ko:K02200	ccmH; cytochrome c-type biogenesis protein CcmH	3	3	3	3	3	3	3	3	TRUE	FALSE	FALSE	FALSE	FALSE
1051	ko:K11177	yagR; xanthine dehydrogenase YagR molybdenum-binding subunit [EC:1.17.1.4]	2	2	2	2	3	3	2	2	TRUE	FALSE	FALSE	FALSE	FALSE
1052	ko:K11178	yagS; xanthine dehydrogenase YagS FAD-binding subunit [EC:1.17.1.4]	2	2	2	2	2	2	2	2	TRUE	FALSE	FALSE	FALSE	FALSE
1053	ko:K07302	iorA; isoquinoline 1-oxidoreductase subunit alpha [EC:1.3.99.16]	3	3	3	3	3	3	3	3	TRUE	FALSE	FALSE	FALSE	FALSE
1054	ko:K13483	yagT; xanthine dehydrogenase YagT iron-sulfur-binding subunit	2	2	2	2	2	2	2	2	TRUE	FALSE	FALSE	FALSE	FALSE
1055	ko:K01792	E5.1.3.15; glucose-6-phosphate 1-epimerase [EC:5.1.3.15]	1	1	1	1	1	1	1	1	TRUE	FALSE	FALSE	FALSE	FALSE
1056	ko:K08305	mltB; membrane-bound lytic murein transglycosylase B [EC:4.2.2.-]	1	1	1	1	1	1	1	1	TRUE	FALSE	FALSE	FALSE	FALSE
1057	ko:K01286	E3.4.16.4; D-alanyl-D-alanine carboxypeptidase [EC:3.4.16.4]	2	2	2	2	2	2	2	2	TRUE	FALSE	FALSE	FALSE	FALSE
1058	ko:K07258	dacC, dacA, dacD; serine-type D-Ala-D-Ala carboxypeptidase (penicillin-binding protein 5/6) [EC:3.4.16.4]	1	1	1	2	2	2	2	1	TRUE	FALSE	FALSE	FALSE	FALSE
1059	ko:K02341	holB; DNA polymerase III subunit delta' [EC:2.7.7.7]	1	1	1	1	1	1	1	1	TRUE	FALSE	FALSE	FALSE	FALSE
1060	ko:K00764	purF, PPAT; amidophosphoribosyltransferase [EC:2.4.2.14]	1	1	1	1	1	1	1	1	TRUE	FALSE	FALSE	FALSE	FALSE
1061	ko:K01496	hisI; phosphoribosyl-AMP cyclohydrolase [EC:3.5.4.19]	1	1	1	1	1	1	1	1	TRUE	FALSE	FALSE	FALSE	FALSE
1062	ko:K00162	PDHB, pdhB; pyruvate dehydrogenase E1 component beta subunit [EC:1.2.4.1]	1	1	0	1	1	2	1	1	FALSE	TRUE	FALSE	FALSE	FALSE
1063	ko:K04094	trmFO, gid; methylenetetrahydrofolate--tRNA-(uracil-5-)-methyltransferase [EC:2.1.1.74]	1	1	1	1	1	1	1	1	TRUE	FALSE	FALSE	FALSE	FALSE
1064	ko:K12979	lpxO; beta-hydroxylase [EC:1.14.11.-]	2	2	2	3	3	3	3	2	TRUE	FALSE	FALSE	FALSE	FALSE
1065	ko:K09861	K09861; uncharacterized protein	1	1	1	1	1	1	1	1	TRUE	FALSE	FALSE	FALSE	FALSE
1066	ko:K06923	K06923; uncharacterized protein	1	1	1	1	1	1	1	1	TRUE	FALSE	FALSE	FALSE	FALSE
1067	ko:K03811	pnuC; nicotinamide mononucleotide transporter	1	1	1	0	0	0	0	2	FALSE	FALSE	FALSE	FALSE	FALSE
1068	ko:K03596	lepA; GTP-binding protein LepA	1	1	1	1	1	1	1	1	TRUE	FALSE	FALSE	FALSE	FALSE
1069	ko:K01337	E3.4.21.50; lysyl endopeptidase [EC:3.4.21.50]	2	2	3	0	0	0	0	0	FALSE	FALSE	FALSE	FALSE	FALSE
1070	ko:K12685	ssp; subtilase-type serine protease [EC:3.4.21.-]	1	1	1	1	1	1	1	1	TRUE	FALSE	FALSE	FALSE	FALSE
1071	ko:K02020	modA; molybdate transport system substrate-binding protein	1	1	1	1	1	1	1	1	TRUE	FALSE	FALSE	FALSE	FALSE
1072	ko:K02017	modC; molybdate transport system ATP-binding protein [EC:7.3.2.5]	2	2	2	3	3	3	3	3	TRUE	FALSE	FALSE	FALSE	FALSE
1073	ko:K02018	modB; molybdate transport system permease protein	1	1	1	2	2	2	2	2	TRUE	FALSE	FALSE	FALSE	FALSE
1074	ko:K15496	wtpB; molybdate/tungstate transport system permease protein	1	1	1	1	1	1	1	1	TRUE	FALSE	FALSE	FALSE	FALSE
1075	ko:K02996	RP-S9, MRPS9, rpsI; small subunit ribosomal protein S9	1	1	1	1	1	1	1	1	TRUE	FALSE	FALSE	FALSE	FALSE
1076	ko:K02871	RP-L13, MRPL13, rplM; large subunit ribosomal protein L13	1	1	1	1	1	1	1	1	TRUE	FALSE	FALSE	FALSE	FALSE
1077	ko:K01779	racD; aspartate racemase [EC:5.1.1.13]	1	1	1	1	1	1	1	0	TRUE	FALSE	FALSE	FALSE	FALSE
1078	ko:K22278	pgdA; peptidoglycan-N-acetylglucosamine deacetylase [EC:3.5.1.104]	3	3	3	2	3	3	2	2	TRUE	FALSE	FALSE	FALSE	FALSE
1079	ko:K01662	dxs; 1-deoxy-D-xylulose-5-phosphate synthase [EC:2.2.1.7]	1	1	1	1	1	1	1	1	TRUE	FALSE	FALSE	FALSE	FALSE
1080	ko:K07002	K07002; uncharacterized protein	2	2	2	3	3	3	3	2	TRUE	FALSE	FALSE	FALSE	FALSE
1081	ko:K06442	tlyA; 23S rRNA (cytidine1920-2'-O)/16S rRNA (cytidine1409-2'-O)-methyltransferase [EC:2.1.1.226 2.1.1.227]	2	2	2	3	3	3	2	2	TRUE	FALSE	FALSE	FALSE	FALSE
1082	ko:K05770	TSPO, BZRP; translocator protein	2	2	2	2	2	2	2	2	TRUE	FALSE	FALSE	FALSE	FALSE
1083	ko:K09806	ubiK; ubiquinone biosynthesis accessory factor UbiK	1	1	1	1	1	1	1	1	TRUE	FALSE	FALSE	FALSE	FALSE
1084	ko:K00286	proC; pyrroline-5-carboxylate reductase [EC:1.5.1.2]	1	1	1	1	1	1	1	1	TRUE	FALSE	FALSE	FALSE	FALSE
1085	ko:K00826	E2.6.1.42, ilvE; branched-chain amino acid aminotransferase [EC:2.6.1.42]	1	1	1	1	1	1	1	1	TRUE	FALSE	FALSE	FALSE	FALSE
1086	ko:K08281	pncA; nicotinamidase/pyrazinamidase [EC:3.5.1.19 3.5.1.-]	3	3	3	2	2	2	2	3	TRUE	FALSE	FALSE	FALSE	FALSE
1087	ko:K09020	rutB; ureidoacrylate peracid hydrolase [EC:3.5.1.110]	1	1	1	0	0	0	0	0	FALSE	FALSE	FALSE	FALSE	FALSE
1088	ko:K00763	pncB, NAPRT1; nicotinate phosphoribosyltransferase [EC:6.3.4.21]	1	1	1	1	1	1	1	1	TRUE	FALSE	FALSE	FALSE	FALSE
1089	ko:K08191	exuT; MFS transporter, ACS family, hexuronate transporter	1	1	1	3	3	3	3	3	TRUE	FALSE	FALSE	FALSE	FALSE
1090	ko:K01198	xynB; xylan 1,4-beta-xylosidase [EC:3.2.1.37]	2	2	2	3	3	3	3	3	TRUE	FALSE	FALSE	FALSE	FALSE
1091	ko:K11005	hlyA; hemolysin A	1	1	1	0	0	0	0	0	FALSE	FALSE	FALSE	FALSE	FALSE
1092	ko:K03325	ACR3, arsB; arsenite transporter	2	1	1	0	0	0	0	0	FALSE	FALSE	FALSE	FALSE	FALSE
1093	ko:K00537	arsC; arsenate reductase (glutaredoxin) [EC:1.20.4.1]	3	3	5	2	4	4	6	2	TRUE	FALSE	FALSE	FALSE	FALSE
1094	ko:K03741	arsC; arsenate reductase (thioredoxin) [EC:1.20.4.4]	2	2	4	0	2	2	4	0	FALSE	FALSE	FALSE	FALSE	FALSE
1095	ko:K03892	arsR; ArsR family transcriptional regulator, arsenate/arsenite/antimonite-responsive transcriptional repressor	2	1	2	0	2	2	5	0	FALSE	FALSE	FALSE	FALSE	FALSE
1096	ko:K03717	nhaR; LysR family transcriptional regulator, transcriptional activator of nhaA	1	1	1	0	0	0	0	0	FALSE	FALSE	FALSE	FALSE	FALSE
1097	ko:K05577	ndhF; NAD(P)H-quinone oxidoreductase subunit 5 [EC:7.1.1.2]	1	1	1	0	0	0	0	0	FALSE	FALSE	FALSE	FALSE	FALSE
1098	ko:K09822	K09822; uncharacterized protein	2	2	2	0	0	0	0	0	FALSE	FALSE	FALSE	FALSE	FALSE
1099	ko:K21405	acoR; sigma-54 dependent transcriptional regulator, acetoin dehydrogenase operon transcriptional activator AcoR	2	2	2	2	2	2	2	1	TRUE	FALSE	FALSE	FALSE	FALSE
1100	ko:K00138	aldB; aldehyde dehydrogenase [EC:1.2.1.-]	2	2	1	2	3	3	5	1	TRUE	FALSE	FALSE	FALSE	FALSE
1101	ko:K18370	adh3; alcohol dehydrogenase [EC:1.1.1.-]	2	2	1	2	3	3	5	1	TRUE	FALSE	FALSE	FALSE	FALSE
1102	ko:K13953	adhP; alcohol dehydrogenase, propanol-preferring [EC:1.1.1.1]	4	5	3	3	4	4	4	2	TRUE	FALSE	FALSE	FALSE	FALSE
1103	ko:K09959	K09959; uncharacterized protein	1	1	1	0	0	0	0	0	FALSE	FALSE	FALSE	FALSE	FALSE
1104	ko:K00004	BDH, butB; (R,R)-butanediol dehydrogenase / meso-butanediol dehydrogenase / diacetyl reductase [EC:1.1.1.4 1.1.1.- 1.1.1.303]	1	1	1	0	0	0	0	0	FALSE	FALSE	FALSE	FALSE	FALSE
1105	ko:K07222	K07222; putative flavoprotein involved in K+ transport	1	1	1	0	0	0	0	0	FALSE	FALSE	FALSE	FALSE	FALSE
1106	ko:K07240	chrA; chromate transporter	2	1	1	2	2	2	2	1	TRUE	FALSE	FALSE	FALSE	FALSE
1107	ko:K11208	yncG; GST-like protein	1	1	1	0	0	0	0	0	FALSE	FALSE	FALSE	FALSE	FALSE
1108	ko:K05275	E1.1.1.65; pyridoxine 4-dehydrogenase [EC:1.1.1.65]	1	1	1	1	1	1	0	0	FALSE	FALSE	TRUE	FALSE	FALSE
1109	ko:K02346	dinB; DNA polymerase IV [EC:2.7.7.7]	5	3	4	4	7	7	4	5	TRUE	FALSE	FALSE	FALSE	FALSE
1110	ko:K00344	qor, CRYZ; NADPH:quinone reductase [EC:1.6.5.5]	3	3	3	2	3	3	5	3	TRUE	FALSE	FALSE	FALSE	FALSE
1111	ko:K05882	E1.1.1.91; aryl-alcohol dehydrogenase (NADP+) [EC:1.1.1.91]	2	2	2	2	2	2	2	2	TRUE	FALSE	FALSE	FALSE	FALSE
1112	ko:K07148	K07148; uncharacterized protein	1	1	1	1	1	1	1	1	TRUE	FALSE	FALSE	FALSE	FALSE
1113	ko:K03313	nhaA; Na+:H+ antiporter, NhaA family	2	2	2	2	2	2	3	2	TRUE	FALSE	FALSE	FALSE	FALSE
1114	ko:K03688	ubiB, aarF; ubiquinone biosynthesis protein	2	2	2	3	3	3	2	2	TRUE	FALSE	FALSE	FALSE	FALSE
1115	ko:K01265	map; methionyl aminopeptidase [EC:3.4.11.18]	2	2	2	2	2	2	2	2	TRUE	FALSE	FALSE	FALSE	FALSE
1116	ko:K03742	pncC; nicotinamide-nucleotide amidase [EC:3.5.1.42]	2	2	2	2	2	2	2	2	TRUE	FALSE	FALSE	FALSE	FALSE
1117	ko:K08679	GAE, cap1J; UDP-glucuronate 4-epimerase [EC:5.1.3.6]	1	1	0	1	1	1	1	1	FALSE	TRUE	FALSE	FALSE	FALSE
1118	ko:K21600	csoR, ricR; CsoR family transcriptional regulator, copper-sensing transcriptional repressor	2	1	3	3	5	5	2	1	TRUE	FALSE	FALSE	FALSE	FALSE
1119	ko:K00846	KHK; ketohexokinase [EC:2.7.1.3]	1	1	1	1	1	1	1	1	TRUE	FALSE	FALSE	FALSE	FALSE
1120	ko:K05710	hcaC; 3-phenylpropionate/trans-cinnamate dioxygenase ferredoxin component	3	3	3	2	2	2	2	2	TRUE	FALSE	FALSE	FALSE	FALSE
1121	ko:K01800	maiA, GSTZ1; maleylacetoacetate isomerase [EC:5.2.1.2]	1	1	1	1	1	1	1	1	TRUE	FALSE	FALSE	FALSE	FALSE
1122	ko:K01801	nagL; maleylpyruvate isomerase [EC:5.2.1.4]	1	1	1	1	1	1	1	1	TRUE	FALSE	FALSE	FALSE	FALSE
1123	ko:K00451	HGD, hmgA; homogentisate 1,2-dioxygenase [EC:1.13.11.5]	1	1	1	1	1	1	1	1	TRUE	FALSE	FALSE	FALSE	FALSE
1124	ko:K00457	HPD, hppD; 4-hydroxyphenylpyruvate dioxygenase [EC:1.13.11.27]	1	1	1	1	1	1	1	1	TRUE	FALSE	FALSE	FALSE	FALSE
1125	ko:K20885	K20885; beta-1,2-mannobiose phosphorylase / 1,2-beta-oligomannan phosphorylase [EC:2.4.1.339 2.4.1.340]	1	1	1	2	2	2	2	2	TRUE	FALSE	FALSE	FALSE	FALSE
1126	ko:K18139	oprM, emhC, ttgC, cusC, adeK, smeF, mtrE, cmeC, gesC; outer membrane protein, multidrug efflux system	3	3	2	2	2	2	2	3	TRUE	FALSE	FALSE	FALSE	FALSE
1127	ko:K00772	mtaP, MTAP; 5'-methylthioadenosine phosphorylase [EC:2.4.2.28]	1	1	1	1	1	1	1	1	TRUE	FALSE	FALSE	FALSE	FALSE
1128	ko:K03761	kgtP; MFS transporter, MHS family, alpha-ketoglutarate permease	1	1	1	1	1	1	1	1	TRUE	FALSE	FALSE	FALSE	FALSE
1129	ko:K11103	dctA; aerobic C4-dicarboxylate transport protein	1	1	2	1	1	1	1	2	TRUE	FALSE	FALSE	FALSE	FALSE
1130	ko:K10125	dctB; two-component system, NtrC family, C4-dicarboxylate transport sensor histidine kinase DctB [EC:2.7.13.3]	1	1	1	1	1	1	1	1	TRUE	FALSE	FALSE	FALSE	FALSE
1131	ko:K10126	dctD; two-component system, NtrC family, C4-dicarboxylate transport response regulator DctD	1	1	1	1	1	1	1	1	TRUE	FALSE	FALSE	FALSE	FALSE
1132	ko:K05939	aas; acyl-[acyl-carrier-protein]-phospholipid O-acyltransferase / long-chain-fatty-acid--[acyl-carrier-protein] ligase [EC:2.3.1.40 6.2.1.20]	1	1	1	1	1	1	1	1	TRUE	FALSE	FALSE	FALSE	FALSE
1133	ko:K00995	pgsA, PGS1; CDP-diacylglycerol---glycerol-3-phosphate 3-phosphatidyltransferase [EC:2.7.8.5]	1	1	1	1	1	1	1	1	TRUE	FALSE	FALSE	FALSE	FALSE
1134	ko:K08744	CRLS; cardiolipin synthase (CMP-forming) [EC:2.7.8.41]	1	1	1	1	1	1	1	1	TRUE	FALSE	FALSE	FALSE	FALSE
1135	ko:K03636	moaD, cysO; sulfur-carrier protein	1	1	1	1	1	1	1	1	TRUE	FALSE	FALSE	FALSE	FALSE
1136	ko:K21142	moaX; MoaE-MoaD fusion protein [EC:2.8.1.12]	1	1	1	1	1	1	1	1	TRUE	FALSE	FALSE	FALSE	FALSE
1137	ko:K03635	MOCS2B, moaE; molybdopterin synthase catalytic subunit [EC:2.8.1.12]	1	1	1	1	1	1	1	1	TRUE	FALSE	FALSE	FALSE	FALSE
1138	ko:K04761	oxyR; LysR family transcriptional regulator, hydrogen peroxide-inducible genes activator	2	2	2	1	1	1	1	2	TRUE	FALSE	FALSE	FALSE	FALSE
1139	ko:K04756	ahpD; lipoyl-dependent peroxiredoxin subunit D [EC:1.11.1.28]	1	1	1	1	1	1	1	1	TRUE	FALSE	FALSE	FALSE	FALSE
1140	ko:K00640	cysE; serine O-acetyltransferase [EC:2.3.1.30]	3	3	3	2	2	2	2	2	TRUE	FALSE	FALSE	FALSE	FALSE
1141	ko:K02036	pstB; phosphate transport system ATP-binding protein [EC:7.3.2.1]	1	1	1	1	1	3	1	1	TRUE	FALSE	FALSE	FALSE	FALSE
1142	ko:K02038	pstA; phosphate transport system permease protein	2	2	2	2	2	3	2	2	TRUE	FALSE	FALSE	FALSE	FALSE
1143	ko:K02037	pstC; phosphate transport system permease protein	1	1	1	1	1	2	1	1	TRUE	FALSE	FALSE	FALSE	FALSE
1144	ko:K02040	pstS; phosphate transport system substrate-binding protein	1	1	1	1	1	2	1	1	TRUE	FALSE	FALSE	FALSE	FALSE
1145	ko:K02484	K02484; two-component system, OmpR family, sensor kinase [EC:2.7.13.3]	1	1	1	1	1	1	1	1	TRUE	FALSE	FALSE	FALSE	FALSE
1146	ko:K07636	phoR; two-component system, OmpR family, phosphate regulon sensor histidine kinase PhoR [EC:2.7.13.3]	1	1	1	1	1	1	1	1	TRUE	FALSE	FALSE	FALSE	FALSE
1147	ko:K04042	glmU; bifunctional UDP-N-acetylglucosamine pyrophosphorylase / glucosamine-1-phosphate N-acetyltransferase [EC:2.7.7.23 2.3.1.157]	1	1	1	1	1	1	1	1	TRUE	FALSE	FALSE	FALSE	FALSE
1148	ko:K18968	adrA; diguanylate cyclase [EC:2.7.7.65]	1	1	3	1	1	1	1	1	TRUE	FALSE	FALSE	FALSE	FALSE
1149	ko:K09781	K09781; uncharacterized protein	1	1	1	1	1	1	1	1	TRUE	FALSE	FALSE	FALSE	FALSE
1150	ko:K01638	aceB, glcB; malate synthase [EC:2.3.3.9]	1	1	1	1	1	1	1	1	TRUE	FALSE	FALSE	FALSE	FALSE
1151	ko:K06985	K06985; aspartyl protease family protein	2	2	2	2	2	2	2	2	TRUE	FALSE	FALSE	FALSE	FALSE
1152	ko:K03652	MPG; DNA-3-methyladenine glycosylase [EC:3.2.2.21]	1	1	1	1	1	1	1	1	TRUE	FALSE	FALSE	FALSE	FALSE
1153	ko:K06044	treY, glgY; (1->4)-alpha-D-glucan 1-alpha-D-glucosylmutase [EC:5.4.99.15]	2	2	2	2	2	2	2	2	TRUE	FALSE	FALSE	FALSE	FALSE
1154	ko:K00705	malQ; 4-alpha-glucanotransferase [EC:2.4.1.25]	1	1	1	1	1	1	1	1	TRUE	FALSE	FALSE	FALSE	FALSE
1155	ko:K01176	AMY, amyA, malS; alpha-amylase [EC:3.2.1.1]	1	1	1	1	1	1	1	1	TRUE	FALSE	FALSE	FALSE	FALSE
1156	ko:K01236	treZ, glgZ; maltooligosyltrehalose trehalohydrolase [EC:3.2.1.141]	1	1	1	1	1	1	1	1	TRUE	FALSE	FALSE	FALSE	FALSE
1157	ko:K00118	gfo; glucose-fructose oxidoreductase [EC:1.1.99.28]	1	1	1	2	2	2	2	2	TRUE	FALSE	FALSE	FALSE	FALSE
1158	ko:K14998	SURF1, SHY1; surfeit locus 1 family protein	2	2	2	2	2	2	2	2	TRUE	FALSE	FALSE	FALSE	FALSE
1159	ko:K15011	regB, regS, actS; two-component system, sensor histidine kinase RegB [EC:2.7.13.3]	1	1	0	1	1	1	1	1	FALSE	TRUE	FALSE	FALSE	FALSE
1160	ko:K15012	regA, regR, actR; two-component system, response regulator RegA	1	1	1	1	1	1	1	1	TRUE	FALSE	FALSE	FALSE	FALSE
1161	ko:K01689	ENO, eno; enolase [EC:4.2.1.11]	1	1	1	1	1	1	2	2	TRUE	FALSE	FALSE	FALSE	FALSE
1162	ko:K00433	cpo; non-heme chloroperoxidase [EC:1.11.1.10]	1	1	0	2	2	2	3	2	FALSE	TRUE	FALSE	FALSE	FALSE
1163	ko:K01322	PREP; prolyl oligopeptidase [EC:3.4.21.26]	1	1	1	1	1	1	1	1	TRUE	FALSE	FALSE	FALSE	FALSE
1164	ko:K03657	uvrD, pcrA; DNA helicase II / ATP-dependent DNA helicase PcrA [EC:3.6.4.12]	2	2	2	2	2	2	2	1	TRUE	FALSE	FALSE	FALSE	FALSE
1165	ko:K08316	rsmD; 16S rRNA (guanine966-N2)-methyltransferase [EC:2.1.1.171]	1	1	1	1	1	1	1	1	TRUE	FALSE	FALSE	FALSE	FALSE
1166	ko:K06178	rluB; 23S rRNA pseudouridine2605 synthase [EC:5.4.99.22]	2	2	2	2	2	2	2	2	TRUE	FALSE	FALSE	FALSE	FALSE
1167	ko:K06181	rluE; 23S rRNA pseudouridine2457 synthase [EC:5.4.99.20]	2	2	2	2	2	2	2	2	TRUE	FALSE	FALSE	FALSE	FALSE
1168	ko:K06182	rluF; 23S rRNA pseudouridine2604 synthase [EC:5.4.99.21]	1	1	1	1	1	1	1	1	TRUE	FALSE	FALSE	FALSE	FALSE
1169	ko:K06183	rsuA; 16S rRNA pseudouridine516 synthase [EC:5.4.99.19]	1	1	1	1	1	1	1	1	TRUE	FALSE	FALSE	FALSE	FALSE
1170	ko:K08218	ampG; MFS transporter, PAT family, beta-lactamase induction signal transducer AmpG	1	1	1	1	1	1	1	1	TRUE	FALSE	FALSE	FALSE	FALSE
1171	ko:K11754	folC; dihydrofolate synthase / folylpolyglutamate synthase [EC:6.3.2.12 6.3.2.17]	1	1	1	1	1	1	1	1	TRUE	FALSE	FALSE	FALSE	FALSE
1172	ko:K01963	accD; acetyl-CoA carboxylase carboxyl transferase subunit beta [EC:6.4.1.2 2.1.3.15]	2	2	2	2	2	2	2	2	TRUE	FALSE	FALSE	FALSE	FALSE
1173	ko:K01695	trpA; tryptophan synthase alpha chain [EC:4.2.1.20]	1	1	1	1	1	1	1	1	TRUE	FALSE	FALSE	FALSE	FALSE
1174	ko:K01696	trpB; tryptophan synthase beta chain [EC:4.2.1.20]	1	1	1	1	1	1	1	1	TRUE	FALSE	FALSE	FALSE	FALSE
1175	ko:K01817	trpF; phosphoribosylanthranilate isomerase [EC:5.3.1.24]	1	1	1	1	1	1	1	1	TRUE	FALSE	FALSE	FALSE	FALSE
1176	ko:K01591	pyrF; orotidine-5'-phosphate decarboxylase [EC:4.1.1.23]	2	2	2	2	2	2	2	2	TRUE	FALSE	FALSE	FALSE	FALSE
1177	ko:K08992	lapA; lipopolysaccharide assembly protein A	1	1	1	1	1	1	1	1	TRUE	FALSE	FALSE	FALSE	FALSE
1178	ko:K07478	ycaJ; putative ATPase	1	1	0	1	1	1	1	1	FALSE	TRUE	FALSE	FALSE	FALSE
1179	ko:K09956	K09956; uncharacterized protein	1	1	1	1	1	1	1	1	TRUE	FALSE	FALSE	FALSE	FALSE
1180	ko:K04485	radA, sms; DNA repair protein RadA/Sms	1	1	1	1	1	1	1	1	TRUE	FALSE	FALSE	FALSE	FALSE
1181	ko:K03558	cvpA; membrane protein required for colicin V production	1	1	1	1	1	1	1	1	TRUE	FALSE	FALSE	FALSE	FALSE
1182	ko:K04488	iscU, nifU; nitrogen fixation protein NifU and related proteins	1	1	1	1	1	1	1	1	TRUE	FALSE	FALSE	FALSE	FALSE
1183	ko:K11747	kefB; glutathione-regulated potassium-efflux system protein KefB	1	1	1	1	1	1	1	1	TRUE	FALSE	FALSE	FALSE	FALSE
1184	ko:K03424	tatD; TatD DNase family protein [EC:3.1.21.-]	2	2	2	2	2	2	2	2	TRUE	FALSE	FALSE	FALSE	FALSE
1185	ko:K03801	lipB; lipoyl(octanoyl) transferase [EC:2.3.1.181]	2	2	2	2	2	2	2	2	TRUE	FALSE	FALSE	FALSE	FALSE
1186	ko:K06167	phnP; phosphoribosyl 1,2-cyclic phosphate phosphodiesterase [EC:3.1.4.55]	1	1	1	1	1	1	1	1	TRUE	FALSE	FALSE	FALSE	FALSE
1187	ko:K03300	TC.CITMHS; citrate-Mg2+:H+ or citrate-Ca2+:H+ symporter, CitMHS family	1	1	1	0	0	0	0	1	FALSE	FALSE	FALSE	FALSE	FALSE
1188	ko:K01259	pip; proline iminopeptidase [EC:3.4.11.5]	2	3	3	2	2	2	2	1	TRUE	FALSE	FALSE	FALSE	FALSE
1189	ko:K02428	rdgB; XTP/dITP diphosphohydrolase [EC:3.6.1.66]	3	3	3	3	3	3	3	3	TRUE	FALSE	FALSE	FALSE	FALSE
1190	ko:K02499	yabN; tetrapyrrole methylase family protein / MazG family protein	1	1	1	1	1	1	1	1	TRUE	FALSE	FALSE	FALSE	FALSE
1191	ko:K04765	mazG; nucleoside triphosphate diphosphatase [EC:3.6.1.9]	1	1	1	1	1	1	1	1	TRUE	FALSE	FALSE	FALSE	FALSE
1192	ko:K03665	hflX; GTPase	1	1	1	1	1	1	1	1	TRUE	FALSE	FALSE	FALSE	FALSE
1193	ko:K03666	hfq; host factor-I protein	1	1	1	1	1	1	1	1	TRUE	FALSE	FALSE	FALSE	FALSE
1194	ko:K02481	flgR; two-component system, NtrC family, response regulator	1	1	1	1	1	1	1	1	TRUE	FALSE	FALSE	FALSE	FALSE
1195	ko:K13599	ntrX; two-component system, NtrC family, nitrogen regulation response regulator NtrX	1	1	1	1	1	1	1	1	TRUE	FALSE	FALSE	FALSE	FALSE
1196	ko:K13598	ntrY; two-component system, NtrC family, nitrogen regulation sensor histidine kinase NtrY [EC:2.7.13.3]	1	1	1	1	1	1	1	1	TRUE	FALSE	FALSE	FALSE	FALSE
1197	ko:K07712	glnG, ntrC; two-component system, NtrC family, nitrogen regulation response regulator GlnG	2	2	2	3	3	3	3	3	TRUE	FALSE	FALSE	FALSE	FALSE
1198	ko:K07708	glnL, ntrB; two-component system, NtrC family, nitrogen regulation sensor histidine kinase GlnL [EC:2.7.13.3]	1	1	1	1	1	1	1	1	TRUE	FALSE	FALSE	FALSE	FALSE
1199	ko:K07710	atoS; two-component system, NtrC family, sensor histidine kinase AtoS [EC:2.7.13.3]	1	1	1	1	1	1	1	1	TRUE	FALSE	FALSE	FALSE	FALSE
1200	ko:K05540	dusB; tRNA-dihydrouridine synthase B [EC:1.-.-.-]	1	1	1	1	1	1	1	1	TRUE	FALSE	FALSE	FALSE	FALSE
1201	ko:K00991	ispD; 2-C-methyl-D-erythritol 4-phosphate cytidylyltransferase [EC:2.7.7.60]	1	1	1	1	1	1	1	1	TRUE	FALSE	FALSE	FALSE	FALSE
1202	ko:K12506	ispDF; 2-C-methyl-D-erythritol 4-phosphate cytidylyltransferase / 2-C-methyl-D-erythritol 2,4-cyclodiphosphate synthase [EC:2.7.7.60 4.6.1.12]	1	1	1	1	1	1	1	1	TRUE	FALSE	FALSE	FALSE	FALSE
1203	ko:K21681	bcs1; ribitol-5-phosphate 2-dehydrogenase (NADP+) / D-ribitol-5-phosphate cytidylyltransferase [EC:1.1.1.405 2.7.7.40]	1	1	1	1	1	1	1	1	TRUE	FALSE	FALSE	FALSE	FALSE
1204	ko:K03743	pncC; nicotinamide-nucleotide amidase [EC:3.5.1.42]	1	1	1	1	1	1	1	1	TRUE	FALSE	FALSE	FALSE	FALSE
1205	ko:K18588	COQ10; coenzyme Q-binding protein COQ10	1	1	1	1	1	1	1	1	TRUE	FALSE	FALSE	FALSE	FALSE
1206	ko:K03644	lipA, LIAS, LIP1, LIP5; lipoyl synthase [EC:2.8.1.8]	2	2	2	2	2	2	2	2	TRUE	FALSE	FALSE	FALSE	FALSE
1207	ko:K01524	ppx-gppA; exopolyphosphatase / guanosine-5'-triphosphate,3'-diphosphate pyrophosphatase [EC:3.6.1.11 3.6.1.40]	2	2	2	2	2	2	2	2	TRUE	FALSE	FALSE	FALSE	FALSE
1208	ko:K00937	ppk; polyphosphate kinase [EC:2.7.4.1]	1	1	1	1	1	1	1	1	TRUE	FALSE	FALSE	FALSE	FALSE
1209	ko:K02313	dnaA; chromosomal replication initiator protein	2	2	2	2	2	2	2	2	TRUE	FALSE	FALSE	FALSE	FALSE
1210	ko:K10763	hda; DnaA-homolog protein	1	1	1	1	1	1	1	1	TRUE	FALSE	FALSE	FALSE	FALSE
1211	ko:K09938	K09938; uncharacterized protein	1	1	1	1	1	1	1	1	TRUE	FALSE	FALSE	FALSE	FALSE
1212	ko:K01933	purM; phosphoribosylformylglycinamidine cyclo-ligase [EC:6.3.3.1]	1	1	1	1	1	1	1	1	TRUE	FALSE	FALSE	FALSE	FALSE
1213	ko:K11788	ADE5; phosphoribosylamine--glycine ligase / phosphoribosylformylglycinamidine cyclo-ligase [EC:6.3.4.13 6.3.3.1]	1	1	1	1	1	1	1	1	TRUE	FALSE	FALSE	FALSE	FALSE
1214	ko:K00602	purH; phosphoribosylaminoimidazolecarboxamide formyltransferase / IMP cyclohydrolase [EC:2.1.2.3 3.5.4.10]	2	2	2	2	2	2	2	2	TRUE	FALSE	FALSE	FALSE	FALSE
1215	ko:K00604	MTFMT, fmt; methionyl-tRNA formyltransferase [EC:2.1.2.9]	2	2	2	2	2	2	2	2	TRUE	FALSE	FALSE	FALSE	FALSE
1216	ko:K11175	purN; phosphoribosylglycinamide formyltransferase 1 [EC:2.1.2.2]	2	2	2	2	2	2	2	2	TRUE	FALSE	FALSE	FALSE	FALSE
1217	ko:K13713	purCD; fusion protein PurCD [EC:6.3.2.6 6.3.4.13]	1	1	1	1	1	1	1	1	TRUE	FALSE	FALSE	FALSE	FALSE
1218	ko:K00940	ndk, NME; nucleoside-diphosphate kinase [EC:2.7.4.6]	1	1	1	1	1	1	1	1	TRUE	FALSE	FALSE	FALSE	FALSE
1219	ko:K02339	holC; DNA polymerase III subunit chi [EC:2.7.7.7]	1	1	1	1	1	1	1	1	TRUE	FALSE	FALSE	FALSE	FALSE
1220	ko:K04744	lptD, imp, ostA; LPS-assembly protein	1	1	1	1	1	1	1	1	TRUE	FALSE	FALSE	FALSE	FALSE
1221	ko:K02597	nifZ; nitrogen fixation protein NifZ	1	1	1	1	1	1	1	1	TRUE	FALSE	FALSE	FALSE	FALSE
1222	ko:K00097	pdxA; 4-hydroxythreonine-4-phosphate dehydrogenase [EC:1.1.1.262]	1	1	0	1	1	1	1	1	FALSE	TRUE	FALSE	FALSE	FALSE
1223	ko:K22024	pdxA2; 4-phospho-D-threonate 3-dehydrogenase / 4-phospho-D-erythronate 3-dehydrogenase [EC:1.1.1.408 1.1.1.409]	1	1	0	1	1	1	1	1	FALSE	TRUE	FALSE	FALSE	FALSE
1224	ko:K02528	ksgA; 16S rRNA (adenine1518-N6/adenine1519-N6)-dimethyltransferase [EC:2.1.1.182]	2	2	2	2	2	2	2	2	TRUE	FALSE	FALSE	FALSE	FALSE
1225	ko:K03500	rsmB, sun; 16S rRNA (cytosine967-C5)-methyltransferase [EC:2.1.1.176]	2	2	2	3	2	2	2	2	TRUE	FALSE	FALSE	FALSE	FALSE
1226	ko:K00088	IMPDH, guaB; IMP dehydrogenase [EC:1.1.1.205]	1	1	1	1	1	1	1	1	TRUE	FALSE	FALSE	FALSE	FALSE
1227	ko:K07340	ybbJ; inner membrane protein	1	1	1	1	1	1	1	1	TRUE	FALSE	FALSE	FALSE	FALSE
1228	ko:K01610	E4.1.1.49, pckA; phosphoenolpyruvate carboxykinase (ATP) [EC:4.1.1.49]	1	1	1	1	1	1	1	1	TRUE	FALSE	FALSE	FALSE	FALSE
1229	ko:K06023	hprK, ptsK; HPr kinase/phosphorylase [EC:2.7.11.- 2.7.4.-]	1	1	1	1	1	1	1	1	TRUE	FALSE	FALSE	FALSE	FALSE
1230	ko:K06958	rapZ; RNase adapter protein RapZ	1	1	1	1	1	1	1	1	TRUE	FALSE	FALSE	FALSE	FALSE
1231	ko:K02793	manXa; mannose PTS system EIIA component [EC:2.7.1.191]	1	1	1	1	1	1	1	1	TRUE	FALSE	FALSE	FALSE	FALSE
1232	ko:K02794	manX; mannose PTS system EIIAB component [EC:2.7.1.191]	1	1	1	1	1	1	1	1	TRUE	FALSE	FALSE	FALSE	FALSE
1233	ko:K02821	ulaC, sgaA; ascorbate PTS system EIIA or EIIAB component [EC:2.7.1.194]	1	1	1	1	1	1	1	1	TRUE	FALSE	FALSE	FALSE	FALSE
1234	ko:K05881	dhaM; phosphoenolpyruvate---glycerone phosphotransferase subunit DhaM [EC:2.7.1.121]	1	1	1	1	1	1	1	1	TRUE	FALSE	FALSE	FALSE	FALSE
1235	ko:K08485	ptsO, npr; phosphocarrier protein NPr	1	1	1	1	1	1	1	1	TRUE	FALSE	FALSE	FALSE	FALSE
1236	ko:K03437	spoU; RNA methyltransferase, TrmH family	1	1	1	1	1	1	1	1	TRUE	FALSE	FALSE	FALSE	FALSE
1237	ko:K09760	rmuC; DNA recombination protein RmuC	1	1	1	1	1	1	1	1	TRUE	FALSE	FALSE	FALSE	FALSE
1238	ko:K01462	PDF, def; peptide deformylase [EC:3.5.1.88]	1	1	1	1	1	1	1	1	TRUE	FALSE	FALSE	FALSE	FALSE
1239	ko:K06173	truA, PUS1; tRNA pseudouridine38-40 synthase [EC:5.4.99.12]	1	1	1	1	1	1	1	1	TRUE	FALSE	FALSE	FALSE	FALSE
1240	ko:K17758	nnrD; ADP-dependent NAD(P)H-hydrate dehydratase [EC:4.2.1.136]	1	1	1	1	1	1	1	1	TRUE	FALSE	FALSE	FALSE	FALSE
1241	ko:K17759	NAXE, nnrE; NAD(P)H-hydrate epimerase [EC:5.1.99.6]	1	1	1	1	1	1	1	1	TRUE	FALSE	FALSE	FALSE	FALSE
1242	ko:K13587	cckA; two-component system, cell cycle sensor histidine kinase and response regulator CckA [EC:2.7.13.3]	1	1	0	1	1	1	1	1	FALSE	TRUE	FALSE	FALSE	FALSE
1243	ko:K01415	ECE; endothelin-converting enzyme [EC:3.4.24.71]	2	2	2	3	3	3	3	3	TRUE	FALSE	FALSE	FALSE	FALSE
1244	ko:K07386	pepO; putative endopeptidase [EC:3.4.24.-]	2	2	2	3	3	3	3	3	TRUE	FALSE	FALSE	FALSE	FALSE
1245	ko:K09928	K09928; uncharacterized protein	1	1	1	1	1	1	1	1	TRUE	FALSE	FALSE	FALSE	FALSE
1246	ko:K03664	smpB; SsrA-binding protein	1	1	1	1	1	1	1	1	TRUE	FALSE	FALSE	FALSE	FALSE
1247	ko:K01714	dapA; 4-hydroxy-tetrahydrodipicolinate synthase [EC:4.3.3.7]	2	2	1	2	2	2	2	2	TRUE	FALSE	FALSE	FALSE	FALSE
1248	ko:K04760	greB; transcription elongation factor GreB	1	1	1	1	1	1	1	1	TRUE	FALSE	FALSE	FALSE	FALSE
1249	ko:K06020	ettA; energy-dependent translational throttle protein EttA	1	1	1	1	1	1	1	1	TRUE	FALSE	FALSE	FALSE	FALSE
1250	ko:K17713	bamB; outer membrane protein assembly factor BamB	1	1	1	1	1	1	1	1	TRUE	FALSE	FALSE	FALSE	FALSE
1251	ko:K00606	panB; 3-methyl-2-oxobutanoate hydroxymethyltransferase [EC:2.1.2.11]	1	1	1	1	1	1	1	1	TRUE	FALSE	FALSE	FALSE	FALSE
1252	ko:K01918	panC; pantoate--beta-alanine ligase [EC:6.3.2.1]	2	2	2	2	2	2	2	2	TRUE	FALSE	FALSE	FALSE	FALSE
1253	ko:K16509	spxA; regulatory protein spx	1	1	1	1	1	1	1	1	TRUE	FALSE	FALSE	FALSE	FALSE
1254	ko:K01950	E6.3.5.1, NADSYN1, QNS1, nadE; NAD+ synthase (glutamine-hydrolysing) [EC:6.3.5.1]	1	1	1	1	1	1	1	1	TRUE	FALSE	FALSE	FALSE	FALSE
1255	ko:K03885	ndh; NADH:ubiquinone reductase (H+-translocating) [EC:7.1.1.2]	1	1	1	1	2	2	1	1	TRUE	FALSE	FALSE	FALSE	FALSE
1256	ko:K18546	sprC; streptogrisin C [EC:3.4.21.-]	1	1	1	1	1	1	1	1	TRUE	FALSE	FALSE	FALSE	FALSE
1257	ko:K03294	TC.APA; basic amino acid/polyamine antiporter, APA family	2	2	2	2	2	2	2	2	TRUE	FALSE	FALSE	FALSE	FALSE
1258	ko:K21062	lhpC; 1-pyrroline-4-hydroxy-2-carboxylate deaminase [EC:3.5.4.22]	1	1	1	1	1	1	1	1	TRUE	FALSE	FALSE	FALSE	FALSE
1259	ko:K13609	dpkA, lhpD; delta1-piperideine-2-carboxylate reductase [EC:1.5.1.21]	1	1	1	1	1	1	1	1	TRUE	FALSE	FALSE	FALSE	FALSE
1260	ko:K16844	comC; (2R)-3-sulfolactate dehydrogenase (NADP+) [EC:1.1.1.338]	1	1	1	1	1	1	1	1	TRUE	FALSE	FALSE	FALSE	FALSE
1261	ko:K09955	K09955; uncharacterized protein	2	2	2	2	2	2	2	2	TRUE	FALSE	FALSE	FALSE	FALSE
1262	ko:K08320	nudG; (d)CTP diphosphatase [EC:3.6.1.65]	1	1	1	1	1	1	1	1	TRUE	FALSE	FALSE	FALSE	FALSE
1263	ko:K02651	flp, pilA; pilus assembly protein Flp/PilA	3	3	3	3	3	3	3	2	TRUE	FALSE	FALSE	FALSE	FALSE
1264	ko:K01962	accA; acetyl-CoA carboxylase carboxyl transferase subunit alpha [EC:6.4.1.2 2.1.3.15]	1	1	1	1	1	1	1	1	TRUE	FALSE	FALSE	FALSE	FALSE
1265	ko:K04763	xerD; integrase/recombinase XerD	4	5	5	7	6	4	4	3	TRUE	FALSE	FALSE	FALSE	FALSE
1266	ko:K00891	aroK, aroL; shikimate kinase [EC:2.7.1.71]	1	1	1	1	1	1	1	1	TRUE	FALSE	FALSE	FALSE	FALSE
1267	ko:K13829	aroKB; shikimate kinase / 3-dehydroquinate synthase [EC:2.7.1.71 4.2.3.4]	2	2	2	2	2	2	2	2	TRUE	FALSE	FALSE	FALSE	FALSE
1268	ko:K01735	aroB; 3-dehydroquinate synthase [EC:4.2.3.4]	1	1	1	1	1	1	1	1	TRUE	FALSE	FALSE	FALSE	FALSE
1269	ko:K01669	phrB; deoxyribodipyrimidine photo-lyase [EC:4.1.99.3]	1	1	1	1	1	1	1	1	TRUE	FALSE	FALSE	FALSE	FALSE
1270	ko:K01066	aes; acetyl esterase [EC:3.1.1.-]	1	1	1	1	1	1	2	1	TRUE	FALSE	FALSE	FALSE	FALSE
1271	ko:K08311	nudH; putative (di)nucleoside polyphosphate hydrolase [EC:3.6.1.-]	1	1	1	1	1	1	1	1	TRUE	FALSE	FALSE	FALSE	FALSE
1272	ko:K07283	ydiY; putative salt-induced outer membrane protein	1	1	1	1	1	1	1	1	TRUE	FALSE	FALSE	FALSE	FALSE
1273	ko:K01295	cpg; glutamate carboxypeptidase [EC:3.4.17.11]	1	1	1	1	1	1	1	1	TRUE	FALSE	FALSE	FALSE	FALSE
1274	ko:K00673	astA; arginine N-succinyltransferase [EC:2.3.1.109]	1	1	1	2	2	2	2	1	TRUE	FALSE	FALSE	FALSE	FALSE
1275	ko:K01484	astB; succinylarginine dihydrolase [EC:3.5.3.23]	1	1	1	1	1	1	1	1	TRUE	FALSE	FALSE	FALSE	FALSE
1276	ko:K00957	cysD; sulfate adenylyltransferase subunit 2 [EC:2.7.7.4]	1	1	1	1	1	1	1	1	TRUE	FALSE	FALSE	FALSE	FALSE
1277	ko:K00860	cysC; adenylylsulfate kinase [EC:2.7.1.25]	1	1	0	1	1	1	1	1	FALSE	TRUE	FALSE	FALSE	FALSE
1278	ko:K00955	cysNC; bifunctional enzyme CysN/CysC [EC:2.7.7.4 2.7.1.25]	1	1	0	1	1	1	1	1	FALSE	TRUE	FALSE	FALSE	FALSE
1279	ko:K00956	cysN; sulfate adenylyltransferase subunit 1 [EC:2.7.7.4]	1	1	0	1	1	1	1	1	FALSE	TRUE	FALSE	FALSE	FALSE
1280	ko:K01082	cysQ, MET22, BPNT1; 3'(2'), 5'-bisphosphate nucleotidase [EC:3.1.3.7]	1	1	1	1	1	1	1	1	TRUE	FALSE	FALSE	FALSE	FALSE
1281	ko:K07238	TC.ZIP, zupT, ZRT3, ZIP2; zinc transporter, ZIP family	2	3	3	1	3	3	3	2	TRUE	FALSE	FALSE	FALSE	FALSE
1282	ko:K11021	tccC; insecticidal toxin complex protein TccC	1	2	1	1	1	1	1	1	TRUE	FALSE	FALSE	FALSE	FALSE
1283	ko:K00813	aspC; aspartate aminotransferase [EC:2.6.1.1]	1	1	1	1	1	1	1	1	TRUE	FALSE	FALSE	FALSE	FALSE
1284	ko:K00832	tyrB; aromatic-amino-acid transaminase [EC:2.6.1.57]	1	1	1	1	1	1	1	1	TRUE	FALSE	FALSE	FALSE	FALSE
1285	ko:K01805	xylA; xylose isomerase [EC:5.3.1.5]	1	1	1	1	1	1	1	1	TRUE	FALSE	FALSE	FALSE	FALSE
1286	ko:K00854	xylB, XYLB; xylulokinase [EC:2.7.1.17]	1	1	1	1	1	1	1	1	TRUE	FALSE	FALSE	FALSE	FALSE
1287	ko:K15923	AXY8, FUC95A, afcA; alpha-L-fucosidase 2 [EC:3.2.1.51]	1	1	1	0	0	0	0	1	FALSE	FALSE	FALSE	FALSE	FALSE
1288	ko:K07407	E3.2.1.22B, galA, rafA; alpha-galactosidase [EC:3.2.1.22]	1	1	1	2	2	2	2	2	TRUE	FALSE	FALSE	FALSE	FALSE
1289	ko:K01181	E3.2.1.8, xynA; endo-1,4-beta-xylanase [EC:3.2.1.8]	1	2	0	1	1	1	1	2	FALSE	TRUE	FALSE	FALSE	FALSE
1290	ko:K06213	mgtE; magnesium transporter	2	2	2	2	2	2	2	2	TRUE	FALSE	FALSE	FALSE	FALSE
1291	ko:K19265	gpr; L-glyceraldehyde 3-phosphate reductase [EC:1.1.1.-]	1	1	1	1	1	1	1	1	TRUE	FALSE	FALSE	FALSE	FALSE
1292	ko:K01698	hemB, ALAD; porphobilinogen synthase [EC:4.2.1.24]	1	1	1	1	1	1	1	1	TRUE	FALSE	FALSE	FALSE	FALSE
1293	ko:K01872	AARS, alaS; alanyl-tRNA synthetase [EC:6.1.1.7]	1	1	1	1	1	1	1	1	TRUE	FALSE	FALSE	FALSE	FALSE
1294	ko:K01271	pepQ; Xaa-Pro dipeptidase [EC:3.4.13.9]	3	2	2	2	2	2	2	2	TRUE	FALSE	FALSE	FALSE	FALSE
1295	ko:K03309	TC.DAACS; dicarboxylate/amino acid:cation (Na+ or H+) symporter, DAACS family	1	1	2	1	1	1	1	2	TRUE	FALSE	FALSE	FALSE	FALSE
1296	ko:K11102	gltP, gltT; proton glutamate symport protein	1	1	1	1	1	1	1	1	TRUE	FALSE	FALSE	FALSE	FALSE
1297	ko:K03553	recA; recombination protein RecA	1	1	0	1	1	1	1	1	FALSE	TRUE	FALSE	FALSE	FALSE
1298	ko:K00919	ispE; 4-diphosphocytidyl-2-C-methyl-D-erythritol kinase [EC:2.7.1.148]	1	1	1	1	1	1	1	1	TRUE	FALSE	FALSE	FALSE	FALSE
1299	ko:K16924	mtsT; energy-coupling factor transport system substrate-specific component	1	1	1	1	1	1	1	1	TRUE	FALSE	FALSE	FALSE	FALSE
1300	ko:K03638	moaB; molybdopterin adenylyltransferase [EC:2.7.7.75]	1	1	1	1	1	1	1	1	TRUE	FALSE	FALSE	FALSE	FALSE
1301	ko:K06996	K06996; uncharacterized protein	2	2	2	2	2	2	2	2	TRUE	FALSE	FALSE	FALSE	FALSE
1302	ko:K02337	dnaE; DNA polymerase III subunit alpha [EC:2.7.7.7]	3	2	3	4	5	5	3	3	TRUE	FALSE	FALSE	FALSE	FALSE
1303	ko:K00432	gpx, btuE, bsaA; glutathione peroxidase [EC:1.11.1.9]	1	1	1	1	1	1	1	1	TRUE	FALSE	FALSE	FALSE	FALSE
1304	ko:K20207	gpx; hydroperoxy fatty acid reductase [EC:1.11.1.22]	1	1	1	1	1	1	1	1	TRUE	FALSE	FALSE	FALSE	FALSE
1305	ko:K22479	argA; N-acetyltransferase	1	1	1	1	1	1	1	1	TRUE	FALSE	FALSE	FALSE	FALSE
1306	ko:K09810	lolD; lipoprotein-releasing system ATP-binding protein [EC:7.6.2.-]	1	1	1	1	1	1	1	1	TRUE	FALSE	FALSE	FALSE	FALSE
1307	ko:K02004	ABC.CD.P; putative ABC transport system permease protein	3	3	2	5	5	5	5	5	TRUE	FALSE	FALSE	FALSE	FALSE
1308	ko:K01937	pyrG, CTPS; CTP synthase [EC:6.3.4.2]	1	1	1	1	1	1	1	1	TRUE	FALSE	FALSE	FALSE	FALSE
1309	ko:K03075	secG; preprotein translocase subunit SecG	1	1	1	1	1	1	1	1	TRUE	FALSE	FALSE	FALSE	FALSE
1310	ko:K22296	nicR; MarR family transcriptional regulator, lower aerobic nicotinate degradation pathway regulator	1	1	1	1	1	1	1	1	TRUE	FALSE	FALSE	FALSE	FALSE
1311	ko:K21473	ripA; peptidoglycan DL-endopeptidase RipA [EC:3.4.-.-]	1	2	1	1	1	1	1	1	TRUE	FALSE	FALSE	FALSE	FALSE
1312	ko:K00145	argC; N-acetyl-gamma-glutamyl-phosphate reductase [EC:1.2.1.38]	1	1	0	1	1	1	1	1	FALSE	TRUE	FALSE	FALSE	FALSE
1313	ko:K01690	edd; phosphogluconate dehydratase [EC:4.2.1.12]	1	1	1	1	1	1	1	1	TRUE	FALSE	FALSE	FALSE	FALSE
1314	ko:K01625	eda; 2-dehydro-3-deoxyphosphogluconate aldolase / (4S)-4-hydroxy-2-oxoglutarate aldolase [EC:4.1.2.14 4.1.3.42]	2	2	2	2	2	2	2	2	TRUE	FALSE	FALSE	FALSE	FALSE
1315	ko:K17837	bla2, blm, ccrA, blaB; metallo-beta-lactamase class B [EC:3.5.2.6]	1	1	1	1	1	1	1	1	TRUE	FALSE	FALSE	FALSE	FALSE
1316	ko:K07082	K07082; UPF0755 protein	1	1	1	1	1	1	1	1	TRUE	FALSE	FALSE	FALSE	FALSE
1317	ko:K09458	fabF, OXSM, CEM1; 3-oxoacyl-[acyl-carrier-protein] synthase II [EC:2.3.1.179]	1	1	0	1	1	1	1	1	FALSE	TRUE	FALSE	FALSE	FALSE
1318	ko:K00645	fabD, MCAT, MCT1; [acyl-carrier-protein] S-malonyltransferase [EC:2.3.1.39]	1	1	1	1	1	2	1	1	TRUE	FALSE	FALSE	FALSE	FALSE
1319	ko:K02990	RP-S6, MRPS6, rpsF; small subunit ribosomal protein S6	1	1	1	1	1	1	1	1	TRUE	FALSE	FALSE	FALSE	FALSE
1320	ko:K02963	RP-S18, MRPS18, rpsR; small subunit ribosomal protein S18	1	1	1	1	1	1	1	1	TRUE	FALSE	FALSE	FALSE	FALSE
1321	ko:K02939	RP-L9, MRPL9, rplI; large subunit ribosomal protein L9	1	1	1	1	1	1	1	1	TRUE	FALSE	FALSE	FALSE	FALSE
1322	ko:K03572	mutL; DNA mismatch repair protein MutL	2	2	1	1	1	1	1	1	TRUE	FALSE	FALSE	FALSE	FALSE
1323	ko:K03569	mreB; rod shape-determining protein MreB and related proteins	1	1	1	1	1	1	1	1	TRUE	FALSE	FALSE	FALSE	FALSE
1324	ko:K03570	mreC; rod shape-determining protein MreC	1	1	0	1	1	1	1	1	FALSE	TRUE	FALSE	FALSE	FALSE
1325	ko:K03571	mreD; rod shape-determining protein MreD	1	1	1	1	1	1	1	1	TRUE	FALSE	FALSE	FALSE	FALSE
1326	ko:K05515	mrdA; penicillin-binding protein 2 [EC:3.4.16.4]	1	1	1	1	1	2	1	1	TRUE	FALSE	FALSE	FALSE	FALSE
1327	ko:K05837	rodA, mrdB; rod shape determining protein RodA	1	1	1	1	1	1	1	1	TRUE	FALSE	FALSE	FALSE	FALSE
1328	ko:K03411	cheD; chemotaxis protein CheD [EC:3.5.1.44]	1	1	1	1	1	1	1	1	TRUE	FALSE	FALSE	FALSE	FALSE
1329	ko:K18876	avrBs3; type III effector protein AvrBs3	1	1	1	1	1	1	1	1	TRUE	FALSE	FALSE	FALSE	FALSE
1330	ko:K07506	K07506; AraC family transcriptional regulator	2	1	1	1	1	1	1	1	TRUE	FALSE	FALSE	FALSE	FALSE
1331	ko:K00528	fpr; ferredoxin/flavodoxin---NADP+ reductase [EC:1.18.1.2 1.19.1.1]	1	1	1	1	1	1	1	1	TRUE	FALSE	FALSE	FALSE	FALSE
1332	ko:K02823	pyrDII; dihydroorotate dehydrogenase electron transfer subunit	2	2	2	3	3	3	3	2	TRUE	FALSE	FALSE	FALSE	FALSE
1333	ko:K01425	glsA, GLS; glutaminase [EC:3.5.1.2]	1	1	1	1	1	1	1	1	TRUE	FALSE	FALSE	FALSE	FALSE
1334	ko:K03305	TC.POT; proton-dependent oligopeptide transporter, POT family	2	2	3	2	2	2	2	2	TRUE	FALSE	FALSE	FALSE	FALSE
1335	ko:K02444	glpR; DeoR family transcriptional regulator, glycerol-3-phosphate regulon repressor	1	1	1	2	2	2	2	2	TRUE	FALSE	FALSE	FALSE	FALSE
1336	ko:K01085	agp; glucose-1-phosphatase [EC:3.1.3.10]	1	1	1	1	1	1	1	1	TRUE	FALSE	FALSE	FALSE	FALSE
1337	ko:K01093	appA; 4-phytase / acid phosphatase [EC:3.1.3.26 3.1.3.2]	1	1	1	1	1	1	1	2	TRUE	FALSE	FALSE	FALSE	FALSE
1338	ko:K06148	ABCC-BAC; ATP-binding cassette, subfamily C, bacterial	6	3	5	6	6	6	6	4	TRUE	FALSE	FALSE	FALSE	FALSE
1339	ko:K12536	hasD, prtD, aprD, rsaD, prsD, eexD; ATP-binding cassette, subfamily C, type I secretion system permease/ATPase	1	1	3	2	2	2	2	2	TRUE	FALSE	FALSE	FALSE	FALSE
1340	ko:K02022	ABC.MR.TX; HlyD family secretion protein	1	1	2	2	2	2	2	1	TRUE	FALSE	FALSE	FALSE	FALSE
1341	ko:K12537	hasE, prtE, rsaE, prsE, eexE; membrane fusion protein, type I secretion system	1	1	2	2	2	2	2	1	TRUE	FALSE	FALSE	FALSE	FALSE
1342	ko:K21011	pelF; polysaccharide biosynthesis protein PelF	1	1	1	1	1	1	1	0	TRUE	FALSE	FALSE	FALSE	FALSE
1343	ko:K21010	pelE; polysaccharide biosynthesis protein PelE	1	1	1	1	1	1	1	0	TRUE	FALSE	FALSE	FALSE	FALSE
1344	ko:K21009	pelD; polysaccharide biosynthesis protein PelD	1	1	1	1	1	1	1	0	TRUE	FALSE	FALSE	FALSE	FALSE
1345	ko:K07007	baiN; 3-dehydro-bile acid Delta4,6-reductase [EC:1.3.1.114]	1	1	1	1	1	1	1	1	TRUE	FALSE	FALSE	FALSE	FALSE
1346	ko:K05592	deaD, cshA; ATP-dependent RNA helicase DeaD [EC:3.6.4.13]	1	1	1	1	1	1	1	1	TRUE	FALSE	FALSE	FALSE	FALSE
1347	ko:K01465	URA4, pyrC; dihydroorotase [EC:3.5.2.3]	2	2	2	3	3	3	3	2	TRUE	FALSE	FALSE	FALSE	FALSE
1348	ko:K00608	pyrBI; aspartate carbamoyltransferase [EC:2.1.3.2]	1	1	1	1	1	1	1	1	TRUE	FALSE	FALSE	FALSE	FALSE
1349	ko:K00609	pyrB, PYR2; aspartate carbamoyltransferase catalytic subunit [EC:2.1.3.2]	1	1	1	1	1	1	1	1	TRUE	FALSE	FALSE	FALSE	FALSE
1350	ko:K07447	ruvX; putative holliday junction resolvase [EC:3.1.-.-]	1	1	1	1	1	1	1	1	TRUE	FALSE	FALSE	FALSE	FALSE
1351	ko:K02435	gatC, GATC; aspartyl-tRNA(Asn)/glutamyl-tRNA(Gln) amidotransferase subunit C [EC:6.3.5.6 6.3.5.7]	1	1	1	1	1	1	1	1	TRUE	FALSE	FALSE	FALSE	FALSE
1352	ko:K02433	gatA, QRSL1; aspartyl-tRNA(Asn)/glutamyl-tRNA(Gln) amidotransferase subunit A [EC:6.3.5.6 6.3.5.7]	1	1	1	1	1	1	1	1	TRUE	FALSE	FALSE	FALSE	FALSE
1353	ko:K02434	gatB, PET112; aspartyl-tRNA(Asn)/glutamyl-tRNA(Gln) amidotransferase subunit B [EC:6.3.5.6 6.3.5.7]	1	1	1	1	1	1	1	1	TRUE	FALSE	FALSE	FALSE	FALSE
1354	ko:K03545	tig; trigger factor	1	1	1	1	1	1	1	1	TRUE	FALSE	FALSE	FALSE	FALSE
1355	ko:K01358	clpP, CLPP; ATP-dependent Clp protease, protease subunit [EC:3.4.21.92]	2	2	2	2	2	2	2	3	TRUE	FALSE	FALSE	FALSE	FALSE
1356	ko:K03544	clpX, CLPX; ATP-dependent Clp protease ATP-binding subunit ClpX	1	1	1	1	1	1	1	1	TRUE	FALSE	FALSE	FALSE	FALSE
1357	ko:K00082	ribD2; 5-amino-6-(5-phosphoribosylamino)uracil reductase [EC:1.1.1.193]	1	1	1	1	1	1	1	1	TRUE	FALSE	FALSE	FALSE	FALSE
1358	ko:K07300	chaA, CAX; Ca2+:H+ antiporter	1	1	1	2	2	2	1	1	TRUE	FALSE	FALSE	FALSE	FALSE
1359	ko:K05813	ugpB; sn-glycerol 3-phosphate transport system substrate-binding protein	1	1	1	1	1	1	1	1	TRUE	FALSE	FALSE	FALSE	FALSE
1360	ko:K15770	cycB, ganO; arabinogalactan oligomer / maltooligosaccharide transport system substrate-binding protein	1	1	1	1	1	1	1	1	TRUE	FALSE	FALSE	FALSE	FALSE
1361	ko:K00472	P4HA; prolyl 4-hydroxylase [EC:1.14.11.2]	2	2	2	2	2	2	2	2	TRUE	FALSE	FALSE	FALSE	FALSE
1362	ko:K02452	gspC; general secretion pathway protein C	1	1	1	1	1	1	1	1	TRUE	FALSE	FALSE	FALSE	FALSE
1363	ko:K02453	gspD; general secretion pathway protein D	1	1	1	1	1	1	1	1	TRUE	FALSE	FALSE	FALSE	FALSE
1364	ko:K03219	yscC, sctC, ssaC; type III secretion protein C	1	1	1	1	1	1	1	1	TRUE	FALSE	FALSE	FALSE	FALSE
1365	ko:K02454	gspE; general secretion pathway protein E [EC:7.4.2.8]	1	1	1	1	1	1	1	1	TRUE	FALSE	FALSE	FALSE	FALSE
1366	ko:K02455	gspF; general secretion pathway protein F	1	1	1	1	1	1	1	1	TRUE	FALSE	FALSE	FALSE	FALSE
1367	ko:K02653	pilC; type IV pilus assembly protein PilC	1	1	1	1	1	1	1	1	TRUE	FALSE	FALSE	FALSE	FALSE
1368	ko:K02246	comGD; competence protein ComGD	2	2	2	2	2	2	2	2	TRUE	FALSE	FALSE	FALSE	FALSE
1369	ko:K02456	gspG; general secretion pathway protein G	1	1	1	1	1	1	1	1	TRUE	FALSE	FALSE	FALSE	FALSE
1370	ko:K02457	gspH; general secretion pathway protein H	1	1	1	1	1	1	1	1	TRUE	FALSE	FALSE	FALSE	FALSE
1371	ko:K02672	pilW; type IV pilus assembly protein PilW	1	1	1	1	1	1	1	1	TRUE	FALSE	FALSE	FALSE	FALSE
1372	ko:K08084	fimT; type IV fimbrial biogenesis protein FimT	1	1	1	1	1	1	1	1	TRUE	FALSE	FALSE	FALSE	FALSE
1373	ko:K10926	mshC; MSHA pilin protein MshC	1	1	1	1	1	1	1	1	TRUE	FALSE	FALSE	FALSE	FALSE
1374	ko:K02458	gspI; general secretion pathway protein I	1	1	1	1	1	1	1	1	TRUE	FALSE	FALSE	FALSE	FALSE
1375	ko:K02459	gspJ; general secretion pathway protein J	1	1	1	1	1	1	1	1	TRUE	FALSE	FALSE	FALSE	FALSE
1376	ko:K02460	gspK; general secretion pathway protein K	1	1	1	1	1	1	1	1	TRUE	FALSE	FALSE	FALSE	FALSE
1377	ko:K02461	gspL; general secretion pathway protein L	1	1	1	1	1	1	1	1	TRUE	FALSE	FALSE	FALSE	FALSE
1378	ko:K02462	gspM; general secretion pathway protein M	1	1	1	1	1	1	1	1	TRUE	FALSE	FALSE	FALSE	FALSE
1379	ko:K02463	gspN; general secretion pathway protein N	1	1	1	1	1	1	1	1	TRUE	FALSE	FALSE	FALSE	FALSE
1380	ko:K07033	K07033; uncharacterized protein	1	1	1	1	1	1	1	1	TRUE	FALSE	FALSE	FALSE	FALSE
1381	ko:K09014	sufB; Fe-S cluster assembly protein SufB	1	1	1	1	1	1	1	1	TRUE	FALSE	FALSE	FALSE	FALSE
1382	ko:K09013	sufC; Fe-S cluster assembly ATP-binding protein	1	1	1	1	1	1	1	1	TRUE	FALSE	FALSE	FALSE	FALSE
1383	ko:K09015	sufD; Fe-S cluster assembly protein SufD	1	1	1	1	1	1	1	1	TRUE	FALSE	FALSE	FALSE	FALSE
1384	ko:K11717	sufS; cysteine desulfurase / selenocysteine lyase [EC:2.8.1.7 4.4.1.16]	1	1	1	1	1	1	1	1	TRUE	FALSE	FALSE	FALSE	FALSE
1385	ko:K02612	paaD; ring-1,2-phenylacetyl-CoA epoxidase subunit PaaD	1	1	1	1	1	1	1	1	TRUE	FALSE	FALSE	FALSE	FALSE
1386	ko:K22063	ISCA1; iron-sulfur cluster assembly 1	1	1	1	1	1	1	1	1	TRUE	FALSE	FALSE	FALSE	FALSE
1387	ko:K19270	hxpA; mannitol-1-/sugar-/sorbitol-6-phosphatase [EC:3.1.3.22 3.1.3.23 3.1.3.50]	2	2	2	2	2	2	2	2	TRUE	FALSE	FALSE	FALSE	FALSE
1388	ko:K04565	SOD1; superoxide dismutase, Cu-Zn family [EC:1.15.1.1]	1	1	1	1	1	1	1	1	TRUE	FALSE	FALSE	FALSE	FALSE
1389	ko:K01975	thpR; RNA 2',3'-cyclic 3'-phosphodiesterase [EC:3.1.4.58]	1	1	1	1	1	1	1	1	TRUE	FALSE	FALSE	FALSE	FALSE
1390	ko:K07119	PTGR3, ZADH2; prostaglandin reductase 3 [EC:1.3.1.48]	2	2	2	1	1	1	1	1	TRUE	FALSE	FALSE	FALSE	FALSE
1391	ko:K07054	K07054; uncharacterized protein	1	1	0	1	1	1	1	1	FALSE	TRUE	FALSE	FALSE	FALSE
1392	ko:K01637	E4.1.3.1, aceA; isocitrate lyase [EC:4.1.3.1]	1	1	1	1	1	1	1	1	TRUE	FALSE	FALSE	FALSE	FALSE
1393	ko:K07110	ramB; XRE family transcriptional regulator, fatty acid utilization regulator	1	1	1	1	1	1	1	1	TRUE	FALSE	FALSE	FALSE	FALSE
1394	ko:K22300	dicA; HTH-type transcriptional regulator, cell division transcriptional repressor	1	1	1	1	1	1	1	1	TRUE	FALSE	FALSE	FALSE	FALSE
1395	ko:K03320	amt, AMT, MEP; ammonium transporter, Amt family	3	3	3	2	2	2	2	2	TRUE	FALSE	FALSE	FALSE	FALSE
1396	ko:K13589	cpdR; two-component system, cell cycle response regulator CpdR	1	1	1	1	1	1	1	1	TRUE	FALSE	FALSE	FALSE	FALSE
1397	ko:K06610	iolF; MFS transporter, SP family, inositol transporter	1	1	1	1	1	1	1	1	TRUE	FALSE	FALSE	FALSE	FALSE
1398	ko:K08369	ydjE; MFS transporter, putative metabolite:H+ symporter	1	1	1	1	1	1	1	1	TRUE	FALSE	FALSE	FALSE	FALSE
1399	ko:K01816	hyi, gip; hydroxypyruvate isomerase [EC:5.3.1.22]	1	1	2	2	2	2	2	1	TRUE	FALSE	FALSE	FALSE	FALSE
1400	ko:K07010	K07010; putative glutamine amidotransferase	1	1	0	1	1	1	1	1	FALSE	TRUE	FALSE	FALSE	FALSE
1401	ko:K16856	ugl; ureidoglycolate lyase [EC:4.3.2.3]	1	1	1	1	1	1	1	1	TRUE	FALSE	FALSE	FALSE	FALSE
1402	ko:K00090	ghrB; glyoxylate/hydroxypyruvate/2-ketogluconate reductase [EC:1.1.1.79 1.1.1.81 1.1.1.215]	1	1	1	1	1	1	0	1	FALSE	FALSE	TRUE	FALSE	FALSE
1403	ko:K07452	mcrB; 5-methylcytosine-specific restriction enzyme B [EC:3.1.21.-]	1	1	1	1	1	1	0	1	FALSE	FALSE	TRUE	FALSE	FALSE
1404	ko:K15918	GLYK; D-glycerate 3-kinase [EC:2.7.1.31]	1	1	1	1	1	1	0	1	FALSE	FALSE	TRUE	FALSE	FALSE
1405	ko:K07046	K07046; L-fuconolactonase [EC:3.1.1.-]	1	1	1	2	2	2	2	1	TRUE	FALSE	FALSE	FALSE	FALSE
1406	ko:K00064	E1.1.1.122; D-threo-aldose 1-dehydrogenase [EC:1.1.1.122]	1	1	1	1	1	1	1	1	TRUE	FALSE	FALSE	FALSE	FALSE
1407	ko:K01685	uxaA; altronate hydrolase [EC:4.2.1.7]	2	2	2	2	2	2	2	2	TRUE	FALSE	FALSE	FALSE	FALSE
1408	ko:K00009	mtlD; mannitol-1-phosphate 5-dehydrogenase [EC:1.1.1.17]	1	1	1	2	2	2	2	2	TRUE	FALSE	FALSE	FALSE	FALSE
1409	ko:K00041	uxaB; tagaturonate reductase [EC:1.1.1.58]	1	1	1	1	1	1	1	1	TRUE	FALSE	FALSE	FALSE	FALSE
1410	ko:K03534	rhaM; L-rhamnose mutarotase [EC:5.1.3.32]	1	1	1	2	2	2	2	1	TRUE	FALSE	FALSE	FALSE	FALSE
1411	ko:K00380	cysJ; sulfite reductase (NADPH) flavoprotein alpha-component [EC:1.8.1.2]	1	1	1	0	0	0	0	0	FALSE	FALSE	FALSE	FALSE	FALSE
1412	ko:K05946	tagA, tarA; N-acetylglucosaminyldiphosphoundecaprenol N-acetyl-beta-D-mannosaminyltransferase [EC:2.4.1.187]	1	1	1	0	0	0	0	0	FALSE	FALSE	FALSE	FALSE	FALSE
1413	ko:K03328	TC.PST; polysaccharide transporter, PST family	2	3	2	1	1	1	1	1	TRUE	FALSE	FALSE	FALSE	FALSE
1414	ko:K11751	ushA; 5'-nucleotidase / UDP-sugar diphosphatase [EC:3.1.3.5 3.6.1.45]	1	1	1	0	0	0	0	0	FALSE	FALSE	FALSE	FALSE	FALSE
1415	ko:K03606	wcaJ; putative colanic acid biosysnthesis UDP-glucose lipid carrier transferase	1	2	2	1	1	1	0	1	FALSE	FALSE	TRUE	FALSE	FALSE
1416	ko:K18814	ictB; putative inorganic carbon (hco3(-)) transporter	2	1	4	2	2	2	1	0	TRUE	FALSE	FALSE	FALSE	FALSE
1417	ko:K03593	mrp, NUBPL; ATP-binding protein involved in chromosome partitioning	3	3	3	2	2	2	2	2	TRUE	FALSE	FALSE	FALSE	FALSE
1418	ko:K16554	exoP, vpsO; polysaccharide biosynthesis transport protein	3	3	4	2	2	2	1	1	TRUE	FALSE	FALSE	FALSE	FALSE
1419	ko:K16703	wcaL, amsK; colanic acid/amylovoran biosynthesis glycosyltransferase [EC:2.4.-.-]	1	1	0	0	0	0	0	0	FALSE	TRUE	FALSE	FALSE	FALSE
1420	ko:K16012	cydC; ATP-binding cassette, subfamily C, bacterial CydC	1	1	1	2	2	2	2	1	TRUE	FALSE	FALSE	FALSE	FALSE
1421	ko:K16013	cydD; ATP-binding cassette, subfamily C, bacterial CydD	2	1	1	2	2	2	2	1	TRUE	FALSE	FALSE	FALSE	FALSE
1422	ko:K03560	tolR; biopolymer transport protein TolR	1	1	1	1	1	1	1	1	TRUE	FALSE	FALSE	FALSE	FALSE
1423	ko:K07729	K07729; putative transcriptional regulator	1	1	1	4	4	4	4	4	TRUE	FALSE	FALSE	FALSE	FALSE
1424	ko:K02371	fabK; enoyl-[acyl-carrier protein] reductase II [EC:1.3.1.9]	1	1	1	1	1	1	1	1	TRUE	FALSE	FALSE	FALSE	FALSE
1425	ko:K00928	lysC; aspartate kinase [EC:2.7.2.4]	1	1	1	1	1	1	1	1	TRUE	FALSE	FALSE	FALSE	FALSE
1426	ko:K12524	thrA; bifunctional aspartokinase / homoserine dehydrogenase 1 [EC:2.7.2.4 1.1.1.3]	1	1	1	1	1	1	1	1	TRUE	FALSE	FALSE	FALSE	FALSE
1427	ko:K00568	ubiG; 2-polyprenyl-6-hydroxyphenyl methylase / 3-demethylubiquinone-9 3-methyltransferase [EC:2.1.1.222 2.1.1.64]	2	2	2	3	3	3	2	2	TRUE	FALSE	FALSE	FALSE	FALSE
1428	ko:K06986	K06986; uncharacterized protein	1	1	1	1	2	2	1	1	TRUE	FALSE	FALSE	FALSE	FALSE
1429	ko:K03100	lepB; signal peptidase I [EC:3.4.21.89]	2	2	2	2	2	2	2	2	TRUE	FALSE	FALSE	FALSE	FALSE
1430	ko:K00997	acpS; holo-[acyl-carrier protein] synthase [EC:2.7.8.7]	1	1	1	2	2	2	1	1	TRUE	FALSE	FALSE	FALSE	FALSE
1431	ko:K00762	pyrE; orotate phosphoribosyltransferase [EC:2.4.2.10]	2	2	2	1	1	1	1	1	TRUE	FALSE	FALSE	FALSE	FALSE
1432	ko:K02275	coxB, ctaC; cytochrome c oxidase subunit II [EC:7.1.1.9]	3	3	3	2	2	2	2	2	TRUE	FALSE	FALSE	FALSE	FALSE
1433	ko:K13979	yahK; alcohol dehydrogenase (NADP+) [EC:1.1.1.2]	1	1	1	1	1	1	1	1	TRUE	FALSE	FALSE	FALSE	FALSE
1434	ko:K02257	COX10, ctaB, cyoE; heme o synthase [EC:2.5.1.141]	1	1	1	1	1	1	1	1	TRUE	FALSE	FALSE	FALSE	FALSE
1435	ko:K02258	COX11, ctaG; cytochrome c oxidase assembly protein subunit 11	1	1	1	1	1	1	1	1	TRUE	FALSE	FALSE	FALSE	FALSE
1436	ko:K02276	coxC, ctaE; cytochrome c oxidase subunit III [EC:7.1.1.9]	2	2	2	1	1	1	1	1	TRUE	FALSE	FALSE	FALSE	FALSE
1437	ko:K01733	thrC; threonine synthase [EC:4.2.3.1]	3	2	2	2	2	2	2	2	TRUE	FALSE	FALSE	FALSE	FALSE
1438	ko:K06969	rlmI; 23S rRNA (cytosine1962-C5)-methyltransferase [EC:2.1.1.191]	3	3	3	3	3	3	3	3	TRUE	FALSE	FALSE	FALSE	FALSE
1439	ko:K01935	bioD; dethiobiotin synthetase [EC:6.3.3.3]	2	2	2	2	2	2	2	2	TRUE	FALSE	FALSE	FALSE	FALSE
1440	ko:K02193	ccmA; heme exporter protein A [EC:7.6.2.5]	2	2	2	2	2	3	2	2	TRUE	FALSE	FALSE	FALSE	FALSE
1441	ko:K02194	ccmB; heme exporter protein B	1	1	1	1	1	2	1	1	TRUE	FALSE	FALSE	FALSE	FALSE
1442	ko:K01724	PCBD, phhB; 4a-hydroxytetrahydrobiopterin dehydratase [EC:4.2.1.96]	1	1	1	1	1	1	1	1	TRUE	FALSE	FALSE	FALSE	FALSE
1443	ko:K16171	faaH; fumarylacetoacetate (FAA) hydrolase [EC:3.7.1.2]	1	2	2	1	1	1	1	1	TRUE	FALSE	FALSE	FALSE	FALSE
1444	ko:K14161	imuB; protein ImuB	3	1	2	3	4	4	2	3	TRUE	FALSE	FALSE	FALSE	FALSE
1445	ko:K14162	dnaE2; error-prone DNA polymerase [EC:2.7.7.7]	2	1	2	3	4	4	2	2	TRUE	FALSE	FALSE	FALSE	FALSE
1446	ko:K02237	comEA; competence protein ComEA	1	0	0	0	0	0	0	1	FALSE	TRUE	FALSE	FALSE	FALSE
1447	ko:K00249	ACADM, acd; acyl-CoA dehydrogenase [EC:1.3.8.7]	1	0	0	0	0	0	0	0	FALSE	TRUE	FALSE	FALSE	FALSE
1448	ko:K00294	E1.2.1.88; 1-pyrroline-5-carboxylate dehydrogenase [EC:1.2.1.88]	2	1	2	1	1	1	1	1	TRUE	FALSE	FALSE	FALSE	FALSE
1449	ko:K13821	putA; RHH-type transcriptional regulator, proline utilization regulon repressor / proline dehydrogenase / delta 1-pyrroline-5-carboxylate dehydrogenase [EC:1.5.5.2 1.2.1.88]	2	1	2	1	1	1	1	1	TRUE	FALSE	FALSE	FALSE	FALSE
1450	ko:K03719	lrp; Lrp/AsnC family transcriptional regulator, leucine-responsive regulatory protein	1	0	0	1	1	1	1	1	FALSE	TRUE	FALSE	FALSE	FALSE
1451	ko:K10974	codB; cytosine permease	1	0	0	0	0	0	0	0	FALSE	TRUE	FALSE	FALSE	FALSE
1452	ko:K01474	hyuB; N-methylhydantoinase B [EC:3.5.2.14]	2	1	1	1	1	1	1	1	TRUE	FALSE	FALSE	FALSE	FALSE
1453	ko:K01469	OPLAH, OXP1, oplAH; 5-oxoprolinase (ATP-hydrolysing) [EC:3.5.2.9]	2	1	1	1	1	1	1	1	TRUE	FALSE	FALSE	FALSE	FALSE
1454	ko:K01473	hyuA; N-methylhydantoinase A [EC:3.5.2.14]	1	0	0	0	0	0	0	0	FALSE	TRUE	FALSE	FALSE	FALSE
1455	ko:K16841	hpxA; allantoin racemase [EC:5.1.99.3]	1	0	0	0	0	0	0	0	FALSE	TRUE	FALSE	FALSE	FALSE
1456	ko:K03556	malT; LuxR family transcriptional regulator, maltose regulon positive regulatory protein	1	0	0	0	0	0	0	0	FALSE	TRUE	FALSE	FALSE	FALSE
1457	ko:K03833	selB, EEFSEC; selenocysteine-specific elongation factor	1	0	0	0	1	1	2	0	FALSE	TRUE	FALSE	FALSE	FALSE
1458	ko:K18996	repC; replication initiation protein RepC	1	0	0	0	1	1	2	0	FALSE	TRUE	FALSE	FALSE	FALSE
1459	ko:K09958	K09958; uncharacterized protein	1	1	1	1	1	1	1	1	TRUE	FALSE	FALSE	FALSE	FALSE
1460	ko:K01761	E4.4.1.11; methionine-gamma-lyase [EC:4.4.1.11]	3	2	2	3	3	3	3	3	TRUE	FALSE	FALSE	FALSE	FALSE
1461	ko:K05810	yfiH; polyphenol oxidase [EC:1.10.3.-]	1	1	1	1	1	1	1	1	TRUE	FALSE	FALSE	FALSE	FALSE
1462	ko:K22441	paiA; diamine N-acetyltransferase [EC:2.3.1.57]	1	1	1	1	1	1	1	1	TRUE	FALSE	FALSE	FALSE	FALSE
1463	ko:K18164	NDUFAF7; NADH dehydrogenase [ubiquinone] 1 alpha subcomplex assembly factor 7	1	1	1	1	1	1	1	1	TRUE	FALSE	FALSE	FALSE	FALSE
1464	ko:K03438	mraW, rsmH; 16S rRNA (cytosine1402-N4)-methyltransferase [EC:2.1.1.199]	2	2	3	2	2	2	2	2	TRUE	FALSE	FALSE	FALSE	FALSE
1465	ko:K13292	lgt, umpA; phosphatidylglycerol---prolipoprotein diacylglyceryl transferase [EC:2.5.1.145]	1	1	2	1	1	1	1	1	TRUE	FALSE	FALSE	FALSE	FALSE
1466	ko:K07303	iorB; isoquinoline 1-oxidoreductase subunit beta [EC:1.3.99.16]	2	2	2	2	2	2	2	2	TRUE	FALSE	FALSE	FALSE	FALSE
1467	ko:K01772	hemH, FECH; protoporphyrin/coproporphyrin ferrochelatase [EC:4.99.1.1 4.99.1.9]	1	1	1	1	1	1	1	1	TRUE	FALSE	FALSE	FALSE	FALSE
1468	ko:K02902	RP-L28, MRPL28, rpmB; large subunit ribosomal protein L28	1	1	1	1	1	1	1	1	TRUE	FALSE	FALSE	FALSE	FALSE
1469	ko:K01485	codA; cytosine/creatinine deaminase [EC:3.5.4.1 3.5.4.21]	1	1	1	1	1	1	1	1	TRUE	FALSE	FALSE	FALSE	FALSE
1470	ko:K01487	E3.5.4.3, guaD; guanine deaminase [EC:3.5.4.3]	2	2	2	2	2	2	2	2	TRUE	FALSE	FALSE	FALSE	FALSE
1471	ko:K01563	dhaA; haloalkane dehalogenase [EC:3.8.1.5]	1	1	1	1	1	1	1	1	TRUE	FALSE	FALSE	FALSE	FALSE
1472	ko:K11991	tadA; tRNA(adenine34) deaminase [EC:3.5.4.33]	2	2	2	2	2	2	2	2	TRUE	FALSE	FALSE	FALSE	FALSE
1473	ko:K00851	E2.7.1.12, gntK, idnK; gluconokinase [EC:2.7.1.12]	2	2	2	2	2	2	2	2	TRUE	FALSE	FALSE	FALSE	FALSE
1474	ko:K03699	tlyC; putative hemolysin	1	1	1	1	1	2	1	1	TRUE	FALSE	FALSE	FALSE	FALSE
1475	ko:K01945	purD; phosphoribosylamine---glycine ligase [EC:6.3.4.13]	1	1	1	1	1	1	1	1	TRUE	FALSE	FALSE	FALSE	FALSE
1476	ko:K03601	xseA; exodeoxyribonuclease VII large subunit [EC:3.1.11.6]	2	1	1	1	1	1	1	1	TRUE	FALSE	FALSE	FALSE	FALSE
1477	ko:K02657	pilG; twitching motility two-component system response regulator PilG	1	0	0	0	0	0	0	0	FALSE	TRUE	FALSE	FALSE	FALSE
1478	ko:K14731	mlhB, chnC; epsilon-lactone hydrolase [EC:3.1.1.83]	3	2	2	0	0	0	0	0	FALSE	FALSE	FALSE	FALSE	FALSE
1479	ko:K03379	chnB; cyclohexanone monooxygenase [EC:1.14.13.22]	1	0	0	0	0	0	0	0	FALSE	TRUE	FALSE	FALSE	FALSE
1480	ko:K00001	E1.1.1.1, adh; alcohol dehydrogenase [EC:1.1.1.1]	1	0	0	0	0	0	0	0	FALSE	TRUE	FALSE	FALSE	FALSE
1481	ko:K19961	chnD; 6-hydroxyhexanoate dehydrogenase [EC:1.1.1.258]	1	0	0	0	0	0	0	0	FALSE	TRUE	FALSE	FALSE	FALSE
1482	ko:K07733	alpA; prophage regulatory protein	2	2	0	3	3	3	2	0	FALSE	TRUE	FALSE	FALSE	FALSE
1483	ko:K02440	GLPF; glycerol uptake facilitator protein	1	0	0	0	0	0	0	0	FALSE	TRUE	FALSE	FALSE	FALSE
1484	ko:K06188	aqpZ; aquaporin Z	1	0	0	0	0	0	0	0	FALSE	TRUE	FALSE	FALSE	FALSE
1485	ko:K00016	LDH, ldh; L-lactate dehydrogenase [EC:1.1.1.27]	1	0	0	0	0	0	0	0	FALSE	TRUE	FALSE	FALSE	FALSE
1486	ko:K21021	tpbB; diguanylate cyclase [EC:2.7.7.65]	1	0	0	0	1	1	0	0	FALSE	TRUE	TRUE	FALSE	FALSE
1487	ko:K03781	katE, CAT, catB, srpA; catalase [EC:1.11.1.6]	3	2	2	1	2	2	2	2	TRUE	FALSE	FALSE	FALSE	FALSE
1488	ko:K01463	bshB1; N-acetylglucosamine malate deacetylase 1 [EC:3.5.1.-]	2	1	1	1	2	2	1	1	TRUE	FALSE	FALSE	FALSE	FALSE
1489	ko:K07127	uraH, pucM, hiuH; 5-hydroxyisourate hydrolase [EC:3.5.2.17]	1	0	0	0	0	0	0	0	FALSE	TRUE	FALSE	FALSE	FALSE
1490	ko:K13485	PRHOXNB, URAD; 2-oxo-4-hydroxy-4-carboxy-5-ureidoimidazoline decarboxylase [EC:4.1.1.97]	1	0	0	0	0	0	0	0	FALSE	TRUE	FALSE	FALSE	FALSE
1491	ko:K00773	tgt; queuine tRNA-ribosyltransferase [EC:2.4.2.29]	4	2	3	3	2	3	2	2	TRUE	FALSE	FALSE	FALSE	FALSE
1492	ko:K16566	exoY; exopolysaccharide production protein ExoY	1	1	1	0	0	0	0	0	FALSE	FALSE	FALSE	FALSE	FALSE
1493	ko:K10716	kch, trkA, mthK, pch; voltage-gated potassium channel	1	1	1	0	0	1	0	0	FALSE	FALSE	TRUE	FALSE	FALSE
1494	ko:K05564	phaG; multicomponent K+:H+ antiporter subunit G	1	1	1	0	0	0	0	0	FALSE	FALSE	FALSE	FALSE	FALSE
1495	ko:K05571	mnhG, mrpG; multicomponent Na+:H+ antiporter subunit G	1	1	1	0	0	0	0	0	FALSE	FALSE	FALSE	FALSE	FALSE
1496	ko:K05563	phaF; multicomponent K+:H+ antiporter subunit F	1	1	1	0	0	0	0	0	FALSE	FALSE	FALSE	FALSE	FALSE
1497	ko:K05570	mnhF, mrpF; multicomponent Na+:H+ antiporter subunit F	1	1	1	0	0	0	0	0	FALSE	FALSE	FALSE	FALSE	FALSE
1498	ko:K05562	phaE; multicomponent K+:H+ antiporter subunit E	1	1	1	0	0	0	0	0	FALSE	FALSE	FALSE	FALSE	FALSE
1499	ko:K05561	phaD; multicomponent K+:H+ antiporter subunit D	1	1	1	0	0	0	0	0	FALSE	FALSE	FALSE	FALSE	FALSE
1500	ko:K05568	mnhD, mrpD; multicomponent Na+:H+ antiporter subunit D	1	1	1	0	0	0	0	0	FALSE	FALSE	FALSE	FALSE	FALSE
1501	ko:K05560	phaC; multicomponent K+:H+ antiporter subunit C	1	1	1	0	0	0	0	0	FALSE	FALSE	FALSE	FALSE	FALSE
1502	ko:K05567	mnhC, mrpC; multicomponent Na+:H+ antiporter subunit C	1	1	1	0	0	0	0	0	FALSE	FALSE	FALSE	FALSE	FALSE
1503	ko:K05559	phaA; multicomponent K+:H+ antiporter subunit A	1	1	1	0	0	0	0	0	FALSE	FALSE	FALSE	FALSE	FALSE
1504	ko:K05565	mnhA, mrpA; multicomponent Na+:H+ antiporter subunit A	1	1	1	0	0	0	0	0	FALSE	FALSE	FALSE	FALSE	FALSE
1505	ko:K05566	mnhB, mrpB; multicomponent Na+:H+ antiporter subunit B	1	1	1	0	0	0	0	0	FALSE	FALSE	FALSE	FALSE	FALSE
1506	ko:K20533	trbI; type IV secretion system protein TrbI	1	1	0	3	3	3	1	0	FALSE	TRUE	FALSE	FALSE	FALSE
1507	ko:K20532	trbG; type IV secretion system protein TrbG	1	1	0	2	2	2	1	0	FALSE	TRUE	FALSE	FALSE	FALSE
1508	ko:K20531	trbF; type IV secretion system protein TrbF	1	1	0	2	2	2	1	0	FALSE	TRUE	FALSE	FALSE	FALSE
1509	ko:K01961	accC; acetyl-CoA carboxylase, biotin carboxylase subunit [EC:6.4.1.2 6.3.4.14]	1	1	1	1	1	1	1	1	TRUE	FALSE	FALSE	FALSE	FALSE
1510	ko:K04751	glnB; nitrogen regulatory protein P-II 1	2	2	2	2	2	2	2	2	TRUE	FALSE	FALSE	FALSE	FALSE
1511	ko:K04752	glnK; nitrogen regulatory protein P-II 2	2	2	2	2	2	2	2	2	TRUE	FALSE	FALSE	FALSE	FALSE
1512	ko:K01915	glnA, GLUL; glutamine synthetase [EC:6.3.1.2]	2	1	1	1	1	1	1	1	TRUE	FALSE	FALSE	FALSE	FALSE
1513	ko:K20712	glnA; 3-(hydroxyamino)phenol mutase [EC:5.4.4.3]	1	1	1	1	1	1	1	1	TRUE	FALSE	FALSE	FALSE	FALSE
1514	ko:K00252	GCDH, gcdH; glutaryl-CoA dehydrogenase [EC:1.3.8.6]	1	1	1	0	0	0	0	1	FALSE	FALSE	FALSE	FALSE	FALSE
1515	ko:K07462	recJ; single-stranded-DNA-specific exonuclease [EC:3.1.-.-]	1	1	1	1	1	1	1	1	TRUE	FALSE	FALSE	FALSE	FALSE
1516	ko:K07590	RP-L7A, rplGB; large subunit ribosomal protein L7A	1	1	1	0	0	0	0	0	FALSE	FALSE	FALSE	FALSE	FALSE
1517	ko:K01087	otsB; trehalose 6-phosphate phosphatase [EC:3.1.3.12]	2	2	2	1	1	1	1	1	TRUE	FALSE	FALSE	FALSE	FALSE
1518	ko:K00759	APRT, apt; adenine phosphoribosyltransferase [EC:2.4.2.7]	2	2	2	1	1	1	1	1	TRUE	FALSE	FALSE	FALSE	FALSE
1519	ko:K05795	terD; tellurium resistance protein TerD	3	3	3	0	0	0	0	0	FALSE	FALSE	FALSE	FALSE	FALSE
1520	ko:K01776	murI; glutamate racemase [EC:5.1.1.3]	3	3	3	2	2	2	2	2	TRUE	FALSE	FALSE	FALSE	FALSE
1521	ko:K05792	terA; tellurite resistance protein TerA	1	1	1	0	0	0	0	0	FALSE	FALSE	FALSE	FALSE	FALSE
1522	ko:K05791	terZ; tellurium resistance protein TerZ	1	1	1	0	0	0	0	0	FALSE	FALSE	FALSE	FALSE	FALSE
1523	ko:K05801	djlA; DnaJ like chaperone protein	1	1	1	0	0	0	0	2	FALSE	FALSE	FALSE	FALSE	FALSE
1524	ko:K01194	TREH, treA, treF; alpha,alpha-trehalase [EC:3.2.1.28]	1	1	1	1	1	1	1	1	TRUE	FALSE	FALSE	FALSE	FALSE
1525	ko:K04046	yegD; hypothetical chaperone protein	1	1	1	1	1	1	1	1	TRUE	FALSE	FALSE	FALSE	FALSE
1526	ko:K18640	parM, stbA; plasmid segregation protein ParM	1	1	1	1	1	1	1	1	TRUE	FALSE	FALSE	FALSE	FALSE
1527	ko:K00027	ME2, sfcA, maeA; malate dehydrogenase (oxaloacetate-decarboxylating) [EC:1.1.1.38]	1	1	1	1	1	1	1	1	TRUE	FALSE	FALSE	FALSE	FALSE
1528	ko:K00029	E1.1.1.40, maeB; malate dehydrogenase (oxaloacetate-decarboxylating)(NADP+) [EC:1.1.1.40]	1	1	1	1	1	1	1	1	TRUE	FALSE	FALSE	FALSE	FALSE
1529	ko:K00625	E2.3.1.8, pta; phosphate acetyltransferase [EC:2.3.1.8]	1	1	1	1	2	3	1	1	TRUE	FALSE	FALSE	FALSE	FALSE
1530	ko:K13788	pta; phosphate acetyltransferase [EC:2.3.1.8]	1	1	1	1	2	3	1	1	TRUE	FALSE	FALSE	FALSE	FALSE
1531	ko:K03555	mutS; DNA mismatch repair protein MutS	1	1	1	1	1	1	1	1	TRUE	FALSE	FALSE	FALSE	FALSE
1532	ko:K13643	iscR; Rrf2 family transcriptional regulator, iron-sulfur cluster assembly transcription factor	1	1	1	1	1	1	1	1	TRUE	FALSE	FALSE	FALSE	FALSE
1533	ko:K03282	mscL; large conductance mechanosensitive channel	1	1	1	1	1	1	1	1	TRUE	FALSE	FALSE	FALSE	FALSE
1534	ko:K03744	lemA; LemA protein	1	1	1	1	1	1	1	1	TRUE	FALSE	FALSE	FALSE	FALSE
1535	ko:K06872	K06872; uncharacterized protein	1	1	1	1	1	1	1	1	TRUE	FALSE	FALSE	FALSE	FALSE
1536	ko:K08988	K08988; putative membrane protein	1	1	1	1	1	1	1	1	TRUE	FALSE	FALSE	FALSE	FALSE
1537	ko:K01515	nudF; ADP-ribose pyrophosphatase [EC:3.6.1.13]	1	1	1	1	1	1	1	1	TRUE	FALSE	FALSE	FALSE	FALSE
1538	ko:K03579	hrpB; ATP-dependent helicase HrpB [EC:3.6.4.13]	1	1	1	1	1	1	1	1	TRUE	FALSE	FALSE	FALSE	FALSE
1539	ko:K00805	hepS; heptaprenyl diphosphate synthase component 1 [EC:2.5.1.30]	1	1	1	1	1	1	1	1	TRUE	FALSE	FALSE	FALSE	FALSE
1540	ko:K02523	ispB; octaprenyl-diphosphate synthase [EC:2.5.1.90]	2	2	2	2	2	2	2	2	TRUE	FALSE	FALSE	FALSE	FALSE
1541	ko:K04092	tyrA1; chorismate mutase [EC:5.4.99.5]	1	1	1	1	1	1	1	1	TRUE	FALSE	FALSE	FALSE	FALSE
1542	ko:K00560	thyA, TYMS; thymidylate synthase [EC:2.1.1.45]	2	2	2	2	2	2	2	1	TRUE	FALSE	FALSE	FALSE	FALSE
1543	ko:K00943	tmk, DTYMK; dTMP kinase [EC:2.7.4.9]	1	1	1	1	1	1	1	1	TRUE	FALSE	FALSE	FALSE	FALSE
1544	ko:K01585	speA; arginine decarboxylase [EC:4.1.1.19]	1	1	1	2	2	2	1	1	TRUE	FALSE	FALSE	FALSE	FALSE
1545	ko:K00244	frdA; fumarate reductase flavoprotein subunit [EC:1.3.5.4]	2	2	3	2	2	2	2	2	TRUE	FALSE	FALSE	FALSE	FALSE
1546	ko:K00299	ssuE; FMN reductase [EC:1.5.1.38]	1	1	2	1	1	1	1	2	TRUE	FALSE	FALSE	FALSE	FALSE
1547	ko:K03206	azr; azobenzene reductase [EC:1.7.1.6]	1	1	2	1	1	1	1	1	TRUE	FALSE	FALSE	FALSE	FALSE
1548	ko:K06200	cstA; carbon starvation protein	1	1	1	1	1	1	1	1	TRUE	FALSE	FALSE	FALSE	FALSE
1549	ko:K03073	secE; preprotein translocase subunit SecE	1	1	1	1	1	1	1	1	TRUE	FALSE	FALSE	FALSE	FALSE
1550	ko:K02601	nusG; transcription termination/antitermination protein NusG	1	1	1	1	1	1	1	1	TRUE	FALSE	FALSE	FALSE	FALSE
1551	ko:K02867	RP-L11, MRPL11, rplK; large subunit ribosomal protein L11	1	1	1	1	1	1	1	1	TRUE	FALSE	FALSE	FALSE	FALSE
1552	ko:K02863	RP-L1, MRPL1, rplA; large subunit ribosomal protein L1	1	1	1	1	1	1	1	1	TRUE	FALSE	FALSE	FALSE	FALSE
1553	ko:K15852	luxR, vanR; LuxR family transcriptional regulator, transcriptional activator of the bioluminescence operon	1	1	1	0	0	0	0	0	FALSE	FALSE	FALSE	FALSE	FALSE
1554	ko:K19733	sinR, raiR, avsR; LuxR family transcriptional regulator, quorum-sensing system regulator SinR	1	1	1	0	0	0	0	0	FALSE	FALSE	FALSE	FALSE	FALSE
1555	ko:K01807	rpiA; ribose 5-phosphate isomerase A [EC:5.3.1.6]	2	2	2	1	1	1	1	1	TRUE	FALSE	FALSE	FALSE	FALSE
1556	ko:K05523	hchA; D-lactate dehydratase / protein deglycase [EC:4.2.1.130 3.5.1.124]	1	1	1	0	0	0	0	0	FALSE	FALSE	FALSE	FALSE	FALSE
1557	ko:K09983	K09983; uncharacterized protein	1	1	1	0	0	0	0	0	FALSE	FALSE	FALSE	FALSE	FALSE
1558	ko:K15725	czcC, cusC, cnrC; outer membrane protein, heavy metal efflux system	3	2	4	2	5	5	4	1	TRUE	FALSE	FALSE	FALSE	FALSE
1559	ko:K09137	K09137; uncharacterized protein	1	0	1	1	1	1	1	2	FALSE	FALSE	FALSE	FALSE	FALSE
1560	ko:K07301	yrbG; cation:H+ antiporter	1	0	0	0	0	0	0	0	FALSE	TRUE	FALSE	FALSE	FALSE
1561	ko:K03101	lspA; signal peptidase II [EC:3.4.23.36]	2	2	1	1	1	1	1	1	TRUE	FALSE	FALSE	FALSE	FALSE
1562	ko:K00493	XANG; xanthocillin biosynthesis cytochrome P450 monooxygenase [EC:1.14.-.-]	1	0	1	0	1	1	2	0	FALSE	FALSE	FALSE	FALSE	FALSE
1563	ko:K15629	CYP152A; fatty-acid peroxygenase [EC:1.11.2.4]	1	0	1	0	1	1	2	0	FALSE	FALSE	FALSE	FALSE	FALSE
1564	ko:K12541	lapB; ATP-binding cassette, subfamily C, bacterial LapB	4	1	1	0	0	0	0	1	FALSE	FALSE	FALSE	FALSE	FALSE
1565	ko:K12543	lapE; outer membrane protein, adhesin transport system	1	1	1	0	0	0	0	1	FALSE	FALSE	FALSE	FALSE	FALSE
1566	ko:K21572	susD; starch-binding outer membrane protein, SusD/RagB family	1	1	0	1	1	1	1	1	FALSE	TRUE	FALSE	FALSE	FALSE
1567	ko:K12308	bgaB, lacA; beta-galactosidase [EC:3.2.1.23]	1	1	1	2	2	2	2	2	TRUE	FALSE	FALSE	FALSE	FALSE
1568	ko:K02351	K02351; putative membrane protein	3	3	3	1	1	1	1	1	TRUE	FALSE	FALSE	FALSE	FALSE
1569	ko:K15408	coxAC; cytochrome c oxidase subunit I+III [EC:7.1.1.9]	4	4	4	1	1	1	1	1	TRUE	FALSE	FALSE	FALSE	FALSE
1570	ko:K17223	soxX; L-cysteine S-thiosulfotransferase [EC:2.8.5.2]	2	2	2	1	1	1	1	1	TRUE	FALSE	FALSE	FALSE	FALSE
1571	ko:K01077	E3.1.3.1, phoA, phoB; alkaline phosphatase [EC:3.1.3.1]	4	4	4	4	6	6	4	4	TRUE	FALSE	FALSE	FALSE	FALSE
1572	ko:K07027	K07027; glycosyltransferase 2 family protein	1	1	1	1	1	1	1	1	TRUE	FALSE	FALSE	FALSE	FALSE
1573	ko:K14205	mprF, fmtC; phosphatidylglycerol lysyltransferase [EC:2.3.2.3]	1	1	1	1	1	1	1	1	TRUE	FALSE	FALSE	FALSE	FALSE
1574	ko:K01444	AGA, aspG; N4-(beta-N-acetylglucosaminyl)-L-asparaginase [EC:3.5.1.26]	1	1	1	1	1	1	1	1	TRUE	FALSE	FALSE	FALSE	FALSE
1575	ko:K00035	gal; D-galactose 1-dehydrogenase [EC:1.1.1.48]	1	1	1	1	1	1	1	1	TRUE	FALSE	FALSE	FALSE	FALSE
1576	ko:K01631	dgoA; 2-dehydro-3-deoxyphosphogalactonate aldolase [EC:4.1.2.21]	1	1	1	1	1	1	1	1	TRUE	FALSE	FALSE	FALSE	FALSE
1577	ko:K00883	dgoK; 2-dehydro-3-deoxygalactonokinase [EC:2.7.1.58]	1	1	1	1	1	1	1	1	TRUE	FALSE	FALSE	FALSE	FALSE
1578	ko:K00116	mqo; malate dehydrogenase (quinone) [EC:1.1.5.4]	1	1	1	0	0	0	0	1	FALSE	FALSE	FALSE	FALSE	FALSE
1579	ko:K00297	metF, MTHFR; methylenetetrahydrofolate reductase (NADPH) [EC:1.5.1.20]	1	1	1	1	1	1	1	1	TRUE	FALSE	FALSE	FALSE	FALSE
1580	ko:K00548	metH, MTR; 5-methyltetrahydrofolate--homocysteine methyltransferase [EC:2.1.1.13]	2	2	2	2	2	2	2	2	TRUE	FALSE	FALSE	FALSE	FALSE
1581	ko:K09190	K09190; uncharacterized protein	1	1	1	1	1	1	1	1	TRUE	FALSE	FALSE	FALSE	FALSE
1582	ko:K09967	K09967; uncharacterized protein	1	1	1	1	1	1	1	1	TRUE	FALSE	FALSE	FALSE	FALSE
1583	ko:K04084	dsbD, dipZ; thioredoxin:protein disulfide reductase [EC:1.8.4.16]	1	1	1	1	1	1	1	1	TRUE	FALSE	FALSE	FALSE	FALSE
1584	ko:K21420	bpt; leucyl-tRNA---protein transferase [EC:2.3.2.29]	1	1	1	1	1	1	1	1	TRUE	FALSE	FALSE	FALSE	FALSE
1585	ko:K02282	cpaE, tadZ; pilus assembly protein CpaE	4	3	3	2	2	2	3	3	TRUE	FALSE	FALSE	FALSE	FALSE
1586	ko:K19135	csx14; CRISPR-associated protein Csx14	3	2	2	1	1	1	2	2	TRUE	FALSE	FALSE	FALSE	FALSE
1587	ko:K06905	K06905; uncharacterized protein	1	1	1	0	0	0	1	0	FALSE	FALSE	FALSE	FALSE	FALSE
1588	ko:K06906	K06906; uncharacterized protein	1	1	1	0	0	0	1	0	FALSE	FALSE	FALSE	FALSE	FALSE
1589	ko:K09131	K09131; uncharacterized protein	1	1	1	1	1	1	1	1	TRUE	FALSE	FALSE	FALSE	FALSE
1590	ko:K02221	yggT; YggT family protein	1	1	1	1	1	1	1	1	TRUE	FALSE	FALSE	FALSE	FALSE
1591	ko:K07289	asmA; AsmA protein	2	2	2	2	2	2	2	2	TRUE	FALSE	FALSE	FALSE	FALSE
1592	ko:K07290	yhjG; AsmA family protein	2	2	2	2	2	2	2	2	TRUE	FALSE	FALSE	FALSE	FALSE
1593	ko:K00057	gpsA; glycerol-3-phosphate dehydrogenase (NAD(P)+) [EC:1.1.1.94]	1	1	1	1	1	1	1	1	TRUE	FALSE	FALSE	FALSE	FALSE
1594	ko:K01409	KAE1, tsaD, QRI7; N6-L-threonylcarbamoyladenine synthase [EC:2.3.1.234]	3	3	3	3	3	3	3	3	TRUE	FALSE	FALSE	FALSE	FALSE
1595	ko:K02600	nusA; transcription termination/antitermination protein NusA	2	2	2	2	2	2	2	2	TRUE	FALSE	FALSE	FALSE	FALSE
1596	ko:K07742	ylxR; uncharacterized protein	1	1	1	1	1	1	1	1	TRUE	FALSE	FALSE	FALSE	FALSE
1597	ko:K01821	praC, xylH; 4-oxalocrotonate tautomerase [EC:5.3.2.6]	1	1	1	1	1	1	1	1	TRUE	FALSE	FALSE	FALSE	FALSE
1598	ko:K09748	rimP; ribosome maturation factor RimP	1	1	1	1	1	1	1	1	TRUE	FALSE	FALSE	FALSE	FALSE
1599	ko:K08139	HXT; MFS transporter, SP family, sugar:H+ symporter	1	1	1	1	1	1	1	1	TRUE	FALSE	FALSE	FALSE	FALSE
1600	ko:K00265	gltB; glutamate synthase (NADPH) large chain [EC:1.4.1.13]	1	1	1	1	1	1	1	1	TRUE	FALSE	FALSE	FALSE	FALSE
1601	ko:K00284	GLU, gltS; glutamate synthase (ferredoxin) [EC:1.4.7.1]	1	1	1	1	1	1	1	1	TRUE	FALSE	FALSE	FALSE	FALSE
1602	ko:K09924	K09924; uncharacterized protein	1	1	1	1	1	1	1	1	TRUE	FALSE	FALSE	FALSE	FALSE
1603	ko:K00266	gltD; glutamate synthase (NADPH) small chain [EC:1.4.1.13]	1	1	1	1	1	1	1	1	TRUE	FALSE	FALSE	FALSE	FALSE
1604	ko:K06153	bacA; undecaprenyl-diphosphatase [EC:3.6.1.27]	1	1	1	1	1	1	2	3	TRUE	FALSE	FALSE	FALSE	FALSE
1605	ko:K07075	K07075; uncharacterized protein	1	1	1	0	0	0	0	0	FALSE	FALSE	FALSE	FALSE	FALSE
1606	ko:K01155	E3.1.21.4; type II restriction enzyme [EC:3.1.21.4]	3	2	2	0	3	3	1	0	FALSE	FALSE	FALSE	FALSE	FALSE
1607	ko:K01152	isftu1; isftu1 transposase	2	1	3	2	2	2	1	0	TRUE	FALSE	FALSE	FALSE	FALSE
1608	ko:K06891	clpS; ATP-dependent Clp protease adaptor protein ClpS	1	1	1	1	1	1	1	1	TRUE	FALSE	FALSE	FALSE	FALSE
1609	ko:K14160	imuA; protein ImuA	2	1	2	3	3	3	2	3	TRUE	FALSE	FALSE	FALSE	FALSE
1610	ko:K05886	sdh; serine 3-dehydrogenase (NADP+) [EC:1.1.1.276]	1	1	1	1	1	1	1	1	TRUE	FALSE	FALSE	FALSE	FALSE
1611	ko:K15373	isfD; sulfoacetaldehyde reductase [EC:1.1.1.313]	1	1	1	1	1	1	1	1	TRUE	FALSE	FALSE	FALSE	FALSE
1612	ko:K16066	ydfG; 3-hydroxy acid dehydrogenase / malonic semialdehyde reductase [EC:1.1.1.381 1.1.1.-]	1	1	1	1	1	1	1	1	TRUE	FALSE	FALSE	FALSE	FALSE
1613	ko:K07305	msrB; peptide-methionine (R)-S-oxide reductase [EC:1.8.4.12]	2	2	2	2	2	2	2	2	TRUE	FALSE	FALSE	FALSE	FALSE
1614	ko:K12267	msrAB; peptide methionine sulfoxide reductase msrA/msrB [EC:1.8.4.11 1.8.4.12]	1	1	1	1	1	1	1	1	TRUE	FALSE	FALSE	FALSE	FALSE
1615	ko:K01497	ribA, RIB1; GTP cyclohydrolase II [EC:3.5.4.25]	1	1	1	1	1	1	1	1	TRUE	FALSE	FALSE	FALSE	FALSE
1616	ko:K06997	yggS, PROSC; PLP dependent protein	1	1	1	1	1	1	1	1	TRUE	FALSE	FALSE	FALSE	FALSE
1617	ko:K01869	LARS, leuS; leucyl-tRNA synthetase [EC:6.1.1.4]	1	1	1	1	1	1	1	2	TRUE	FALSE	FALSE	FALSE	FALSE
1618	ko:K03643	lptE, rlpB; LPS-assembly lipoprotein	1	1	1	1	1	1	1	1	TRUE	FALSE	FALSE	FALSE	FALSE
1619	ko:K02340	holA; DNA polymerase III subunit delta [EC:2.7.7.7]	1	1	1	1	1	1	1	1	TRUE	FALSE	FALSE	FALSE	FALSE
1620	ko:K10680	nemA; N-ethylmaleimide reductase [EC:1.-.-.-]	1	1	1	1	1	1	1	1	TRUE	FALSE	FALSE	FALSE	FALSE
1621	ko:K18587	COQ9; ubiquinone biosynthesis protein COQ9	1	1	1	1	1	1	1	1	TRUE	FALSE	FALSE	FALSE	FALSE
1622	ko:K04758	feoA; ferrous iron transport protein A	1	1	1	1	1	1	1	1	TRUE	FALSE	FALSE	FALSE	FALSE
1623	ko:K04759	feoB; ferrous iron transport protein B	1	1	1	1	1	1	1	1	TRUE	FALSE	FALSE	FALSE	FALSE
1624	ko:K07814	K07814; putative two-component system response regulator	1	1	1	1	1	1	1	1	TRUE	FALSE	FALSE	FALSE	FALSE
1625	ko:K00641	metX; homoserine O-acetyltransferase/O-succinyltransferase [EC:2.3.1.31 2.3.1.46]	2	2	2	2	2	2	2	2	TRUE	FALSE	FALSE	FALSE	FALSE
1626	ko:K04517	tyrA2; prephenate dehydrogenase [EC:1.3.1.12]	1	1	1	1	1	1	1	1	TRUE	FALSE	FALSE	FALSE	FALSE
1627	ko:K00655	plsC; 1-acyl-sn-glycerol-3-phosphate acyltransferase [EC:2.3.1.51]	2	2	2	2	2	2	2	2	TRUE	FALSE	FALSE	FALSE	FALSE
1628	ko:K09811	ftsX; cell division transport system permease protein	3	2	2	2	2	2	2	2	TRUE	FALSE	FALSE	FALSE	FALSE
1629	ko:K14986	fixL; two-component system, LuxR family, sensor kinase FixL [EC:2.7.13.3]	3	2	1	0	4	2	0	0	FALSE	FALSE	TRUE	FALSE	FALSE
1630	ko:K14987	fixJ; two-component system, LuxR family, response regulator FixJ	2	3	1	1	3	3	1	0	TRUE	FALSE	FALSE	FALSE	FALSE
1631	ko:K19157	yafQ; mRNA interferase YafQ [EC:3.1.-.-]	1	1	0	0	0	0	0	0	FALSE	TRUE	FALSE	FALSE	FALSE
1632	ko:K07473	dinJ; DNA-damage-inducible protein J	1	1	0	0	0	0	0	0	FALSE	TRUE	FALSE	FALSE	FALSE
1633	ko:K13638	zntR; MerR family transcriptional regulator, Zn(II)-responsive regulator of zntA	1	1	0	0	1	2	0	0	FALSE	TRUE	TRUE	FALSE	FALSE
1634	ko:K07798	cusB, silB; membrane fusion protein, copper/silver efflux system	1	1	1	0	2	2	1	0	FALSE	FALSE	FALSE	FALSE	FALSE
1635	ko:K07787	cusA, silA; copper/silver efflux system protein	1	1	1	0	2	2	1	0	FALSE	FALSE	FALSE	FALSE	FALSE
1636	ko:K07810	cusF; Cu(I)/Ag(I) efflux system periplasmic protein CusF	1	1	1	0	2	2	1	0	FALSE	FALSE	FALSE	FALSE	FALSE
1637	ko:K08282	E2.7.11.1; non-specific serine/threonine protein kinase [EC:2.7.11.1]	1	0	0	0	1	1	0	0	FALSE	TRUE	TRUE	FALSE	FALSE
1638	ko:K03716	splB; spore photoproduct lyase [EC:4.1.99.14]	1	1	1	0	0	0	0	1	FALSE	FALSE	FALSE	FALSE	FALSE
1639	ko:K05297	rubB, alkT; rubredoxin---NAD+ reductase [EC:1.18.1.1]	1	1	1	0	0	0	0	1	FALSE	FALSE	FALSE	FALSE	FALSE
1640	ko:K13816	rpfF; DSF synthase	1	1	1	0	0	0	0	1	FALSE	FALSE	FALSE	FALSE	FALSE
1641	ko:K03929	pnbA; para-nitrobenzyl esterase [EC:3.1.1.-]	1	1	1	0	0	0	0	1	FALSE	FALSE	FALSE	FALSE	FALSE
1642	ko:K12542	lapC; membrane fusion protein, adhesin transport system	1	1	1	0	0	1	0	1	FALSE	FALSE	TRUE	FALSE	FALSE
1643	ko:K00697	otsA; trehalose 6-phosphate synthase [EC:2.4.1.15 2.4.1.347]	2	2	2	2	2	2	2	2	TRUE	FALSE	FALSE	FALSE	FALSE
1644	ko:K01178	SGA1; glucoamylase [EC:3.2.1.3]	1	1	1	1	1	1	1	1	TRUE	FALSE	FALSE	FALSE	FALSE
1645	ko:K16055	TPS; trehalose 6-phosphate synthase/phosphatase [EC:2.4.1.15 3.1.3.12]	1	1	1	1	1	1	1	1	TRUE	FALSE	FALSE	FALSE	FALSE
1646	ko:K00239	sdhA, frdA; succinate dehydrogenase / fumarate reductase, flavoprotein subunit [EC:1.3.5.1 1.3.5.4]	1	1	1	1	1	1	1	1	TRUE	FALSE	FALSE	FALSE	FALSE
1647	ko:K00242	sdhD, frdD; succinate dehydrogenase / fumarate reductase, membrane anchor subunit	1	1	1	1	1	1	1	1	TRUE	FALSE	FALSE	FALSE	FALSE
1648	ko:K00241	sdhC, frdC; succinate dehydrogenase / fumarate reductase, cytochrome b subunit	1	1	1	1	1	1	1	1	TRUE	FALSE	FALSE	FALSE	FALSE
1649	ko:K02687	prmA; ribosomal protein L11 methyltransferase [EC:2.1.1.-]	1	1	1	1	1	1	1	1	TRUE	FALSE	FALSE	FALSE	FALSE
1650	ko:K01966	PCCB, pccB; propionyl-CoA carboxylase beta chain [EC:6.4.1.3 2.1.3.15]	1	1	1	1	1	1	1	1	TRUE	FALSE	FALSE	FALSE	FALSE
1651	ko:K05606	MCEE, epi; methylmalonyl-CoA/ethylmalonyl-CoA epimerase [EC:5.1.99.1]	1	1	1	1	1	1	1	1	TRUE	FALSE	FALSE	FALSE	FALSE
1652	ko:K01847	MUT; methylmalonyl-CoA mutase [EC:5.4.99.2]	1	1	1	1	2	1	2	1	TRUE	FALSE	FALSE	FALSE	FALSE
1653	ko:K01012	bioB; biotin synthase [EC:2.8.1.6]	1	1	1	1	1	1	1	1	TRUE	FALSE	FALSE	FALSE	FALSE
1654	ko:K01965	PCCA, pccA; propionyl-CoA carboxylase alpha chain [EC:6.4.1.3]	1	1	1	1	1	1	1	1	TRUE	FALSE	FALSE	FALSE	FALSE
1655	ko:K13888	macA; membrane fusion protein, macrolide-specific efflux system	1	1	1	1	1	1	1	1	TRUE	FALSE	FALSE	FALSE	FALSE
1656	ko:K02003	ABC.CD.A; putative ABC transport system ATP-binding protein	2	2	2	3	3	3	3	4	TRUE	FALSE	FALSE	FALSE	FALSE
1657	ko:K05685	macB; macrolide transport system ATP-binding/permease protein [EC:7.6.2.-]	1	1	1	1	1	1	1	1	TRUE	FALSE	FALSE	FALSE	FALSE
1658	ko:K00087	ygeS, xdhA; xanthine dehydrogenase molybdenum-binding subunit [EC:1.17.1.4]	1	1	1	1	1	1	1	1	TRUE	FALSE	FALSE	FALSE	FALSE
1659	ko:K07141	mocA; molybdenum cofactor cytidylyltransferase [EC:2.7.7.76]	1	1	1	1	1	1	1	1	TRUE	FALSE	FALSE	FALSE	FALSE
1660	ko:K07402	xdhC; xanthine dehydrogenase accessory factor	2	2	2	2	2	2	2	2	TRUE	FALSE	FALSE	FALSE	FALSE
1661	ko:K19190	nboR; nicotine blue oxidoreductase [EC:1.1.1.328]	1	1	1	1	1	1	1	1	TRUE	FALSE	FALSE	FALSE	FALSE
1662	ko:K00500	phhA, PAH; phenylalanine-4-hydroxylase [EC:1.14.16.1]	1	1	1	1	1	1	1	1	TRUE	FALSE	FALSE	FALSE	FALSE
1663	ko:K06916	zapE; cell division protein ZapE	1	1	1	1	1	1	1	1	TRUE	FALSE	FALSE	FALSE	FALSE
1664	ko:K18798	AFG1, LACE1; peroxisome-assembly ATPase [EC:3.6.4.7]	1	1	1	1	1	1	1	1	TRUE	FALSE	FALSE	FALSE	FALSE
1665	ko:K00024	mdh; malate dehydrogenase [EC:1.1.1.37]	1	1	1	1	1	1	2	2	TRUE	FALSE	FALSE	FALSE	FALSE
1666	ko:K07461	K07461; putative endonuclease	2	2	2	1	1	1	1	1	TRUE	FALSE	FALSE	FALSE	FALSE
1667	ko:K01902	sucD; succinyl-CoA synthetase alpha subunit [EC:6.2.1.5]	1	1	1	1	1	1	1	1	TRUE	FALSE	FALSE	FALSE	FALSE
1668	ko:K00164	OGDH, sucA; 2-oxoglutarate dehydrogenase E1 component [EC:1.2.4.2]	1	1	0	1	1	1	1	1	FALSE	TRUE	FALSE	FALSE	FALSE
1669	ko:K01616	kgd; multifunctional 2-oxoglutarate metabolism enzyme [EC:2.2.1.5 4.1.1.71 1.2.4.2 2.3.1.61]	1	1	0	1	1	1	1	1	FALSE	TRUE	FALSE	FALSE	FALSE
1670	ko:K00658	DLST, sucB; 2-oxoglutarate dehydrogenase E2 component (dihydrolipoamide succinyltransferase) [EC:2.3.1.61]	1	1	0	1	1	2	1	1	FALSE	TRUE	FALSE	FALSE	FALSE
1671	ko:K09951	cas2; CRISPR-associated protein Cas2	1	1	1	0	0	0	0	0	FALSE	FALSE	FALSE	FALSE	FALSE
1672	ko:K15342	cas1; CRISP-associated protein Cas1	1	1	2	0	0	0	0	0	FALSE	FALSE	FALSE	FALSE	FALSE
1673	ko:K09952	csn1, cas9; CRISPR-associated endonuclease Csn1 [EC:3.1.-.-]	1	1	1	0	0	0	0	0	FALSE	FALSE	FALSE	FALSE	FALSE
1674	ko:K00873	PK, pyk; pyruvate kinase [EC:2.7.1.40]	1	1	1	1	1	1	1	1	TRUE	FALSE	FALSE	FALSE	FALSE
1675	ko:K09948	K09948; uncharacterized protein	1	1	1	1	1	1	1	1	TRUE	FALSE	FALSE	FALSE	FALSE
1676	ko:K01159	ruvC; crossover junction endodeoxyribonuclease RuvC [EC:3.1.22.4]	1	1	1	1	1	1	1	1	TRUE	FALSE	FALSE	FALSE	FALSE
1677	ko:K03550	ruvA; holliday junction DNA helicase RuvA [EC:3.6.4.12]	1	1	1	1	1	1	1	1	TRUE	FALSE	FALSE	FALSE	FALSE
1678	ko:K22229	K22229; 2-ketogluconate reductase [EC:1.1.1.215]	1	1	1	1	1	1	1	1	TRUE	FALSE	FALSE	FALSE	FALSE
1679	ko:K03551	ruvB; holliday junction DNA helicase RuvB [EC:3.6.4.12]	1	1	1	1	1	1	1	1	TRUE	FALSE	FALSE	FALSE	FALSE
1680	ko:K03702	uvrB; excinuclease ABC subunit B	1	1	1	1	2	2	1	1	TRUE	FALSE	FALSE	FALSE	FALSE
1681	ko:K08999	K08999; uncharacterized protein	1	1	1	1	2	2	1	1	TRUE	FALSE	FALSE	FALSE	FALSE
1682	ko:K02527	kdtA, waaA; 3-deoxy-D-manno-octulosonic-acid transferase [EC:2.4.99.12 2.4.99.13 2.4.99.14 2.4.99.15]	1	1	1	1	1	1	1	1	TRUE	FALSE	FALSE	FALSE	FALSE
1683	ko:K03439	trmB, METTL1, TRM8; tRNA (guanine-N7-)-methyltransferase [EC:2.1.1.33]	1	1	1	1	1	1	1	1	TRUE	FALSE	FALSE	FALSE	FALSE
1684	ko:K06212	focA; formate transporter	2	2	2	1	1	1	1	2	TRUE	FALSE	FALSE	FALSE	FALSE
1685	ko:K21990	yfdC; formate-nitrite transporter family protein	1	1	1	1	1	1	1	1	TRUE	FALSE	FALSE	FALSE	FALSE
1686	ko:K21993	fdhC; formate transporter	2	2	2	1	1	1	1	2	TRUE	FALSE	FALSE	FALSE	FALSE
1687	ko:K00789	metK; S-adenosylmethionine synthetase [EC:2.5.1.6]	1	1	1	1	1	1	1	1	TRUE	FALSE	FALSE	FALSE	FALSE
1688	ko:K03820	lnt; apolipoprotein N-acyltransferase [EC:2.3.1.269]	1	1	1	1	1	1	1	1	TRUE	FALSE	FALSE	FALSE	FALSE
1689	ko:K06991	K06991; uncharacterized protein	1	1	1	1	1	1	1	1	TRUE	FALSE	FALSE	FALSE	FALSE
1690	ko:K06189	corC; magnesium and cobalt transporter	1	1	1	1	1	2	1	1	TRUE	FALSE	FALSE	FALSE	FALSE
1691	ko:K03595	era, ERAL1; GTPase	2	2	2	2	2	2	2	2	TRUE	FALSE	FALSE	FALSE	FALSE
1692	ko:K07042	ybeY, yqfG; probable rRNA maturation factor	1	1	1	1	1	1	1	1	TRUE	FALSE	FALSE	FALSE	FALSE
1693	ko:K06217	phoH, phoL; phosphate starvation-inducible protein PhoH and related proteins	1	1	1	1	1	1	1	1	TRUE	FALSE	FALSE	FALSE	FALSE
1694	ko:K06168	miaB; tRNA-2-methylthio-N6-dimethylallyladenosine synthase [EC:2.8.4.3]	1	1	1	1	1	1	1	1	TRUE	FALSE	FALSE	FALSE	FALSE
1695	ko:K03789	rimI; [ribosomal protein S18]-alanine N-acetyltransferase [EC:2.3.1.266]	1	1	1	1	1	1	1	1	TRUE	FALSE	FALSE	FALSE	FALSE
1696	ko:K14742	tsaB; tRNA threonylcarbamoyladenosine biosynthesis protein TsaB	2	2	2	2	2	2	2	2	TRUE	FALSE	FALSE	FALSE	FALSE
1697	ko:K09019	rutE; 3-hydroxypropanoate dehydrogenase [EC:1.1.1.-]	1	1	0	1	1	1	1	1	FALSE	TRUE	FALSE	FALSE	FALSE
1698	ko:K07263	pqqL; zinc protease [EC:3.4.24.-]	4	4	4	4	4	4	4	4	TRUE	FALSE	FALSE	FALSE	FALSE
1699	ko:K06207	typA, bipA; GTP-binding protein	1	1	0	1	1	1	1	1	FALSE	TRUE	FALSE	FALSE	FALSE
1700	ko:K05989	ramA; alpha-L-rhamnosidase [EC:3.2.1.40]	1	1	1	1	1	1	1	0	TRUE	FALSE	FALSE	FALSE	FALSE
1701	ko:K06158	ABCF3; ATP-binding cassette, subfamily F, member 3	1	1	1	1	1	1	1	1	TRUE	FALSE	FALSE	FALSE	FALSE
1702	ko:K00228	CPOX, hemF; coproporphyrinogen III oxidase [EC:1.3.3.3]	1	1	1	1	1	1	1	1	TRUE	FALSE	FALSE	FALSE	FALSE
1703	ko:K03216	trmL, cspR; tRNA (cytidine/uridine-2'-O-)-methyltransferase [EC:2.1.1.207]	1	1	1	1	1	1	1	1	TRUE	FALSE	FALSE	FALSE	FALSE
1704	ko:K00410	fbcH; ubiquinol-cytochrome c reductase cytochrome b/c1 subunit	2	2	2	2	2	2	2	2	TRUE	FALSE	FALSE	FALSE	FALSE
1705	ko:K00412	CYTB, petB; ubiquinol-cytochrome c reductase cytochrome b subunit	2	2	2	2	2	2	2	2	TRUE	FALSE	FALSE	FALSE	FALSE
1706	ko:K00413	CYC1, CYT1, petC; ubiquinol-cytochrome c reductase cytochrome c1 subunit	1	1	1	1	1	1	1	1	TRUE	FALSE	FALSE	FALSE	FALSE
1707	ko:K02635	petB; cytochrome b6	1	1	1	1	1	1	1	1	TRUE	FALSE	FALSE	FALSE	FALSE
1708	ko:K02637	petD; cytochrome b6-f complex subunit 4	1	1	1	1	1	1	1	1	TRUE	FALSE	FALSE	FALSE	FALSE
1709	ko:K00411	UQCRFS1, RIP1, petA; ubiquinol-cytochrome c reductase iron-sulfur subunit [EC:7.1.1.8]	1	1	1	1	1	1	1	1	TRUE	FALSE	FALSE	FALSE	FALSE
1710	ko:K13590	dgcB; diguanylate cyclase [EC:2.7.7.65]	3	2	2	3	3	3	2	2	TRUE	FALSE	FALSE	FALSE	FALSE
1711	ko:K22314	GGP; glucosinolate gamma-glutamyl hydrolase [EC:3.4.19.16]	1	0	0	0	0	0	0	0	FALSE	TRUE	FALSE	FALSE	FALSE
1712	ko:K21757	benM; LysR family transcriptional regulator, benzoate and cis,cis-muconate-responsive activator of ben and cat genes	1	0	0	2	2	2	2	0	FALSE	TRUE	FALSE	FALSE	FALSE
1713	ko:K01055	pcaD; 3-oxoadipate enol-lactonase [EC:3.1.1.24]	1	1	1	1	1	1	1	1	TRUE	FALSE	FALSE	FALSE	FALSE
1714	ko:K14727	pcaL; 3-oxoadipate enol-lactonase / 4-carboxymuconolactone decarboxylase [EC:3.1.1.24 4.1.1.44]	1	1	1	1	1	1	1	0	TRUE	FALSE	FALSE	FALSE	FALSE
1715	ko:K03381	catA; catechol 1,2-dioxygenase [EC:1.13.11.1]	1	0	0	1	1	1	1	0	FALSE	TRUE	FALSE	FALSE	FALSE
1716	ko:K03464	catC; muconolactone D-isomerase [EC:5.3.3.4]	1	0	0	1	1	1	1	0	FALSE	TRUE	FALSE	FALSE	FALSE
1717	ko:K01856	catB; muconate cycloisomerase [EC:5.5.1.1]	1	0	0	1	1	1	1	0	FALSE	TRUE	FALSE	FALSE	FALSE
1718	ko:K03547	sbcD, mre11; DNA repair protein SbcD/Mre11	1	0	0	0	0	0	1	0	FALSE	TRUE	FALSE	FALSE	FALSE
1719	ko:K22390	ACP7; acid phosphatase type 7	1	0	0	0	0	0	0	0	FALSE	TRUE	FALSE	FALSE	FALSE
1720	ko:K07493	K07493; putative transposase	1	2	1	0	0	0	0	0	FALSE	FALSE	FALSE	FALSE	FALSE
1721	ko:K13735	yeeJ; adhesin/invasin	1	0	0	1	1	1	1	0	FALSE	TRUE	FALSE	FALSE	FALSE
1722	ko:K00986	ltrA; RNA-directed DNA polymerase [EC:2.7.7.49]	3	1	1	1	0	1	1	0	FALSE	FALSE	FALSE	FALSE	FALSE
1723	ko:K06956	K06956; uncharacterized protein	1	1	1	1	1	1	1	1	TRUE	FALSE	FALSE	FALSE	FALSE
1724	ko:K05366	mrcA; penicillin-binding protein 1A [EC:2.4.1.129 3.4.16.4]	3	3	3	3	3	3	3	3	TRUE	FALSE	FALSE	FALSE	FALSE
1725	ko:K02427	rlmE, rrmJ, ftsJ; 23S rRNA (uridine2552-2'-O)-methyltransferase [EC:2.1.1.166]	1	1	1	1	1	1	1	1	TRUE	FALSE	FALSE	FALSE	FALSE
1726	ko:K09919	K09919; uncharacterized protein	1	1	1	1	1	1	1	1	TRUE	FALSE	FALSE	FALSE	FALSE
1727	ko:K01940	argG, ASS1; argininosuccinate synthase [EC:6.3.4.5]	1	1	1	1	1	1	1	1	TRUE	FALSE	FALSE	FALSE	FALSE
1728	ko:K03459	focB; formate transporter	1	1	1	0	0	0	0	1	FALSE	FALSE	FALSE	FALSE	FALSE
1729	ko:K03568	tldD; TldD protein	1	1	1	2	2	2	2	2	TRUE	FALSE	FALSE	FALSE	FALSE
1730	ko:K09695	nodI; lipooligosaccharide transport system ATP-binding protein	2	2	2	2	2	2	2	2	TRUE	FALSE	FALSE	FALSE	FALSE
1731	ko:K03590	ftsA; cell division protein FtsA	1	1	1	1	1	1	1	1	TRUE	FALSE	FALSE	FALSE	FALSE
1732	ko:K03589	ftsQ; cell division protein FtsQ	1	1	1	1	1	1	1	1	TRUE	FALSE	FALSE	FALSE	FALSE
1733	ko:K06438	yqfD; similar to stage IV sporulation protein	1	1	1	1	1	1	1	1	TRUE	FALSE	FALSE	FALSE	FALSE
1734	ko:K00075	murB; UDP-N-acetylmuramate dehydrogenase [EC:1.3.1.98]	2	2	2	2	2	2	2	2	TRUE	FALSE	FALSE	FALSE	FALSE
1735	ko:K02563	murG; UDP-N-acetylglucosamine--N-acetylmuramyl-(pentapeptide) pyrophosphoryl-undecaprenol N-acetylglucosamine transferase [EC:2.4.1.227]	2	2	2	2	2	2	2	2	TRUE	FALSE	FALSE	FALSE	FALSE
1736	ko:K03588	ftsW, spoVE; cell division protein FtsW	1	1	1	1	1	1	1	1	TRUE	FALSE	FALSE	FALSE	FALSE
1737	ko:K01925	murD; UDP-N-acetylmuramoylalanine--D-glutamate ligase [EC:6.3.2.9]	1	1	1	1	1	1	1	1	TRUE	FALSE	FALSE	FALSE	FALSE
1738	ko:K01000	mraY; phospho-N-acetylmuramoyl-pentapeptide-transferase [EC:2.7.8.13]	1	1	1	1	1	1	1	1	TRUE	FALSE	FALSE	FALSE	FALSE
1739	ko:K01929	murF; UDP-N-acetylmuramoyl-tripeptide--D-alanyl-D-alanine ligase [EC:6.3.2.10]	1	1	1	1	1	1	1	1	TRUE	FALSE	FALSE	FALSE	FALSE
1740	ko:K01928	murE; UDP-N-acetylmuramoyl-L-alanyl-D-glutamate--2,6-diaminopimelate ligase [EC:6.3.2.13]	1	1	1	1	1	1	1	1	TRUE	FALSE	FALSE	FALSE	FALSE
1741	ko:K03587	ftsI; cell division protein FtsI (penicillin-binding protein 3) [EC:3.4.16.4]	1	1	1	1	1	1	1	1	TRUE	FALSE	FALSE	FALSE	FALSE
1742	ko:K08384	spoVD; stage V sporulation protein D (sporulation-specific penicillin-binding protein)	1	1	1	1	1	1	1	1	TRUE	FALSE	FALSE	FALSE	FALSE
1743	ko:K08724	pbpB; penicillin-binding protein 2B	1	1	1	1	1	1	1	1	TRUE	FALSE	FALSE	FALSE	FALSE
1744	ko:K12552	pbpA; penicillin-binding protein 1 [EC:3.4.-.-]	1	1	1	1	1	1	1	1	TRUE	FALSE	FALSE	FALSE	FALSE
1745	ko:K12556	pbp2X; penicillin-binding protein 2X	1	1	1	1	1	1	1	1	TRUE	FALSE	FALSE	FALSE	FALSE
1746	ko:K03925	mraZ; MraZ protein	1	1	1	1	1	1	1	1	TRUE	FALSE	FALSE	FALSE	FALSE
1747	ko:K00684	aat; leucyl/phenylalanyl-tRNA---protein transferase [EC:2.3.2.6]	1	1	1	1	1	1	1	1	TRUE	FALSE	FALSE	FALSE	FALSE
1748	ko:K07465	K07465; putative RecB family exonuclease	1	1	1	1	1	1	1	1	TRUE	FALSE	FALSE	FALSE	FALSE
1749	ko:K09005	K09005; uncharacterized protein	1	1	1	1	1	1	1	1	TRUE	FALSE	FALSE	FALSE	FALSE
1750	ko:K03565	recX; regulatory protein	1	1	1	1	1	1	1	1	TRUE	FALSE	FALSE	FALSE	FALSE
1751	ko:K10806	yciA; acyl-CoA thioesterase YciA [EC:3.1.2.-]	1	1	1	1	1	1	1	1	TRUE	FALSE	FALSE	FALSE	FALSE
1752	ko:K08968	msrC; L-methionine (R)-S-oxide reductase [EC:1.8.4.14]	1	1	1	1	1	1	1	1	TRUE	FALSE	FALSE	FALSE	FALSE
1753	ko:K15034	yaeJ; ribosome-associated protein	1	1	1	1	1	1	1	1	TRUE	FALSE	FALSE	FALSE	FALSE
1754	ko:K06177	rluA; tRNA pseudouridine32 synthase / 23S rRNA pseudouridine746 synthase [EC:5.4.99.28 5.4.99.29]	2	2	2	2	2	2	2	2	TRUE	FALSE	FALSE	FALSE	FALSE
1755	ko:K18866	vanXY; zinc D-Ala-D-Ala dipeptidase/carboxypeptidase [EC:3.4.13.22 3.4.17.14]	1	1	1	1	1	1	1	1	TRUE	FALSE	FALSE	FALSE	FALSE
1756	ko:K03809	wrbA; NAD(P)H dehydrogenase (quinone) [EC:1.6.5.2]	1	1	1	1	1	1	1	1	TRUE	FALSE	FALSE	FALSE	FALSE
1757	ko:K06911	PIR; quercetin 2,3-dioxygenase [EC:1.13.11.24]	2	2	2	2	2	2	3	2	TRUE	FALSE	FALSE	FALSE	FALSE
1758	ko:K00259	ald; alanine dehydrogenase [EC:1.4.1.1]	1	1	0	1	1	1	1	1	FALSE	TRUE	FALSE	FALSE	FALSE
1759	ko:K02198	ccmF; cytochrome c-type biogenesis protein CcmF	2	2	2	2	2	2	2	2	TRUE	FALSE	FALSE	FALSE	FALSE
1760	ko:K04016	nrfE; cytochrome c-type biogenesis protein NrfE	2	2	2	2	2	2	2	2	TRUE	FALSE	FALSE	FALSE	FALSE
1761	ko:K04017	nrfF; formate-dependent nitrite reductase complex subunit NrfF	1	1	1	1	1	1	1	1	TRUE	FALSE	FALSE	FALSE	FALSE
1762	ko:K04018	nrfG; formate-dependent nitrite reductase complex subunit NrfG	1	1	1	1	1	1	1	1	TRUE	FALSE	FALSE	FALSE	FALSE
1763	ko:K02199	ccmG, dsbE; cytochrome c biogenesis protein CcmG, thiol:disulfide interchange protein DsbE	1	1	1	1	1	1	1	1	TRUE	FALSE	FALSE	FALSE	FALSE
1764	ko:K02197	ccmE; cytochrome c-type biogenesis protein CcmE	1	1	1	1	1	1	1	1	TRUE	FALSE	FALSE	FALSE	FALSE
1765	ko:K02195	ccmC; heme exporter protein C	1	1	1	1	1	1	1	1	TRUE	FALSE	FALSE	FALSE	FALSE
1766	ko:K01960	pycB; pyruvate carboxylase subunit B [EC:6.4.1.1]	1	1	1	1	1	1	1	1	TRUE	FALSE	FALSE	FALSE	FALSE
1767	ko:K01968	E6.4.1.4A; 3-methylcrotonyl-CoA carboxylase alpha subunit [EC:6.4.1.4]	1	1	1	1	1	1	1	1	TRUE	FALSE	FALSE	FALSE	FALSE
1768	ko:K03623	yhcO; ribonuclease inhibitor	1	1	1	1	1	1	1	0	TRUE	FALSE	FALSE	FALSE	FALSE
1769	ko:K01969	E6.4.1.4B; 3-methylcrotonyl-CoA carboxylase beta subunit [EC:6.4.1.4]	1	1	1	1	1	1	1	1	TRUE	FALSE	FALSE	FALSE	FALSE
1770	ko:K15052	K15052; propionyl-CoA carboxylase [EC:6.4.1.3 2.1.3.15]	1	1	1	1	1	1	1	1	TRUE	FALSE	FALSE	FALSE	FALSE
1771	ko:K00253	IVD, ivd; isovaleryl-CoA dehydrogenase [EC:1.3.8.4]	1	1	1	1	1	1	1	1	TRUE	FALSE	FALSE	FALSE	FALSE
1772	ko:K07215	pigA, hemO; heme oxygenase (biliverdin-IX-beta and delta-forming) [EC:1.14.99.58]	2	2	2	2	2	2	2	2	TRUE	FALSE	FALSE	FALSE	FALSE
1773	ko:K00852	rbsK, RBKS; ribokinase [EC:2.7.1.15]	1	1	1	1	1	1	1	1	TRUE	FALSE	FALSE	FALSE	FALSE
1774	ko:K01681	ACO, acnA; aconitate hydratase [EC:4.2.1.3]	1	1	1	1	1	1	1	1	TRUE	FALSE	FALSE	FALSE	FALSE
1775	ko:K05520	pfpI; protease I [EC:3.5.1.124]	1	1	1	1	1	1	1	1	TRUE	FALSE	FALSE	FALSE	FALSE
1776	ko:K03168	topA; DNA topoisomerase I [EC:5.6.2.1]	2	2	2	2	2	2	2	1	TRUE	FALSE	FALSE	FALSE	FALSE
1777	ko:K16052	ynaI, mscMJ; MscS family membrane protein	1	1	1	1	1	1	2	2	TRUE	FALSE	FALSE	FALSE	FALSE
1778	ko:K05973	phaZ; poly(3-hydroxybutyrate) depolymerase [EC:3.1.1.75]	1	1	1	1	1	1	1	1	TRUE	FALSE	FALSE	FALSE	FALSE
1779	ko:K11085	msbA; ATP-binding cassette, subfamily B, bacterial MsbA [EC:7.5.2.6]	1	1	0	1	1	1	1	1	FALSE	TRUE	FALSE	FALSE	FALSE
1780	ko:K01197	hya; hyaluronoglucosaminidase [EC:3.2.1.35]	1	1	1	1	1	1	1	1	TRUE	FALSE	FALSE	FALSE	FALSE
1781	ko:K15719	NCOAT, MGEA5; protein O-GlcNAcase / histone acetyltransferase [EC:3.2.1.169 2.3.1.48]	1	1	1	1	1	1	1	1	TRUE	FALSE	FALSE	FALSE	FALSE
1782	ko:K12373	HEXA_B; hexosaminidase [EC:3.2.1.52]	1	1	2	2	2	2	2	1	TRUE	FALSE	FALSE	FALSE	FALSE
1783	ko:K12573	rnr, vacB; ribonuclease R [EC:3.1.13.1]	1	1	1	1	1	1	1	1	TRUE	FALSE	FALSE	FALSE	FALSE
1784	ko:K07393	ECM4, yqjG; glutathionyl-hydroquinone reductase [EC:1.8.5.7]	1	1	1	1	1	1	1	1	TRUE	FALSE	FALSE	FALSE	FALSE
1785	ko:K01881	PARS, proS; prolyl-tRNA synthetase [EC:6.1.1.15]	1	1	1	1	1	1	1	1	TRUE	FALSE	FALSE	FALSE	FALSE
1786	ko:K04719	bluB; 5,6-dimethylbenzimidazole synthase [EC:1.13.11.79]	1	1	1	1	1	1	1	1	TRUE	FALSE	FALSE	FALSE	FALSE
1787	ko:K15383	K15383; MtN3 and saliva related transmembrane protein	1	1	1	1	1	1	1	1	TRUE	FALSE	FALSE	FALSE	FALSE
1788	ko:K00283	gcvPB; glycine dehydrogenase subunit 2 [EC:1.4.4.2]	1	1	1	1	1	1	1	1	TRUE	FALSE	FALSE	FALSE	FALSE
1789	ko:K00281	GLDC, gcvP; glycine dehydrogenase [EC:1.4.4.2]	1	1	1	1	1	1	1	1	TRUE	FALSE	FALSE	FALSE	FALSE
1790	ko:K00282	gcvPA; glycine dehydrogenase subunit 1 [EC:1.4.4.2]	1	1	1	1	1	1	1	1	TRUE	FALSE	FALSE	FALSE	FALSE
1791	ko:K02437	gcvH, GCSH; glycine cleavage system H protein	1	1	1	1	1	1	1	1	TRUE	FALSE	FALSE	FALSE	FALSE
1792	ko:K02204	thrB2; homoserine kinase type II [EC:2.7.1.39]	1	1	1	1	1	1	1	2	TRUE	FALSE	FALSE	FALSE	FALSE
1793	ko:K19746	dauA; D-arginine dehydrogenase [EC:1.4.99.6]	1	1	1	1	1	1	1	1	TRUE	FALSE	FALSE	FALSE	FALSE
1794	ko:K02278	cpaA, tadV; prepilin peptidase CpaA [EC:3.4.23.43]	1	1	1	1	1	1	1	1	TRUE	FALSE	FALSE	FALSE	FALSE
1795	ko:K02280	cpaC, rcpA; pilus assembly protein CpaC	1	1	1	1	1	1	1	1	TRUE	FALSE	FALSE	FALSE	FALSE
1796	ko:K02281	cpaD; pilus assembly protein CpaD	1	1	1	1	1	1	1	1	TRUE	FALSE	FALSE	FALSE	FALSE
1797	ko:K03557	fis; Fis family transcriptional regulator, factor for inversion stimulation protein	1	1	1	1	1	1	1	1	TRUE	FALSE	FALSE	FALSE	FALSE
1798	ko:K12510	tadB; tight adherence protein B	1	1	1	1	1	1	1	1	TRUE	FALSE	FALSE	FALSE	FALSE
1799	ko:K12511	tadC; tight adherence protein C	2	2	2	2	2	2	2	2	TRUE	FALSE	FALSE	FALSE	FALSE
1800	ko:K02926	RP-L4, MRPL4, rplD; large subunit ribosomal protein L4	2	2	2	2	2	2	2	2	TRUE	FALSE	FALSE	FALSE	FALSE
1801	ko:K01006	ppdK; pyruvate, orthophosphate dikinase [EC:2.7.9.1]	1	1	1	1	1	1	1	1	TRUE	FALSE	FALSE	FALSE	FALSE
1802	ko:K01879	glyS; glycyl-tRNA synthetase beta chain [EC:6.1.1.14]	1	1	1	1	1	1	1	1	TRUE	FALSE	FALSE	FALSE	FALSE
1803	ko:K14164	glyQS; glycyl-tRNA synthetase [EC:6.1.1.14]	2	2	2	2	2	2	2	2	TRUE	FALSE	FALSE	FALSE	FALSE
1804	ko:K01878	glyQ; glycyl-tRNA synthetase alpha chain [EC:6.1.1.14]	1	1	1	1	1	1	1	1	TRUE	FALSE	FALSE	FALSE	FALSE
1805	ko:K09973	K09973; uncharacterized protein	1	1	1	1	1	1	1	1	TRUE	FALSE	FALSE	FALSE	FALSE
1806	ko:K02897	RP-L25, rplY; large subunit ribosomal protein L25	1	1	1	1	1	1	1	1	TRUE	FALSE	FALSE	FALSE	FALSE
1807	ko:K02503	HINT1, hinT, hit; histidine triad (HIT) family protein	2	2	2	1	1	1	1	1	TRUE	FALSE	FALSE	FALSE	FALSE
1808	ko:K01829	E5.3.4.1; protein disulfide-isomerase [EC:5.3.4.1]	1	1	1	1	1	1	1	1	TRUE	FALSE	FALSE	FALSE	FALSE
1809	ko:K09796	pccA; periplasmic copper chaperone A	1	1	1	1	1	1	1	1	TRUE	FALSE	FALSE	FALSE	FALSE
1810	ko:K03705	hrcA; heat-inducible transcriptional repressor	1	1	1	1	1	1	1	1	TRUE	FALSE	FALSE	FALSE	FALSE
1811	ko:K00989	rph; ribonuclease PH [EC:2.7.7.56]	1	1	1	1	1	1	1	1	TRUE	FALSE	FALSE	FALSE	FALSE
1812	ko:K03926	cutA; periplasmic divalent cation tolerance protein	1	1	1	0	0	0	0	0	FALSE	FALSE	FALSE	FALSE	FALSE
1813	ko:K07056	rsmI; 16S rRNA (cytidine1402-2'-O)-methyltransferase [EC:2.1.1.198]	1	1	1	1	1	1	1	1	TRUE	FALSE	FALSE	FALSE	FALSE
1814	ko:K07460	yraN; putative endonuclease	1	1	1	1	1	1	1	1	TRUE	FALSE	FALSE	FALSE	FALSE
1815	ko:K01920	gshB; glutathione synthase [EC:6.3.2.3]	1	1	0	1	1	1	1	1	FALSE	TRUE	FALSE	FALSE	FALSE
1816	ko:K00942	E2.7.4.8, gmk; guanylate kinase [EC:2.7.4.8]	1	1	1	1	1	1	1	1	TRUE	FALSE	FALSE	FALSE	FALSE
1817	ko:K06179	rluC; 23S rRNA pseudouridine955/2504/2580 synthase [EC:5.4.99.24]	1	1	1	1	1	1	1	1	TRUE	FALSE	FALSE	FALSE	FALSE
1818	ko:K06199	crcB, FEX; fluoride exporter	1	1	1	1	1	1	2	2	TRUE	FALSE	FALSE	FALSE	FALSE
1819	ko:K01679	E4.2.1.2B, fumC, FH; fumarate hydratase, class II [EC:4.2.1.2]	1	1	1	1	1	1	1	1	TRUE	FALSE	FALSE	FALSE	FALSE
1820	ko:K09985	K09985; uncharacterized protein	1	1	1	1	1	1	1	1	TRUE	FALSE	FALSE	FALSE	FALSE
1821	ko:K00013	hisD; histidinol dehydrogenase [EC:1.1.1.23]	2	2	2	3	3	3	2	2	TRUE	FALSE	FALSE	FALSE	FALSE
1822	ko:K01089	hisB; imidazoleglycerol-phosphate dehydratase / histidinol-phosphatase [EC:4.2.1.19 3.1.3.15]	1	1	1	1	1	1	1	1	TRUE	FALSE	FALSE	FALSE	FALSE
1823	ko:K01693	hisB; imidazoleglycerol-phosphate dehydratase [EC:4.2.1.19]	1	1	1	1	1	1	1	1	TRUE	FALSE	FALSE	FALSE	FALSE
1824	ko:K02501	hisH; imidazole glycerol-phosphate synthase subunit HisH [EC:4.3.2.10]	1	1	1	1	1	1	1	1	TRUE	FALSE	FALSE	FALSE	FALSE
1825	ko:K01814	hisA; phosphoribosylformimino-5-aminoimidazole carboxamide ribotide isomerase [EC:5.3.1.16]	2	2	2	2	2	2	2	2	TRUE	FALSE	FALSE	FALSE	FALSE
1826	ko:K02500	hisF; imidazole glycerol-phosphate synthase subunit HisF [EC:4.3.2.10]	1	1	1	1	1	1	1	2	TRUE	FALSE	FALSE	FALSE	FALSE
1827	ko:K01523	hisE; phosphoribosyl-ATP pyrophosphohydrolase [EC:3.6.1.31]	1	1	1	1	1	1	1	1	TRUE	FALSE	FALSE	FALSE	FALSE
1828	ko:K11755	hisIE; phosphoribosyl-AMP cyclohydrolase / phosphoribosyl-ATP pyrophosphohydrolase [EC:3.5.4.19 3.6.1.31]	1	1	1	1	1	1	1	1	TRUE	FALSE	FALSE	FALSE	FALSE
1829	ko:K06203	cysZ; CysZ protein	1	1	1	1	1	1	1	1	TRUE	FALSE	FALSE	FALSE	FALSE
1830	ko:K05834	rhtB; homoserine/homoserine lactone efflux protein	1	1	0	1	1	1	1	1	FALSE	TRUE	FALSE	FALSE	FALSE
1831	ko:K03685	rnc, DROSHA, RNT1; ribonuclease III [EC:3.1.26.3]	1	1	1	1	1	1	1	1	TRUE	FALSE	FALSE	FALSE	FALSE
1832	ko:K03733	xerC; integrase/recombinase XerC	2	1	2	6	5	1	1	1	TRUE	FALSE	FALSE	FALSE	FALSE
1833	ko:K00939	adk, AK; adenylate kinase [EC:2.7.4.3]	2	2	2	2	2	2	2	2	TRUE	FALSE	FALSE	FALSE	FALSE
1834	ko:K03076	secY; preprotein translocase subunit SecY	1	1	1	1	1	1	1	1	TRUE	FALSE	FALSE	FALSE	FALSE
1835	ko:K02876	RP-L15, MRPL15, rplO; large subunit ribosomal protein L15	1	1	0	1	1	1	1	1	FALSE	TRUE	FALSE	FALSE	FALSE
1836	ko:K02907	RP-L30, MRPL30, rpmD; large subunit ribosomal protein L30	1	1	1	1	1	1	1	1	TRUE	FALSE	FALSE	FALSE	FALSE
1837	ko:K02988	RP-S5, MRPS5, rpsE; small subunit ribosomal protein S5	1	1	1	1	1	1	1	1	TRUE	FALSE	FALSE	FALSE	FALSE
1838	ko:K02881	RP-L18, MRPL18, rplR; large subunit ribosomal protein L18	1	1	1	1	1	1	1	1	TRUE	FALSE	FALSE	FALSE	FALSE
1839	ko:K02933	RP-L6, MRPL6, rplF; large subunit ribosomal protein L6	1	1	1	1	1	1	1	1	TRUE	FALSE	FALSE	FALSE	FALSE
1840	ko:K02994	RP-S8, rpsH; small subunit ribosomal protein S8	1	1	1	1	1	1	1	1	TRUE	FALSE	FALSE	FALSE	FALSE
1841	ko:K02954	RP-S14, MRPS14, rpsN; small subunit ribosomal protein S14	1	1	1	1	1	1	1	1	TRUE	FALSE	FALSE	FALSE	FALSE
1842	ko:K02931	RP-L5, MRPL5, rplE; large subunit ribosomal protein L5	1	1	1	1	1	1	1	1	TRUE	FALSE	FALSE	FALSE	FALSE
1843	ko:K02895	RP-L24, MRPL24, rplX; large subunit ribosomal protein L24	1	1	1	1	1	1	1	1	TRUE	FALSE	FALSE	FALSE	FALSE
1844	ko:K02874	RP-L14, MRPL14, rplN; large subunit ribosomal protein L14	1	1	1	1	1	1	1	1	TRUE	FALSE	FALSE	FALSE	FALSE
1845	ko:K02961	RP-S17, MRPS17, rpsQ; small subunit ribosomal protein S17	1	1	1	1	1	1	1	1	TRUE	FALSE	FALSE	FALSE	FALSE
1846	ko:K02904	RP-L29, rpmC; large subunit ribosomal protein L29	1	1	1	1	1	1	1	1	TRUE	FALSE	FALSE	FALSE	FALSE
1847	ko:K02878	RP-L16, MRPL16, rplP; large subunit ribosomal protein L16	1	1	1	1	1	1	1	1	TRUE	FALSE	FALSE	FALSE	FALSE
1848	ko:K02982	RP-S3, rpsC; small subunit ribosomal protein S3	1	1	1	1	1	1	1	1	TRUE	FALSE	FALSE	FALSE	FALSE
1849	ko:K02890	RP-L22, MRPL22, rplV; large subunit ribosomal protein L22	1	1	1	1	1	1	1	1	TRUE	FALSE	FALSE	FALSE	FALSE
1850	ko:K02965	RP-S19, rpsS; small subunit ribosomal protein S19	1	1	1	1	1	1	1	1	TRUE	FALSE	FALSE	FALSE	FALSE
1851	ko:K02886	RP-L2, MRPL2, rplB; large subunit ribosomal protein L2	1	1	1	1	1	1	1	1	TRUE	FALSE	FALSE	FALSE	FALSE
1852	ko:K02892	RP-L23, MRPL23, rplW; large subunit ribosomal protein L23	1	1	1	1	1	1	1	1	TRUE	FALSE	FALSE	FALSE	FALSE
1853	ko:K02906	RP-L3, MRPL3, rplC; large subunit ribosomal protein L3	1	1	1	1	1	1	1	1	TRUE	FALSE	FALSE	FALSE	FALSE
1854	ko:K02946	RP-S10, MRPS10, rpsJ; small subunit ribosomal protein S10	1	1	1	1	1	1	1	1	TRUE	FALSE	FALSE	FALSE	FALSE
1855	ko:K02358	tuf, TUFM; elongation factor Tu	1	1	1	1	1	1	1	1	TRUE	FALSE	FALSE	FALSE	FALSE
1856	ko:K02355	fusA, GFM, EFG; elongation factor G	1	1	1	1	1	1	1	1	TRUE	FALSE	FALSE	FALSE	FALSE
1857	ko:K02992	RP-S7, MRPS7, rpsG; small subunit ribosomal protein S7	1	1	1	1	1	1	1	1	TRUE	FALSE	FALSE	FALSE	FALSE
1858	ko:K02950	RP-S12, MRPS12, rpsL; small subunit ribosomal protein S12	1	1	1	1	1	1	1	1	TRUE	FALSE	FALSE	FALSE	FALSE
1859	ko:K09987	K09987; uncharacterized protein	1	1	1	1	1	1	1	1	TRUE	FALSE	FALSE	FALSE	FALSE
1860	ko:K03602	xseB; exodeoxyribonuclease VII small subunit [EC:3.1.11.6]	1	1	1	1	1	1	1	1	TRUE	FALSE	FALSE	FALSE	FALSE
1861	ko:K00795	ispA; farnesyl diphosphate synthase [EC:2.5.1.1 2.5.1.10]	1	1	1	1	1	1	1	1	TRUE	FALSE	FALSE	FALSE	FALSE
1862	ko:K13789	GGPS; geranylgeranyl diphosphate synthase, type II [EC:2.5.1.1 2.5.1.10 2.5.1.29]	1	1	1	1	1	1	1	1	TRUE	FALSE	FALSE	FALSE	FALSE
1863	ko:K00954	E2.7.7.3A, coaD, kdtB; pantetheine-phosphate adenylyltransferase [EC:2.7.7.3]	1	1	1	1	1	1	1	1	TRUE	FALSE	FALSE	FALSE	FALSE
1864	ko:K07568	queA; S-adenosylmethionine:tRNA ribosyltransferase-isomerase [EC:2.4.99.17]	1	1	1	1	1	1	1	1	TRUE	FALSE	FALSE	FALSE	FALSE
1865	ko:K07504	K07504; predicted type IV restriction endonuclease	1	1	1	0	0	0	0	0	FALSE	FALSE	FALSE	FALSE	FALSE
1866	ko:K03701	uvrA; excinuclease ABC subunit A	1	1	1	1	3	3	2	1	TRUE	FALSE	FALSE	FALSE	FALSE
1867	ko:K12658	lhpA; 4-hydroxyproline epimerase [EC:5.1.1.8]	1	1	1	1	1	1	1	1	TRUE	FALSE	FALSE	FALSE	FALSE
1868	ko:K00285	dadA; D-amino-acid dehydrogenase [EC:1.4.5.1]	1	1	1	1	1	1	1	1	TRUE	FALSE	FALSE	FALSE	FALSE
1869	ko:K21060	lhpB; D-hydroxyproline dehydrogenase [EC:1.5.99.-]	1	1	1	1	1	1	1	1	TRUE	FALSE	FALSE	FALSE	FALSE
1870	ko:K00368	nirK; nitrite reductase (NO-forming) [EC:1.7.2.1]	1	0	1	0	2	2	1	0	FALSE	FALSE	FALSE	FALSE	FALSE
1871	ko:K10254	ohyA, sph; oleate hydratase [EC:4.2.1.53]	1	0	0	0	2	2	0	0	FALSE	TRUE	TRUE	FALSE	FALSE
1872	ko:K01533	copB; P-type Cu2+ transporter [EC:7.2.2.9]	1	1	1	0	3	3	1	0	FALSE	FALSE	FALSE	FALSE	FALSE
1873	ko:K15738	uup; ABC transport system ATP-binding/permease protein	1	1	1	1	1	1	1	1	TRUE	FALSE	FALSE	FALSE	FALSE
1874	ko:K08984	yjdF; putative membrane protein	1	1	1	1	1	1	1	1	TRUE	FALSE	FALSE	FALSE	FALSE
1875	ko:K03893	arsB; arsenical pump membrane protein	1	1	2	1	2	2	3	1	TRUE	FALSE	FALSE	FALSE	FALSE
1876	ko:K03651	cpdA; 3',5'-cyclic-AMP phosphodiesterase [EC:3.1.4.53]	1	1	1	1	1	1	1	2	TRUE	FALSE	FALSE	FALSE	FALSE
1877	ko:K13021	ttuB; MFS transporter, ACS family, tartrate transporter	1	1	1	1	1	1	1	0	TRUE	FALSE	FALSE	FALSE	FALSE
1878	ko:K15781	serB-plsC; putative phosphoserine phosphatase / 1-acylglycerol-3-phosphate O-acyltransferase [EC:3.1.3.3 2.3.1.51]	1	1	1	0	0	0	0	0	FALSE	FALSE	FALSE	FALSE	FALSE
1879	ko:K07115	rlmJ; 23S rRNA (adenine2030-N6)-methyltransferase [EC:2.1.1.266]	1	1	1	1	1	1	1	1	TRUE	FALSE	FALSE	FALSE	FALSE
1880	ko:K18145	adeA; membrane fusion protein, multidrug efflux system	1	1	1	1	1	1	1	0	TRUE	FALSE	FALSE	FALSE	FALSE
1881	ko:K03296	TC.HAE1; hydrophobic/amphiphilic exporter-1 (mainly G- bacteria), HAE1 family	1	1	1	1	2	2	1	0	TRUE	FALSE	FALSE	FALSE	FALSE
1882	ko:K18146	adeB; multidrug efflux pump	1	1	1	1	1	1	1	0	TRUE	FALSE	FALSE	FALSE	FALSE
1883	ko:K08721	oprJ; outer membrane protein, multidrug efflux system	1	1	1	1	1	1	1	0	TRUE	FALSE	FALSE	FALSE	FALSE
1884	ko:K06980	ygfZ; tRNA-modifying protein YgfZ	1	1	1	1	1	1	1	1	TRUE	FALSE	FALSE	FALSE	FALSE
1885	ko:K06904	K06904; uncharacterized protein	1	1	1	1	1	1	1	2	TRUE	FALSE	FALSE	FALSE	FALSE
1886	ko:K01811	xylS, yicI; alpha-D-xyloside xylohydrolase [EC:3.2.1.177]	2	2	2	2	2	2	2	2	TRUE	FALSE	FALSE	FALSE	FALSE
1887	ko:K16248	gutA, gutP; probable glucitol transport protein GutA	1	1	1	1	1	1	1	1	TRUE	FALSE	FALSE	FALSE	FALSE
1888	ko:K00622	nat; arylamine N-acetyltransferase [EC:2.3.1.5]	1	1	1	1	1	1	1	1	TRUE	FALSE	FALSE	FALSE	FALSE
1889	ko:K00675	nhoA; N-hydroxyarylamine O-acetyltransferase [EC:2.3.1.118]	1	1	1	1	1	1	1	1	TRUE	FALSE	FALSE	FALSE	FALSE
1890	ko:K07566	tsaC, rimN, SUA5; L-threonylcarbamoyladenylate synthase [EC:2.7.7.87]	1	1	1	1	1	1	1	1	TRUE	FALSE	FALSE	FALSE	FALSE
1891	ko:K19302	bcrC; undecaprenyl-diphosphatase [EC:3.6.1.27]	1	1	1	1	2	2	1	3	TRUE	FALSE	FALSE	FALSE	FALSE
1892	ko:K00950	folK; 2-amino-4-hydroxy-6-hydroxymethyldihydropteridine diphosphokinase [EC:2.7.6.3]	1	1	1	1	1	1	1	1	TRUE	FALSE	FALSE	FALSE	FALSE
1893	ko:K13940	sulD; dihydroneopterin aldolase / 2-amino-4-hydroxy-6-hydroxymethyldihydropteridine diphosphokinase [EC:4.1.2.25 2.7.6.3]	1	1	1	1	1	1	1	1	TRUE	FALSE	FALSE	FALSE	FALSE
1894	ko:K12251	aguB; N-carbamoylputrescine amidase [EC:3.5.1.53]	1	1	1	1	1	1	1	0	TRUE	FALSE	FALSE	FALSE	FALSE
1895	ko:K10536	aguA; agmatine deiminase [EC:3.5.3.12]	1	1	1	1	1	1	1	1	TRUE	FALSE	FALSE	FALSE	FALSE
1896	ko:K21817	blh; beta-carotene 15,15'-dioxygenase [EC:1.13.11.63]	1	1	2	0	0	0	0	1	FALSE	FALSE	FALSE	FALSE	FALSE
1897	ko:K04641	bop; bacteriorhodopsin	1	1	1	0	0	0	0	1	FALSE	FALSE	FALSE	FALSE	FALSE
1898	ko:K02986	RP-S4, rpsD; small subunit ribosomal protein S4	1	1	1	1	1	1	1	1	TRUE	FALSE	FALSE	FALSE	FALSE
1899	ko:K01883	CARS, cysS; cysteinyl-tRNA synthetase [EC:6.1.1.16]	2	2	2	2	2	2	2	2	TRUE	FALSE	FALSE	FALSE	FALSE
1900	ko:K02533	lasT; tRNA/rRNA methyltransferase [EC:2.1.1.-]	2	2	2	1	1	1	1	1	TRUE	FALSE	FALSE	FALSE	FALSE
1901	ko:K15396	trmJ; tRNA (cytidine32/uridine32-2'-O)-methyltransferase [EC:2.1.1.200]	1	1	1	1	1	1	1	1	TRUE	FALSE	FALSE	FALSE	FALSE
1902	ko:K07738	nrdR; transcriptional repressor NrdR	1	1	1	1	1	1	1	1	TRUE	FALSE	FALSE	FALSE	FALSE
1903	ko:K01808	rpiB; ribose 5-phosphate isomerase B [EC:5.3.1.6]	1	1	1	1	1	1	1	1	TRUE	FALSE	FALSE	FALSE	FALSE
1904	ko:K01819	E5.3.1.26, lacA, lacB; galactose-6-phosphate isomerase [EC:5.3.1.26]	1	1	1	1	1	1	1	1	TRUE	FALSE	FALSE	FALSE	FALSE
1905	ko:K06990	MEMO1; MEMO1 family protein	1	1	1	1	1	1	1	1	TRUE	FALSE	FALSE	FALSE	FALSE
1906	ko:K00643	E2.3.1.37, ALAS; 5-aminolevulinate synthase [EC:2.3.1.37]	1	1	1	1	1	1	1	1	TRUE	FALSE	FALSE	FALSE	FALSE
1907	ko:K08591	plsY; acyl phosphate:glycerol-3-phosphate acyltransferase [EC:2.3.1.275]	1	1	1	1	1	1	1	2	TRUE	FALSE	FALSE	FALSE	FALSE
1908	ko:K01840	manB; phosphomannomutase [EC:5.4.2.8]	2	2	3	2	2	2	2	2	TRUE	FALSE	FALSE	FALSE	FALSE
1909	ko:K15778	pmm-pgm; phosphomannomutase / phosphoglucomutase [EC:5.4.2.8 5.4.2.2]	1	1	1	1	1	1	1	1	TRUE	FALSE	FALSE	FALSE	FALSE
1910	ko:K02919	RP-L36, MRPL36, rpmJ; large subunit ribosomal protein L36	1	1	1	1	1	1	1	1	TRUE	FALSE	FALSE	FALSE	FALSE
1911	ko:K15509	hpsN; sulfopropanediol 3-dehydrogenase [EC:1.1.1.308]	1	1	1	2	2	2	1	1	TRUE	FALSE	FALSE	FALSE	FALSE
1912	ko:K18816	aac6-I, aacA7; aminoglycoside 6'-N-acetyltransferase I [EC:2.3.1.82]	1	1	1	1	1	1	1	1	TRUE	FALSE	FALSE	FALSE	FALSE
1913	ko:K03625	nusB; transcription antitermination protein NusB	1	1	1	1	1	1	1	1	TRUE	FALSE	FALSE	FALSE	FALSE
1914	ko:K00946	thiL; thiamine-monophosphate kinase [EC:2.7.4.16]	1	1	1	1	1	1	1	1	TRUE	FALSE	FALSE	FALSE	FALSE
1915	ko:K02518	infA; translation initiation factor IF-1	1	1	1	1	1	1	1	1	TRUE	FALSE	FALSE	FALSE	FALSE
1916	ko:K09862	K09862; uncharacterized protein	1	1	1	1	1	1	1	1	TRUE	FALSE	FALSE	FALSE	FALSE
1917	ko:K05527	bolA; BolA family transcriptional regulator, general stress-responsive regulator	1	1	1	1	1	1	1	1	TRUE	FALSE	FALSE	FALSE	FALSE
1918	ko:K22066	BOLA1; BolA-like protein 1	1	1	1	1	1	1	1	1	TRUE	FALSE	FALSE	FALSE	FALSE
1919	ko:K04562	flhG, fleN; flagellar biosynthesis protein FlhG	1	1	1	1	1	1	1	1	TRUE	FALSE	FALSE	FALSE	FALSE
1920	ko:K09882	cobS; cobaltochelatase CobS [EC:6.6.1.2]	1	1	1	1	1	1	1	1	TRUE	FALSE	FALSE	FALSE	FALSE
1921	ko:K07114	yfbK; Ca-activated chloride channel homolog	1	1	1	1	1	1	1	1	TRUE	FALSE	FALSE	FALSE	FALSE
1922	ko:K09883	cobT; cobaltochelatase CobT [EC:6.6.1.2]	1	1	1	1	1	1	1	1	TRUE	FALSE	FALSE	FALSE	FALSE
1923	ko:K07979	ytrA; GntR family transcriptional regulator	1	1	1	1	1	1	1	1	TRUE	FALSE	FALSE	FALSE	FALSE
1924	ko:K03431	glmM; phosphoglucosamine mutase [EC:5.4.2.10]	1	1	1	1	1	1	1	1	TRUE	FALSE	FALSE	FALSE	FALSE
1925	ko:K09984	K09984; uncharacterized protein	1	1	1	1	1	1	1	1	TRUE	FALSE	FALSE	FALSE	FALSE
1926	ko:K01588	purE; 5-(carboxyamino)imidazole ribonucleotide mutase [EC:5.4.99.18]	1	1	1	1	1	1	1	1	TRUE	FALSE	FALSE	FALSE	FALSE
1927	ko:K01589	purK; 5-(carboxyamino)imidazole ribonucleotide synthase [EC:6.3.4.18]	1	1	1	1	1	1	1	1	TRUE	FALSE	FALSE	FALSE	FALSE
1928	ko:K08259	lytM; lysostaphin [EC:3.4.24.75]	1	1	1	1	1	1	1	1	TRUE	FALSE	FALSE	FALSE	FALSE
1929	ko:K09812	ftsE; cell division transport system ATP-binding protein	1	1	1	1	1	1	1	1	TRUE	FALSE	FALSE	FALSE	FALSE
1930	ko:K03327	TC.MATE, SLC47A, norM, mdtK, dinF; multidrug resistance protein, MATE family	1	1	1	1	1	1	1	1	TRUE	FALSE	FALSE	FALSE	FALSE
1931	ko:K07043	upp; UTP pyrophosphatase [EC:3.6.1.-]	1	1	1	1	1	1	1	1	TRUE	FALSE	FALSE	FALSE	FALSE
1932	ko:K09160	K09160; uncharacterized protein	1	1	1	1	1	1	1	1	TRUE	FALSE	FALSE	FALSE	FALSE
1933	ko:K03619	hyaE; hydrogenase-1 operon protein HyaE	1	1	1	1	1	1	1	1	TRUE	FALSE	FALSE	FALSE	FALSE
1934	ko:K07152	SCO1; protein SCO1	1	1	1	1	1	1	1	1	TRUE	FALSE	FALSE	FALSE	FALSE
1935	ko:K02916	RP-L35, MRPL35, rpmI; large subunit ribosomal protein L35	1	1	1	1	1	1	1	1	TRUE	FALSE	FALSE	FALSE	FALSE
1936	ko:K05602	hisN; histidinol-phosphatase [EC:3.1.3.15]	1	1	1	1	1	1	1	1	TRUE	FALSE	FALSE	FALSE	FALSE
1937	ko:K18649	IMPL2; inositol-phosphate phosphatase / L-galactose 1-phosphate phosphatase / histidinol-phosphatase [EC:3.1.3.25 3.1.3.93 3.1.3.15]	1	1	1	1	1	1	1	1	TRUE	FALSE	FALSE	FALSE	FALSE
1938	ko:K06910	PEBP, TFS1; phosphatidylethanolamine-binding protein	1	1	1	1	1	1	1	1	TRUE	FALSE	FALSE	FALSE	FALSE
1939	ko:K16080	mnoP; high affinity Mn2+ porin	1	1	1	1	1	1	1	1	TRUE	FALSE	FALSE	FALSE	FALSE
1940	ko:K03317	TC.CNT; concentrative nucleoside transporter, CNT family	1	1	1	1	1	1	1	1	TRUE	FALSE	FALSE	FALSE	FALSE
1941	ko:K16324	psuT; putative pseudouridine transporter	1	1	1	1	1	1	1	1	TRUE	FALSE	FALSE	FALSE	FALSE
1942	ko:K16325	nupX; nucleoside permease	1	1	1	1	1	1	1	1	TRUE	FALSE	FALSE	FALSE	FALSE
1943	ko:K02614	paaI; acyl-CoA thioesterase [EC:3.1.2.-]	1	1	1	2	2	2	1	1	TRUE	FALSE	FALSE	FALSE	FALSE
1944	ko:K00983	neuA, nnaC; N-acylneuraminate cytidylyltransferase [EC:2.7.7.43]	1	1	1	1	1	1	1	1	TRUE	FALSE	FALSE	FALSE	FALSE
1945	ko:K00833	bioA; adenosylmethionine---8-amino-7-oxononanoate aminotransferase [EC:2.6.1.62]	1	1	1	1	1	1	1	1	TRUE	FALSE	FALSE	FALSE	FALSE
1946	ko:K02377	TSTA3, fcl; GDP-L-fucose synthase [EC:1.1.1.271]	1	0	0	0	0	0	0	0	FALSE	TRUE	FALSE	FALSE	FALSE
1947	ko:K07757	ybiV; sugar-phosphatase [EC:3.1.3.23]	1	0	0	0	0	0	0	0	FALSE	TRUE	FALSE	FALSE	FALSE
1948	ko:K20861	ybjI; FMN hydrolase / 5-amino-6-(5-phospho-D-ribitylamino)uracil phosphatase [EC:3.1.3.102 3.1.3.104]	1	0	0	0	0	0	0	0	FALSE	TRUE	FALSE	FALSE	FALSE
1949	ko:K01711	gmd, GMDS; GDPmannose 4,6-dehydratase [EC:4.2.1.47]	1	0	0	0	0	0	0	0	FALSE	TRUE	FALSE	FALSE	FALSE
1950	ko:K00712	tagE; poly(glycerol-phosphate) alpha-glucosyltransferase [EC:2.4.1.52]	1	0	0	0	0	0	0	0	FALSE	TRUE	FALSE	FALSE	FALSE
1951	ko:K00661	maa; maltose O-acetyltransferase [EC:2.3.1.79]	1	0	0	0	0	0	0	1	FALSE	TRUE	FALSE	FALSE	FALSE
1952	ko:K03818	wcaF; putative colanic acid biosynthesis acetyltransferase WcaF [EC:2.3.1.-]	1	0	0	0	0	0	0	0	FALSE	TRUE	FALSE	FALSE	FALSE
1953	ko:K13661	gumC; GumC protein	1	1	2	1	1	1	0	0	FALSE	FALSE	TRUE	FALSE	FALSE
1954	ko:K13408	cvaA, mchE, raxA; membrane fusion protein	1	0	0	1	1	1	1	0	FALSE	TRUE	FALSE	FALSE	FALSE
1955	ko:K13409	cvaB, mchF, raxB; ATP-binding cassette, subfamily B, bacterial CvaB/MchF/RaxB	2	0	0	1	1	1	1	0	FALSE	TRUE	FALSE	FALSE	FALSE
1956	ko:K20344	blpA, lagD; ATP-binding cassette, subfamily C, bacteriocin exporter	2	0	0	0	0	0	0	0	FALSE	TRUE	FALSE	FALSE	FALSE
1957	ko:K07680	comP; two-component system, NarL family, sensor histidine kinase ComP [EC:2.7.13.3]	1	0	0	0	0	0	0	0	FALSE	TRUE	FALSE	FALSE	FALSE
1958	ko:K15503	ANKRD44; serine/threonine-protein phosphatase 6 regulatory ankyrin repeat subunit B	1	0	2	0	0	0	0	0	FALSE	FALSE	FALSE	FALSE	FALSE
1959	ko:K14060	pinR; putative DNA-invertase from lambdoid prophage Rac	1	0	0	0	0	0	0	0	FALSE	TRUE	FALSE	FALSE	FALSE
1960	ko:K07492	K07492; putative transposase	1	1	5	0	0	0	1	0	FALSE	FALSE	FALSE	FALSE	FALSE
1961	ko:K01783	rpe, RPE; ribulose-phosphate 3-epimerase [EC:5.1.3.1]	1	1	1	1	1	1	1	1	TRUE	FALSE	FALSE	FALSE	FALSE
1962	ko:K17836	penP; beta-lactamase class A [EC:3.5.2.6]	1	2	2	1	1	1	1	2	TRUE	FALSE	FALSE	FALSE	FALSE
1963	ko:K00425	cydA; cytochrome bd ubiquinol oxidase subunit I [EC:7.1.1.7]	1	1	1	2	3	3	2	2	TRUE	FALSE	FALSE	FALSE	FALSE
1964	ko:K00426	cydB; cytochrome bd ubiquinol oxidase subunit II [EC:7.1.1.7]	1	1	1	2	3	3	2	2	TRUE	FALSE	FALSE	FALSE	FALSE
1965	ko:K00424	cydX; cytochrome bd-I ubiquinol oxidase subunit X [EC:7.1.1.7]	1	1	1	2	2	2	2	1	TRUE	FALSE	FALSE	FALSE	FALSE
1966	ko:K02495	hemN, hemZ; oxygen-independent coproporphyrinogen III oxidase [EC:1.3.98.3]	1	1	1	2	2	2	2	1	TRUE	FALSE	FALSE	FALSE	FALSE
1967	ko:K21886	nmtR; ArsR family transcriptional regulator, nickel/cobalt-responsive transcriptional repressor	1	1	1	1	1	1	1	1	TRUE	FALSE	FALSE	FALSE	FALSE
1968	ko:K21903	cadC, smtB; ArsR family transcriptional regulator, lead/cadmium/zinc/bismuth-responsive transcriptional repressor	1	1	1	1	1	1	1	1	TRUE	FALSE	FALSE	FALSE	FALSE
1969	ko:K22298	smtB; ArsR family transcriptional regulator, zinc-responsive transcriptional repressor	1	1	1	1	1	1	1	1	TRUE	FALSE	FALSE	FALSE	FALSE
1970	ko:K21904	smtA; metallothionein	1	1	1	1	1	1	1	1	TRUE	FALSE	FALSE	FALSE	FALSE
1971	ko:K09712	K09712; uncharacterized protein	1	1	1	1	1	1	1	2	TRUE	FALSE	FALSE	FALSE	FALSE
1972	ko:K02305	norC; nitric oxide reductase subunit C	1	1	1	0	0	0	0	0	FALSE	FALSE	FALSE	FALSE	FALSE
1973	ko:K00123	fdoG, fdhF, fdwA; formate dehydrogenase major subunit [EC:1.17.1.9]	1	1	1	0	0	0	0	1	FALSE	FALSE	FALSE	FALSE	FALSE
1974	ko:K20421	ncsB1; 2,7-dihydroxy-5-methyl-1-naphthoate 7-O-methyltransferase [EC:2.1.1.303]	1	1	1	0	0	0	0	1	FALSE	FALSE	FALSE	FALSE	FALSE
1975	ko:K06902	UMF1; MFS transporter, UMF1 family	1	1	1	0	0	0	0	1	FALSE	FALSE	FALSE	FALSE	FALSE
1976	ko:K08217	mef; MFS transporter, DHA3 family, macrolide efflux protein	1	1	0	1	1	1	1	0	FALSE	TRUE	FALSE	FALSE	FALSE
1977	ko:K07505	repA; regulatory protein RepA	1	1	0	0	0	0	0	0	FALSE	TRUE	FALSE	FALSE	FALSE
1978	ko:K01626	E2.5.1.54, aroF, aroG, aroH; 3-deoxy-7-phosphoheptulonate synthase [EC:2.5.1.54]	1	1	1	1	1	1	1	1	TRUE	FALSE	FALSE	FALSE	FALSE
1979	ko:K02970	RP-S21, MRPS21, rpsU; small subunit ribosomal protein S21	1	1	1	1	1	1	1	1	TRUE	FALSE	FALSE	FALSE	FALSE
1980	ko:K03772	fkpA; FKBP-type peptidyl-prolyl cis-trans isomerase FkpA [EC:5.2.1.8]	1	1	1	2	2	2	2	1	TRUE	FALSE	FALSE	FALSE	FALSE
1981	ko:K03773	fklB; FKBP-type peptidyl-prolyl cis-trans isomerase FklB [EC:5.2.1.8]	1	1	1	2	2	2	2	1	TRUE	FALSE	FALSE	FALSE	FALSE
1982	ko:K07313	pphA; serine/threonine protein phosphatase 1 [EC:3.1.3.16]	1	1	1	1	1	1	1	1	TRUE	FALSE	FALSE	FALSE	FALSE
1983	ko:K02472	wecC; UDP-N-acetyl-D-mannosaminuronic acid dehydrogenase [EC:1.1.1.336]	1	1	1	1	1	1	1	1	TRUE	FALSE	FALSE	FALSE	FALSE
1984	ko:K02474	wbpO; UDP-N-acetyl-D-glucosamine/UDP-N-acetyl-D-galactosamine dehydrogenase [EC:1.1.1.136 1.1.1.-]	1	1	1	1	1	1	1	1	TRUE	FALSE	FALSE	FALSE	FALSE
1985	ko:K01791	wecB; UDP-N-acetylglucosamine 2-epimerase (non-hydrolysing) [EC:5.1.3.14]	1	1	1	1	1	1	1	1	TRUE	FALSE	FALSE	FALSE	FALSE
1986	ko:K00963	UGP2, galU, galF; UTP--glucose-1-phosphate uridylyltransferase [EC:2.7.7.9]	1	1	2	1	1	1	1	1	TRUE	FALSE	FALSE	FALSE	FALSE
1987	ko:K21029	moeB; molybdopterin-synthase adenylyltransferase [EC:2.7.7.80]	1	1	1	1	1	1	1	1	TRUE	FALSE	FALSE	FALSE	FALSE
1988	ko:K01520	dut, DUT; dUTP pyrophosphatase [EC:3.6.1.23]	1	1	1	1	1	1	1	1	TRUE	FALSE	FALSE	FALSE	FALSE
1989	ko:K01598	PPCDC, coaC; phosphopantothenoylcysteine decarboxylase [EC:4.1.1.36]	1	1	1	1	1	1	1	1	TRUE	FALSE	FALSE	FALSE	FALSE
1990	ko:K13038	coaBC, dfp; phosphopantothenoylcysteine decarboxylase / phosphopantothenate---cysteine ligase [EC:4.1.1.36 6.3.2.5]	1	1	1	1	1	1	1	1	TRUE	FALSE	FALSE	FALSE	FALSE
1991	ko:K03183	ubiE; demethylmenaquinone methyltransferase / 2-methoxy-6-polyprenyl-1,4-benzoquinol methylase [EC:2.1.1.163 2.1.1.201]	1	1	1	1	1	1	1	1	TRUE	FALSE	FALSE	FALSE	FALSE
1992	ko:K02968	RP-S20, rpsT; small subunit ribosomal protein S20	1	1	1	1	1	1	1	1	TRUE	FALSE	FALSE	FALSE	FALSE
1993	ko:K01867	WARS, trpS; tryptophanyl-tRNA synthetase [EC:6.1.1.2]	1	1	1	1	1	1	1	1	TRUE	FALSE	FALSE	FALSE	FALSE
1994	ko:K03980	murJ, mviN; putative peptidoglycan lipid II flippase	1	1	1	1	1	1	1	1	TRUE	FALSE	FALSE	FALSE	FALSE
1995	ko:K03071	secB; preprotein translocase subunit SecB	1	1	1	1	1	1	1	1	TRUE	FALSE	FALSE	FALSE	FALSE
1996	ko:K08304	mltA; membrane-bound lytic murein transglycosylase A [EC:4.2.2.-]	1	1	1	1	1	1	1	1	TRUE	FALSE	FALSE	FALSE	FALSE
1997	ko:K01439	dapE; succinyl-diaminopimelate desuccinylase [EC:3.5.1.18]	1	1	1	1	1	1	1	1	TRUE	FALSE	FALSE	FALSE	FALSE
1998	ko:K07391	comM; magnesium chelatase family protein	1	1	1	1	1	1	1	2	TRUE	FALSE	FALSE	FALSE	FALSE
[truncated: 382 more rows]

## Sheet: Modules
	ID	Descriptions	Paucimobilis_FKI-L5-BR-P1	Paucimobilis_LCT-SP1	Paucimobilis_NCTC11030	Sanguinis_IIF7SW-B3A	Sanguinis_IIF7SW-B5	Sanguinis_ISS_IIF7SWP	Sanguinis_NBRC_13937	Sphingomonas_LK11	Present_All	Unique_Space_Paucimobilis	Unique_Space_Sanguinis	Unique_Space_All	Unique_LK11
0	M00651	Vancomycin resistance, D-Ala-D-Lac type	5	4	4	5	4	4	4	4	TRUE	FALSE	FALSE	FALSE	FALSE
1	M00116	Menaquinone biosynthesis, chorismate (+ polyprenyl-PP) => menaquinol	2	2	2	2	2	2	2	2	TRUE	FALSE	FALSE	FALSE	FALSE
2	M00622	Nicotinate degradation, nicotinate => fumarate	1	1	1	0	0	0	0	1	FALSE	FALSE	FALSE	FALSE	FALSE
3	M00121	Heme biosynthesis, plants and bacteria, glutamate => heme	20	19	18	19	19	19	20	19	TRUE	FALSE	FALSE	FALSE	FALSE
4	M00135	GABA biosynthesis, eukaryotes, putrescine => GABA	3	3	3	2	2	2	2	3	TRUE	FALSE	FALSE	FALSE	FALSE
5	M00419	Cymene degradation, p-cymene => p-cumate	1	1	1	0	0	0	0	0	FALSE	FALSE	FALSE	FALSE	FALSE
6	M00168	CAM (Crassulacean acid metabolism), dark	2	2	2	2	2	2	3	3	TRUE	FALSE	FALSE	FALSE	FALSE
7	M00170	C4-dicarboxylic acid cycle, phosphoenolpyruvate carboxykinase type	2	2	2	2	2	2	2	2	TRUE	FALSE	FALSE	FALSE	FALSE
8	M00171	C4-dicarboxylic acid cycle, NAD - malic enzyme type	2	2	2	2	2	2	2	2	TRUE	FALSE	FALSE	FALSE	FALSE
9	M00172	C4-dicarboxylic acid cycle, NADP - malic enzyme type	3	3	3	3	3	3	3	3	TRUE	FALSE	FALSE	FALSE	FALSE
10	M00173	Reductive citrate cycle (Arnon-Buchanan cycle)	17	17	18	17	17	17	18	18	TRUE	FALSE	FALSE	FALSE	FALSE
11	M00346	Formaldehyde assimilation, serine pathway	7	7	7	6	6	6	8	8	TRUE	FALSE	FALSE	FALSE	FALSE
12	M00374	Dicarboxylate-hydroxybutyrate cycle	13	13	13	14	14	14	15	13	TRUE	FALSE	FALSE	FALSE	FALSE
13	M00122	Cobalamin biosynthesis, cobyrinate a,c-diamide => cobalamin	9	9	9	9	9	9	9	9	TRUE	FALSE	FALSE	FALSE	FALSE
14	M00127	Thiamine biosynthesis, prokaryotes, AIR (+ DXP/tyrosine) => TMP/TPP	6	6	6	6	6	7	6	6	TRUE	FALSE	FALSE	FALSE	FALSE
15	M00097	beta-Carotene biosynthesis, GGAP => beta-carotene	3	3	3	3	3	3	3	3	TRUE	FALSE	FALSE	FALSE	FALSE
16	M00126	Tetrahydrofolate biosynthesis, GTP => THF	14	14	14	12	14	14	12	12	TRUE	FALSE	FALSE	FALSE	FALSE
17	M00841	Tetrahydrofolate biosynthesis, mediated by PTPS, GTP => THF	4	4	4	4	4	4	4	4	TRUE	FALSE	FALSE	FALSE	FALSE
18	M00016	Lysine biosynthesis, succinyl-DAP pathway, aspartate => lysine	11	11	10	13	13	13	13	12	TRUE	FALSE	FALSE	FALSE	FALSE
19	M00525	Lysine biosynthesis, acetyl-DAP pathway, aspartate => lysine	9	9	8	10	10	10	10	10	TRUE	FALSE	FALSE	FALSE	FALSE
20	M00527	Lysine biosynthesis, DAP aminotransferase pathway, aspartate => lysine	9	9	8	10	10	10	10	10	TRUE	FALSE	FALSE	FALSE	FALSE
21	M00357	Methanogenesis, acetate => methane	5	3	3	2	4	5	2	3	TRUE	FALSE	FALSE	FALSE	FALSE
22	M00001	Glycolysis (Embden-Meyerhof pathway), glucose => pyruvate	20	21	20	17	17	18	19	17	TRUE	FALSE	FALSE	FALSE	FALSE
23	M00549	Nucleotide sugar biosynthesis, glucose => UDP-glucose	9	9	9	9	9	9	9	7	TRUE	FALSE	FALSE	FALSE	FALSE
24	M00140	C1-unit interconversion, prokaryotes	5	5	5	3	3	3	3	3	TRUE	FALSE	FALSE	FALSE	FALSE
25	M00141	C1-unit interconversion, eukaryotes	3	3	3	2	2	2	2	2	TRUE	FALSE	FALSE	FALSE	FALSE
26	M00532	Photorespiration	14	14	12	9	10	11	9	10	TRUE	FALSE	FALSE	FALSE	FALSE
27	M00014	Glucuronate pathway (uronate pathway)	9	8	8	4	5	5	4	5	TRUE	FALSE	FALSE	FALSE	FALSE
28	M00377	Reductive acetyl-CoA pathway (Wood-Ljungdahl pathway)	3	3	3	2	2	2	2	2	TRUE	FALSE	FALSE	FALSE	FALSE
29	M00840	Tetrahydrofolate biosynthesis, mediated by ribA and trpF, GTP => THF	7	7	7	6	6	6	6	7	TRUE	FALSE	FALSE	FALSE	FALSE
30	M00789	Rebeccamycin biosynthesis, tryptophan => rebeccamycin	10	9	9	11	11	11	11	11	TRUE	FALSE	FALSE	FALSE	FALSE
31	M00790	Pyrrolnitrin biosynthesis, tryptophan => pyrrolnitrin	10	9	9	11	11	11	11	11	TRUE	FALSE	FALSE	FALSE	FALSE
32	M00027	GABA (gamma-Aminobutyrate) shunt	4	4	3	1	1	1	1	1	TRUE	FALSE	FALSE	FALSE	FALSE
33	M00028	Ornithine biosynthesis, glutamate => ornithine	6	6	6	7	8	8	9	6	TRUE	FALSE	FALSE	FALSE	FALSE
34	M00674	Clavaminate biosynthesis, arginine + glyceraldehyde-3P => clavaminate	1	0	0	1	1	1	1	0	FALSE	TRUE	FALSE	FALSE	FALSE
35	M00769	Multidrug resistance, efflux pump MexPQ-OpmE	3	8	3	3	8	8	2	0	TRUE	FALSE	FALSE	FALSE	FALSE
36	M00632	Galactose degradation, Leloir pathway, galactose => alpha-D-glucose-1P	5	4	4	4	5	5	3	3	TRUE	FALSE	FALSE	FALSE	FALSE
37	M00774	Erythromycin biosynthesis, propanoyl-CoA + methylmalonyl-CoA => deoxyerythronolide B => erythromycin A/B	2	1	1	0	1	1	0	0	FALSE	FALSE	TRUE	FALSE	FALSE
38	M00136	GABA biosynthesis, prokaryotes, putrescine => GABA	1	0	0	1	1	1	1	1	FALSE	TRUE	FALSE	FALSE	FALSE
39	M00129	Ascorbate biosynthesis, animals, glucose-1P => ascorbate	2	2	3	4	4	4	4	5	TRUE	FALSE	FALSE	FALSE	FALSE
40	M00050	Guanine ribonucleotide biosynthesis, IMP => GDP,GTP	7	6	5	7	7	7	7	8	TRUE	FALSE	FALSE	FALSE	FALSE
41	M00004	Pentose phosphate pathway (Pentose phosphate cycle)	16	16	15	10	10	11	10	10	TRUE	FALSE	FALSE	FALSE	FALSE
42	M00006	Pentose phosphate pathway, oxidative phase, glucose 6P => ribulose 5P	9	9	8	5	5	5	5	5	TRUE	FALSE	FALSE	FALSE	FALSE
43	M00008	Entner-Doudoroff pathway, glucose-6P => glyceraldehyde-3P + pyruvate	8	8	8	6	6	6	6	6	TRUE	FALSE	FALSE	FALSE	FALSE
44	M00013	Malonate semialdehyde pathway, propanoyl-CoA => acetyl-CoA	3	2	2	2	2	2	2	2	TRUE	FALSE	FALSE	FALSE	FALSE
45	M00032	Lysine degradation, lysine => saccharopine => acetoacetyl-CoA	7	6	4	5	5	6	5	6	TRUE	FALSE	FALSE	FALSE	FALSE
46	M00087	beta-Oxidation	8	5	5	6	6	6	6	4	TRUE	FALSE	FALSE	FALSE	FALSE
47	M00088	Ketone body biosynthesis, acetyl-CoA => acetoacetate/3-hydroxybutyrate/acetone	4	4	4	5	5	5	5	3	TRUE	FALSE	FALSE	FALSE	FALSE
48	M00095	C5 isoprenoid biosynthesis, mevalonate pathway	4	4	4	5	5	5	5	3	TRUE	FALSE	FALSE	FALSE	FALSE
49	M00373	Ethylmalonyl pathway	9	9	9	10	11	10	11	8	TRUE	FALSE	FALSE	FALSE	FALSE
50	M00375	Hydroxypropionate-hydroxybutylate cycle	5	5	5	6	6	6	6	4	TRUE	FALSE	FALSE	FALSE	FALSE
51	M00015	Proline biosynthesis, glutamate => proline	3	3	3	3	3	3	3	3	TRUE	FALSE	FALSE	FALSE	FALSE
52	M00115	NAD biosynthesis, aspartate => quinolinate => NAD	6	6	6	6	6	6	6	6	TRUE	FALSE	FALSE	FALSE	FALSE
53	M00842	Tetrahydrobiopterin biosynthesis, GTP => BH4	2	1	1	1	1	1	1	1	TRUE	FALSE	FALSE	FALSE	FALSE
54	M00843	L-threo-Tetrahydrobiopterin biosynthesis, GTP => L-threo-BH4	2	1	1	1	1	1	1	1	TRUE	FALSE	FALSE	FALSE	FALSE
55	M00113	Jasmonic acid biosynthesis	3	2	2	3	3	3	3	1	TRUE	FALSE	FALSE	FALSE	FALSE
56	M00094	Ceramide biosynthesis	1	1	1	1	1	1	1	1	TRUE	FALSE	FALSE	FALSE	FALSE
57	M00099	Sphingosine biosynthesis	1	1	1	1	1	1	1	1	TRUE	FALSE	FALSE	FALSE	FALSE
58	M00123	Biotin biosynthesis, pimeloyl-ACP/CoA => biotin	8	7	7	7	7	7	7	7	TRUE	FALSE	FALSE	FALSE	FALSE
59	M00573	Biotin biosynthesis, BioI pathway, long-chain-acyl-ACP => pimeloyl-ACP => biotin	8	7	7	7	7	7	7	7	TRUE	FALSE	FALSE	FALSE	FALSE
60	M00577	Biotin biosynthesis, BioW pathway, pimelate => pimeloyl-CoA => biotin	8	7	7	7	7	7	7	7	TRUE	FALSE	FALSE	FALSE	FALSE
61	M00157	F-type ATPase, prokaryotes and chloroplasts	9	9	9	9	16	16	9	9	TRUE	FALSE	FALSE	FALSE	FALSE
62	M00124	Pyridoxal-P biosynthesis, erythrose-4P => pyridoxal-P	7	7	6	7	7	7	7	8	TRUE	FALSE	FALSE	FALSE	FALSE
63	M00432	Leucine biosynthesis, 2-oxoisovalerate => 2-oxoisocaproate	4	4	3	4	4	4	4	4	TRUE	FALSE	FALSE	FALSE	FALSE
64	M00535	Isoleucine biosynthesis, pyruvate => 2-oxobutanoate	3	3	2	3	3	3	3	3	TRUE	FALSE	FALSE	FALSE	FALSE
65	M00017	Methionine biosynthesis, aspartate => homoserine => methionine	10	9	9	10	10	10	10	10	TRUE	FALSE	FALSE	FALSE	FALSE
66	M00029	Urea cycle	3	3	3	3	3	3	3	3	TRUE	FALSE	FALSE	FALSE	FALSE
67	M00844	Arginine biosynthesis, ornithine => arginine	3	3	3	3	3	3	3	3	TRUE	FALSE	FALSE	FALSE	FALSE
68	M00845	Arginine biosynthesis, glutamate => acetylcitrulline => arginine	5	5	4	6	6	6	6	5	TRUE	FALSE	FALSE	FALSE	FALSE
69	M00114	Ascorbate biosynthesis, plants, fructose-6P => ascorbate	14	14	16	11	11	12	10	10	TRUE	FALSE	FALSE	FALSE	FALSE
70	M00531	Assimilatory nitrate reduction, nitrate => ammonia	4	4	4	5	4	4	4	4	TRUE	FALSE	FALSE	FALSE	FALSE
71	M00026	Histidine biosynthesis, PRPP => histidine	12	12	11	13	13	13	12	13	TRUE	FALSE	FALSE	FALSE	FALSE
72	M00793	dTDP-L-rhamnose biosynthesis	2	6	3	6	6	6	2	2	TRUE	FALSE	FALSE	FALSE	FALSE
73	M00345	Formaldehyde assimilation, ribulose monophosphate pathway	1	1	1	0	0	0	0	0	FALSE	FALSE	FALSE	FALSE	FALSE
74	M00003	Gluconeogenesis, oxaloacetate => fructose-6P	11	12	11	10	10	10	12	12	TRUE	FALSE	FALSE	FALSE	FALSE
75	M00165	Reductive pentose phosphate cycle (Calvin cycle)	10	10	10	7	7	7	7	7	TRUE	FALSE	FALSE	FALSE	FALSE
76	M00167	Reductive pentose phosphate cycle, glyceraldehyde-3P => ribulose-5P	8	8	8	5	5	5	5	5	TRUE	FALSE	FALSE	FALSE	FALSE
77	M00344	Formaldehyde assimilation, xylulose monophosphate pathway	2	2	2	1	1	1	1	1	TRUE	FALSE	FALSE	FALSE	FALSE
78	M00048	Inosine monophosphate biosynthesis, PRPP + glutamine => IMP	13	13	13	13	13	13	13	13	TRUE	FALSE	FALSE	FALSE	FALSE
79	M00049	Adenine ribonucleotide biosynthesis, IMP => ADP,ATP	7	7	6	7	7	7	7	7	TRUE	FALSE	FALSE	FALSE	FALSE
80	M00053	Pyrimidine deoxyribonuleotide biosynthesis, CDP/CTP => dCDP/dCTP,dTDP/dTTP	7	7	7	8	8	8	8	6	TRUE	FALSE	FALSE	FALSE	FALSE
81	M00176	Assimilatory sulfate reduction, sulfate => H2S	6	6	5	5	5	5	5	5	TRUE	FALSE	FALSE	FALSE	FALSE
82	M00530	Dissimilatory nitrate reduction, nitrate => ammonia	4	4	4	3	3	3	3	4	TRUE	FALSE	FALSE	FALSE	FALSE
83	M00162	Cytochrome b6f complex	2	2	2	1	2	2	2	1	TRUE	FALSE	FALSE	FALSE	FALSE
84	M00572	Pimeloyl-ACP biosynthesis, BioC-BioH pathway, malonyl-ACP => pimeloyl-ACP	7	6	5	6	8	8	6	6	TRUE	FALSE	FALSE	FALSE	FALSE
85	M00093	Phosphatidylethanolamine (PE) biosynthesis, PA => PS => PE	4	4	3	4	4	4	4	4	TRUE	FALSE	FALSE	FALSE	FALSE
86	M00091	Phosphatidylcholine (PC) biosynthesis, PE => PC	1	1	1	1	1	1	1	1	TRUE	FALSE	FALSE	FALSE	FALSE
87	M00019	Valine/isoleucine biosynthesis, pyruvate => valine / 2-oxobutanoate => isoleucine	8	8	8	6	6	6	6	7	TRUE	FALSE	FALSE	FALSE	FALSE
88	M00570	Isoleucine biosynthesis, threonine => 2-oxobutanoate => isoleucine	11	11	11	9	9	9	9	10	TRUE	FALSE	FALSE	FALSE	FALSE
89	M00020	Serine biosynthesis, glycerate-3P => serine	3	3	3	3	3	3	3	3	TRUE	FALSE	FALSE	FALSE	FALSE
90	M00096	C5 isoprenoid biosynthesis, non-mevalonate pathway	9	9	9	9	9	9	9	9	TRUE	FALSE	FALSE	FALSE	FALSE
91	M00037	Melatonin biosynthesis, animals, tryptophan => serotonin => melatonin	1	2	1	1	1	1	1	1	TRUE	FALSE	FALSE	FALSE	FALSE
92	M00002	Glycolysis, core module involving three-carbon compounds	7	8	7	7	7	7	9	9	TRUE	FALSE	FALSE	FALSE	FALSE
93	M00007	Pentose phosphate pathway, non-oxidative phase, fructose 6P => ribose 5P	8	8	8	5	5	5	5	5	TRUE	FALSE	FALSE	FALSE	FALSE
94	M00128	Ubiquinone biosynthesis, eukaryotes, 4-hydroxybenzoate + polyprenyl-PP => ubiquinol	2	2	2	2	2	2	2	2	TRUE	FALSE	FALSE	FALSE	FALSE
95	M00416	Cytochrome aa3-600 menaquinol oxidase	5	5	5	4	4	4	4	4	TRUE	FALSE	FALSE	FALSE	FALSE
96	M00417	Cytochrome o ubiquinol oxidase	8	8	8	8	8	8	8	8	TRUE	FALSE	FALSE	FALSE	FALSE
97	M00155	Cytochrome c oxidase, prokaryotes	11	11	11	7	7	7	7	7	TRUE	FALSE	FALSE	FALSE	FALSE
98	M00565	Trehalose biosynthesis, D-glucose 1P => trehalose	9	9	9	8	8	8	8	8	TRUE	FALSE	FALSE	FALSE	FALSE
99	M00117	Ubiquinone biosynthesis, prokaryotes, chorismate (+ polyprenyl-PP) => ubiquinol	5	5	5	6	6	6	5	5	TRUE	FALSE	FALSE	FALSE	FALSE
100	M00118	Glutathione biosynthesis, glutamate => glutathione	2	2	1	2	2	2	2	2	TRUE	FALSE	FALSE	FALSE	FALSE
101	M00131	Inositol phosphate metabolism, Ins(1,3,4,5)P4 => Ins(1,3,4)P3 => myo-inositol	4	4	4	5	5	5	5	4	TRUE	FALSE	FALSE	FALSE	FALSE
102	M00526	Lysine biosynthesis, DAP dehydrogenase pathway, aspartate => lysine	7	7	6	8	8	8	8	8	TRUE	FALSE	FALSE	FALSE	FALSE
103	M00022	Shikimate pathway, phosphoenolpyruvate + erythrose-4P => chorismate	12	12	12	12	12	12	12	12	TRUE	FALSE	FALSE	FALSE	FALSE
104	M00024	Phenylalanine biosynthesis, chorismate => phenylpyruvate => phenylalanine	3	3	3	3	3	3	3	3	TRUE	FALSE	FALSE	FALSE	FALSE
105	M00025	Tyrosine biosynthesis, chorismate => HPP => tyrosine	5	5	5	5	5	5	5	5	TRUE	FALSE	FALSE	FALSE	FALSE
106	M00595	Thiosulfate oxidation by SOX complex, thiosulfate => sulfate	5	5	5	4	4	4	4	4	TRUE	FALSE	FALSE	FALSE	FALSE
107	M00083	Fatty acid biosynthesis, elongation	5	5	4	5	6	6	5	5	TRUE	FALSE	FALSE	FALSE	FALSE
108	M00035	Methionine degradation	5	7	4	3	3	3	2	3	TRUE	FALSE	FALSE	FALSE	FALSE
109	M00009	Citrate cycle (TCA cycle, Krebs cycle)	21	22	19	21	21	23	22	23	TRUE	FALSE	FALSE	FALSE	FALSE
110	M00011	Citrate cycle, second carbon oxidation, 2-oxoglutarate => oxaloacetate	18	19	16	18	18	20	19	20	TRUE	FALSE	FALSE	FALSE	FALSE
111	M00036	Leucine degradation, leucine => acetoacetate + acetyl-CoA	10	10	8	9	9	13	9	9	TRUE	FALSE	FALSE	FALSE	FALSE
112	M00307	Pyruvate oxidation, pyruvate => acetyl-CoA	9	9	6	8	8	10	8	8	TRUE	FALSE	FALSE	FALSE	FALSE
113	M00545	Trans-cinnamate degradation, trans-cinnamate => acetyl-CoA	5	5	5	3	3	3	3	3	TRUE	FALSE	FALSE	FALSE	FALSE
114	M00569	Catechol meta-cleavage, catechol => acetyl-CoA / 4-methylcatechol => propanoyl-CoA	2	2	2	1	1	1	1	1	TRUE	FALSE	FALSE	FALSE	FALSE
115	M00107	Steroid hormone biosynthesis, cholesterol => prognenolone => progesterone	1	1	1	0	0	0	0	0	FALSE	FALSE	FALSE	FALSE	FALSE
116	M00110	C19/C18-Steroid hormone biosynthesis, pregnenolone => androstenedione => estrone	1	1	1	0	0	0	0	0	FALSE	FALSE	FALSE	FALSE	FALSE
117	M00156	Cytochrome c oxidase, cbb3-type	2	2	2	0	0	0	0	0	FALSE	FALSE	FALSE	FALSE	FALSE
118	M00060	KDO2-lipid A biosynthesis, Raetz pathway, LpxL-LpxM type	4	4	4	4	4	4	4	4	TRUE	FALSE	FALSE	FALSE	FALSE
119	M00005	PRPP biosynthesis, ribose 5P => PRPP	1	1	1	1	2	2	1	1	TRUE	FALSE	FALSE	FALSE	FALSE
120	M00372	Abscisic acid biosynthesis, beta-carotene => abscisic acid	1	1	1	1	1	1	1	1	TRUE	FALSE	FALSE	FALSE	FALSE
121	M00620	Incomplete reductive citrate cycle, acetyl-CoA => oxoglutarate	5	5	5	5	5	5	6	6	TRUE	FALSE	FALSE	FALSE	FALSE
122	M00120	Coenzyme A biosynthesis, pantothenate => CoA	6	6	6	5	5	5	5	5	TRUE	FALSE	FALSE	FALSE	FALSE
123	M00125	Riboflavin biosynthesis, plants and bacteria, GTP => riboflavin/FMN/FAD	9	8	8	8	8	8	8	9	TRUE	FALSE	FALSE	FALSE	FALSE
124	M00082	Fatty acid biosynthesis, initiation	7	6	6	6	6	7	6	6	TRUE	FALSE	FALSE	FALSE	FALSE
125	M00089	Triacylglycerol biosynthesis	4	4	4	4	4	4	4	5	TRUE	FALSE	FALSE	FALSE	FALSE
126	M00023	Tryptophan biosynthesis, chorismate => tryptophan	9	9	9	9	9	9	9	9	TRUE	FALSE	FALSE	FALSE	FALSE
127	M00021	Cysteine biosynthesis, serine => cysteine	6	6	6	5	5	5	5	6	TRUE	FALSE	FALSE	FALSE	FALSE
128	M00040	Tyrosine biosynthesis, chorismate => arogenate => tyrosine	3	3	3	3	3	3	3	3	TRUE	FALSE	FALSE	FALSE	FALSE
129	M00052	Pyrimidine ribonucleotide biosynthesis, UMP => UDP/UTP,CDP/CTP	4	4	4	4	4	4	4	4	TRUE	FALSE	FALSE	FALSE	FALSE
130	M00119	Pantothenate biosynthesis, valine/L-aspartate => pantothenate	4	4	4	4	4	4	4	4	TRUE	FALSE	FALSE	FALSE	FALSE
131	M00627	beta-Lactam resistance, Bla system	2	3	3	2	2	2	2	3	TRUE	FALSE	FALSE	FALSE	FALSE
132	M00376	3-Hydroxypropionate bi-cycle	13	12	12	12	13	12	13	12	TRUE	FALSE	FALSE	FALSE	FALSE
133	M00542	EHEC/EPEC pathogenicity signature, T3SS and effectors	3	3	3	3	3	3	3	3	TRUE	FALSE	FALSE	FALSE	FALSE
134	M00660	Xanthomonas spp. pathogenicity signature, T3SS and effectors	2	2	2	2	2	2	2	2	TRUE	FALSE	FALSE	FALSE	FALSE
135	M00061	D-Glucuronate degradation, D-glucuronate => pyruvate + D-glyceraldehyde 3P	5	5	5	9	9	9	8	8	TRUE	FALSE	FALSE	FALSE	FALSE
136	M00631	D-Galacturonate degradation (bacteria), D-galacturonate => pyruvate + D-glyceraldehyde 3P	8	8	8	9	9	9	8	8	TRUE	FALSE	FALSE	FALSE	FALSE
137	M00837	Prodigiosin biosynthesis, L-proline => prodigiosin	1	1	1	1	1	1	1	1	TRUE	FALSE	FALSE	FALSE	FALSE
138	M00838	Undecylprodigiosin biosynthesis, L-proline => undecylprodigiosin	1	1	1	1	1	1	1	1	TRUE	FALSE	FALSE	FALSE	FALSE
139	M00134	Polyamine biosynthesis, arginine => ornithine => putrescine	1	1	1	1	1	1	1	1	TRUE	FALSE	FALSE	FALSE	FALSE
140	M00051	Uridine monophosphate biosynthesis, glutamine (+ PRPP) => UMP	10	10	10	10	10	10	10	10	TRUE	FALSE	FALSE	FALSE	FALSE
141	M00086	beta-Oxidation, acyl-CoA synthesis	2	2	2	2	2	2	2	2	TRUE	FALSE	FALSE	FALSE	FALSE
142	M00166	Reductive pentose phosphate cycle, ribulose-5P => glyceraldehyde-3P	2	2	2	2	2	2	2	2	TRUE	FALSE	FALSE	FALSE	FALSE
143	M00308	Semi-phosphorylative Entner-Doudoroff pathway, gluconate => glycerate-3P	5	5	5	5	5	5	5	5	TRUE	FALSE	FALSE	FALSE	FALSE
144	M00552	D-galactonate degradation, De Ley-Doudoroff pathway, D-galactonate => glycerate-3P	4	4	4	4	4	4	4	4	TRUE	FALSE	FALSE	FALSE	FALSE
145	M00144	NADH:quinone oxidoreductase, prokaryotes	17	17	15	15	15	15	15	14	TRUE	FALSE	FALSE	FALSE	FALSE
146	M00143	NADH dehydrogenase (ubiquinone) Fe-S protein/flavoprotein complex, mitochondria	3	3	3	3	3	3	3	3	TRUE	FALSE	FALSE	FALSE	FALSE
147	M00010	Citrate cycle, first carbon oxidation, oxaloacetate => 2-oxoglutarate	3	3	3	3	3	3	3	3	TRUE	FALSE	FALSE	FALSE	FALSE
148	M00012	Glyoxylate cycle	5	5	5	5	5	5	6	6	TRUE	FALSE	FALSE	FALSE	FALSE
149	M00740	Methylaspartate cycle	4	5	4	4	4	4	5	5	TRUE	FALSE	FALSE	FALSE	FALSE
150	M00018	Threonine biosynthesis, aspartate => homoserine => threonine	7	6	6	6	6	6	6	7	TRUE	FALSE	FALSE	FALSE	FALSE
151	M00033	Ectoine biosynthesis, aspartate => ectoine	2	2	2	2	3	3	2	2	TRUE	FALSE	FALSE	FALSE	FALSE
152	M00154	Cytochrome c oxidase	4	4	4	4	4	4	4	4	TRUE	FALSE	FALSE	FALSE	FALSE
153	M00718	Multidrug resistance, efflux pump MexAB-OprM	13	13	12	8	8	8	8	9	TRUE	FALSE	FALSE	FALSE	FALSE
154	M00149	Succinate dehydrogenase, prokaryotes	5	5	5	5	5	5	5	5	TRUE	FALSE	FALSE	FALSE	FALSE
155	M00575	Pertussis pathogenicity signature, T1SS	2	2	2	3	3	3	3	4	TRUE	FALSE	FALSE	FALSE	FALSE
156	M00696	Multidrug resistance, efflux pump AcrEF-TolC	2	2	2	3	3	3	3	4	TRUE	FALSE	FALSE	FALSE	FALSE
157	M00697	Multidrug resistance, efflux pump MdtEF-TolC	2	2	2	3	3	3	3	4	TRUE	FALSE	FALSE	FALSE	FALSE
158	M00546	Purine degradation, xanthine => urea	8	7	7	7	8	8	7	7	TRUE	FALSE	FALSE	FALSE	FALSE
159	M00145	NAD(P)H:quinone oxidoreductase, chloroplasts and cyanobacteria	1	1	1	0	0	0	0	0	FALSE	FALSE	FALSE	FALSE	FALSE
160	M00044	Tyrosine degradation, tyrosine => homogentisate	4	5	5	4	4	4	4	4	TRUE	FALSE	FALSE	FALSE	FALSE
161	M00642	Multidrug resistance, efflux pump MexJK-OprM	3	3	2	4	4	4	4	6	TRUE	FALSE	FALSE	FALSE	FALSE
162	M00643	Multidrug resistance, efflux pump MexXY-OprM	3	3	2	2	2	2	2	3	TRUE	FALSE	FALSE	FALSE	FALSE
163	M00034	Methionine salvage pathway	4	4	3	6	6	6	6	4	TRUE	FALSE	FALSE	FALSE	FALSE
164	M00550	Ascorbate degradation, ascorbate => D-xylulose-5P	1	1	1	1	1	1	1	1	TRUE	FALSE	FALSE	FALSE	FALSE
165	M00596	Dissimilatory sulfate reduction, sulfate => H2S	2	2	1	2	2	2	2	2	TRUE	FALSE	FALSE	FALSE	FALSE
166	M00169	CAM (Crassulacean acid metabolism), light	2	2	2	2	2	2	2	2	TRUE	FALSE	FALSE	FALSE	FALSE
167	M00579	Phosphate acetyltransferase-acetate kinase pathway, acetyl-CoA => acetate	1	1	1	1	3	4	1	1	TRUE	FALSE	FALSE	FALSE	FALSE
168	M00133	Polyamine biosynthesis, arginine => agmatine => putrescine => spermidine	2	2	1	5	5	5	4	2	TRUE	FALSE	FALSE	FALSE	FALSE
169	M00150	Fumarate reductase, prokaryotes	2	2	3	2	2	2	2	2	TRUE	FALSE	FALSE	FALSE	FALSE
170	M00580	Pentose phosphate pathway, archaea, fructose 6P => ribose 5P	2	2	2	1	1	1	1	1	TRUE	FALSE	FALSE	FALSE	FALSE
171	M00726	Cationic antimicrobial peptide (CAMP) resistance, lysyl-phosphatidylglycerol (L-PG) synthase MprF	1	1	1	1	1	1	1	1	TRUE	FALSE	FALSE	FALSE	FALSE
172	M00741	Propanoyl-CoA metabolism, propanoyl-CoA => succinyl-CoA	4	4	4	4	5	4	5	4	TRUE	FALSE	FALSE	FALSE	FALSE
173	M00368	Ethylene biosynthesis, methionine => ethylene	1	1	1	1	1	1	1	1	TRUE	FALSE	FALSE	FALSE	FALSE
174	M00609	Cysteine biosynthesis, methionine => cysteine	1	1	1	1	1	1	1	1	TRUE	FALSE	FALSE	FALSE	FALSE
175	M00151	Cytochrome bc1 complex respiratory unit	3	3	3	3	3	3	3	3	TRUE	FALSE	FALSE	FALSE	FALSE
176	M00152	Cytochrome bc1 complex	3	3	3	3	3	3	3	3	TRUE	FALSE	FALSE	FALSE	FALSE
177	M00568	Catechol ortho-cleavage, catechol => 3-oxoadipate	4	1	1	4	4	4	4	1	TRUE	FALSE	FALSE	FALSE	FALSE
178	M00652	Vancomycin resistance, D-Ala-D-Ser type	1	1	1	1	1	1	1	1	TRUE	FALSE	FALSE	FALSE	FALSE
179	M00076	Dermatan sulfate degradation	1	1	1	2	2	2	2	2	TRUE	FALSE	FALSE	FALSE	FALSE
180	M00077	Chondroitin sulfate degradation	1	1	1	2	2	2	2	2	TRUE	FALSE	FALSE	FALSE	FALSE
181	M00079	Keratan sulfate degradation	1	1	2	2	2	2	2	1	TRUE	FALSE	FALSE	FALSE	FALSE
182	M00364	C10-C20 isoprenoid biosynthesis, bacteria	1	1	1	1	1	1	1	1	TRUE	FALSE	FALSE	FALSE	FALSE
183	M00366	C10-C20 isoprenoid biosynthesis, plants	1	1	1	1	1	1	1	1	TRUE	FALSE	FALSE	FALSE	FALSE
184	M00529	Denitrification, nitrate => nitrogen	2	1	2	0	2	2	1	0	FALSE	FALSE	FALSE	FALSE	FALSE
185	M00649	Multidrug resistance, efflux pump AdeABC	2	2	2	2	2	2	2	0	TRUE	FALSE	FALSE	FALSE	FALSE
186	M00639	Multidrug resistance, efflux pump MexCD-OprJ	1	1	1	1	1	1	1	0	TRUE	FALSE	FALSE	FALSE	FALSE
187	M00153	Cytochrome bd ubiquinol oxidase	3	3	3	6	8	8	6	5	TRUE	FALSE	FALSE	FALSE	FALSE
188	M00830	Neocarzinostatin naphthoate moiety biosynthesis, malonyl-CoA => 2-hydroxy-5-methyl-1-naphthoate => 2-hydroxy-7-methoxy-5-methyl-1-naphthoyl-CoA	1	1	1	0	0	0	0	1	FALSE	FALSE	FALSE	FALSE	FALSE
189	M00615	Nitrate assimilation	1	1	1	1	1	1	1	1	TRUE	FALSE	FALSE	FALSE	FALSE
190	M00042	Catecholamine biosynthesis, tyrosine => dopamine => noradrenaline => adrenaline	0	1	0	0	0	0	0	0	FALSE	TRUE	FALSE	FALSE	FALSE
191	M00698	Multidrug resistance, efflux pump BpeEF-OprC	0	1	0	0	0	0	0	0	FALSE	TRUE	FALSE	FALSE	FALSE
192	M00641	Multidrug resistance, efflux pump MexEF-OprN	0	1	0	0	0	0	0	0	FALSE	TRUE	FALSE	FALSE	FALSE
193	M00778	Type II polyketide backbone biosynthesis, acyl-CoA + malonyl-CoA => polyketide	0	0	1	0	0	0	0	0	FALSE	FALSE	FALSE	FALSE	FALSE
194	M00537	Xylene degradation, xylene => methylbenzoate	0	0	0	2	2	2	2	0	FALSE	FALSE	FALSE	FALSE	FALSE
195	M00538	Toluene degradation, toluene => benzoate	0	0	0	2	2	2	2	0	FALSE	FALSE	FALSE	FALSE	FALSE
196	M00551	Benzoate degradation, benzoate => catechol / methylbenzoate => methylcatechol	0	0	0	3	3	3	3	0	FALSE	FALSE	FALSE	FALSE	FALSE
197	M00637	Anthranilate degradation, anthranilate => catechol	0	0	0	1	1	1	1	0	FALSE	FALSE	FALSE	FALSE	FALSE
198	M00081	Pectin degradation	0	0	0	1	1	1	1	0	FALSE	FALSE	FALSE	FALSE	FALSE
199	M00064	ADP-L-glycero-D-manno-heptose biosynthesis	0	0	0	3	3	3	0	0	FALSE	FALSE	TRUE	FALSE	FALSE
200	M00078	Heparan sulfate degradation	0	0	0	3	3	3	3	3	FALSE	FALSE	FALSE	FALSE	FALSE
201	M00338	Cysteine biosynthesis, homocysteine + serine => cysteine	0	0	0	1	1	1	1	1	FALSE	FALSE	FALSE	FALSE	FALSE
202	M00564	Helicobacter pylori pathogenicity signature, cagA pathogenicity island	0	0	0	0	1	1	1	0	FALSE	FALSE	FALSE	FALSE	FALSE
203	M00356	Methanogenesis, methanol => methane	0	0	0	0	0	0	0	1	FALSE	FALSE	FALSE	FALSE	TRUE
204	M00563	Methanogenesis, methylamine/dimethylamine/trimethylamine => methane	0	0	0	0	0	0	0	1	FALSE	FALSE	FALSE	FALSE	TRUE
205	M00567	Methanogenesis, CO2 => methane	0	0	0	0	0	0	0	1	FALSE	FALSE	FALSE	FALSE	TRUE
206	M00797	dTDP-D-desosamine biosynthesis	0	0	0	0	0	0	0	1	FALSE	FALSE	FALSE	FALSE	TRUE

## Sheet: Reactions
	ID	Descriptions	Paucimobilis_FKI-L5-BR-P1	Paucimobilis_LCT-SP1	Paucimobilis_NCTC11030	Sanguinis_IIF7SW-B3A	Sanguinis_IIF7SW-B5	Sanguinis_ISS_IIF7SWP	Sanguinis_NBRC_13937	Sphingomonas_LK11	Present_All	Unique_Space_Paucimobilis	Unique_Space_Sanguinis	Unique_Space_All	Unique_LK11
0	R03470	4-Carboxymuconolactone carboxy-lyase; 2-Carboxy-2,5-dihydro-5-oxofuran-2-acetate <=> 2-Oxo-2,3-dihydrofuran-5-acetate + CO2	2	2	2	1	1	1	1	0	TRUE	FALSE	FALSE	FALSE	FALSE
1	R03522	RX:glutathione R-transferase; RX + Glutathione <=> Halide + R-S-Glutathione	13	13	13	9	9	9	9	10	TRUE	FALSE	FALSE	FALSE	FALSE
2	R07002	(1R)-hydroxy-(2R)-glutathionyl-1,2-dihydronaphthalene glutathione-lyase (epoxide-forming); (1R,2S)-Naphthalene 1,2-oxide + Glutathione <=> (1R)-Hydroxy-(2R)-glutathionyl-1,2-dihydronaphthalene	13	13	13	9	9	9	9	10	TRUE	FALSE	FALSE	FALSE	FALSE
3	R07003	(1R)-glutathionyl-(2R)-hydroxy-1,2-dihydronaphthalene glutathione-lyase (epoxide-forming); (1S,2R)-Naphthalene 1,2-oxide + Glutathione <=> (1R)-Glutathionyl-(2R)-hydroxy-1,2-dihydronaphthalene	13	13	13	9	9	9	9	10	TRUE	FALSE	FALSE	FALSE	FALSE
4	R07004	(1S)-hydroxy-(2S)-glutathionyl-1,2-dihydronaphthalene glutathione-lyase (epoxide-forming); (1S,2R)-Naphthalene 1,2-oxide + Glutathione <=> (1S)-Hydroxy-(2S)-glutathionyl-1,2-dihydronaphthalene	13	13	13	9	9	9	9	10	TRUE	FALSE	FALSE	FALSE	FALSE
5	R07023	1-nitro-7-hydroxy-8-glutathionyl-7,8-dihydronaphthalene glutathione-lyase (epoxide-forming); 1-Nitronaphthalene-7,8-oxide + Glutathione <=> 1-Nitro-7-hydroxy-8-glutathionyl-7,8-dihydronaphthalene	13	13	13	9	9	9	9	10	TRUE	FALSE	FALSE	FALSE	FALSE
6	R07024	1-nitro-7-glutathionyl-8-hydroxy-7,8-dihydronaphthalene glutathione-lyase (epoxide-forming); 1-Nitronaphthalene-7,8-oxide + Glutathione <=> 1-Nitro-7-glutathionyl-8-hydroxy-7,8-dihydronaphthalene	13	13	13	9	9	9	9	10	TRUE	FALSE	FALSE	FALSE	FALSE
7	R07025	1-nitro-5-hydroxy-6-glutathionyl-5,6-dihydronaphthalene glutathione-lyase (epoxide-forming); 1-Nitronaphthalene-5,6-oxide + Glutathione <=> 1-Nitro-5-hydroxy-6-glutathionyl-5,6-dihydronaphthalene	13	13	13	9	9	9	9	10	TRUE	FALSE	FALSE	FALSE	FALSE
8	R07026	1-nitro-5-glutathionyl-6-hydroxy-5,6-dihydronaphthalene glutathione-lyase (epoxide-forming); 1-Nitronaphthalene-5,6-oxide + Glutathione <=> 1-Nitro-5-glutathionyl-6-hydroxy-5,6-dihydronaphthalene	13	13	13	9	9	9	9	10	TRUE	FALSE	FALSE	FALSE	FALSE
9	R07069	3,4-dihydro-3-hydroxy-4-S-glutathionyl bromobenzene glutathione-lyase (epoxide-forming); Bromobenzene-3,4-oxide + Glutathione <=> 3,4-Dihydro-3-hydroxy-4-S-glutathionyl bromobenzene	13	13	13	9	9	9	9	10	TRUE	FALSE	FALSE	FALSE	FALSE
10	R07070	2,3-dihydro-2-S-glutathionyl-3-hydroxy bromobenzene glutathione-lyase (epoxide-forming); Bromobenzene-2,3-oxide + Glutathione <=> 2,3-Dihydro-2-S-glutathionyl-3-hydroxy bromobenzene	13	13	13	9	9	9	9	10	TRUE	FALSE	FALSE	FALSE	FALSE
11	R07083	4,5-dihydro-4-hydroxy-5-S-glutathionyl-benzo[a]pyrene glutathione-lyase (epoxide-forming); Benzo[a]pyrene-4,5-oxide + Glutathione <=> 4,5-Dihydro-4-hydroxy-5-S-glutathionyl-benzo[a]pyrene	13	13	13	9	9	9	9	10	TRUE	FALSE	FALSE	FALSE	FALSE
12	R07084	7,8-dihydro-7-hydroxy-8-S-glutathionyl-benzo[a]pyrene hydrolase; Benzo[a]pyrene-7,8-diol + Glutathione <=> 7,8-Dihydro-7-hydroxy-8-S-glutathionyl-benzo[a]pyrene + H2O	13	13	13	9	9	9	9	10	TRUE	FALSE	FALSE	FALSE	FALSE
13	R07091	S-(2,2-dichloro-1-hydroxy)ethyl-glutathione 2,2-dichloroacetaldehyde-lyase (glutathione-forming); 2,2-Dichloroacetaldehyde + Glutathione <=> S-(2,2-Dichloro-1-hydroxy)ethyl glutathione	13	13	13	9	9	9	9	10	TRUE	FALSE	FALSE	FALSE	FALSE
14	R07092	1,1-dichloroethylene-epoxide:glutathione S-(chloroepoxyethyl)transferase [2-(S-glutathionyl)acetyl-chloride-forming]; 1,1-Dichloroethylene epoxide + Glutathione <=> 2-(S-Glutathionyl)acetyl chloride + Hydrochloric acid	13	13	13	9	9	9	9	10	TRUE	FALSE	FALSE	FALSE	FALSE
15	R07093	chloroacetyl-chloride:glutathione S-chloroacetyltransferase; Chloroacetyl chloride + Glutathione <=> S-(2-Chloroacetyl)glutathione + Hydrochloric acid	13	13	13	9	9	9	9	10	TRUE	FALSE	FALSE	FALSE	FALSE
16	R07094	2-(S-glutathionyl)acetyl-chloride:glutathione 2-(S-glutathionyl)acetyltransferase; 2-(S-Glutathionyl)acetyl chloride + Glutathione <=> 2-(S-Glutathionyl)acetyl glutathione + Hydrochloric acid	13	13	13	9	9	9	9	10	TRUE	FALSE	FALSE	FALSE	FALSE
17	R07100	trichloroethene:glutathione S-(1,2-dichlorovinyl)transferase; Trichloroethene + Glutathione <=> S-(1,2-Dichlorovinyl)glutathione + Hydrochloric acid	13	13	13	9	9	9	9	10	TRUE	FALSE	FALSE	FALSE	FALSE
18	R07113	1,2-dibromoethane:glutathione ethylenetransferase (episulfonium-forming); 1,2-Dibromoethane + Glutathione + H+ <=> Glutathione episulfonium ion + 2 Hydrobromic acid	13	13	13	9	9	9	9	10	TRUE	FALSE	FALSE	FALSE	FALSE
19	R07116	2-bromoacetaldehyde:glutathione S-(formylmethyl)transferase; 2-Bromoacetaldehyde + Glutathione <=> S-(Formylmethyl)glutathione + Hydrobromic acid	13	13	13	9	9	9	9	10	TRUE	FALSE	FALSE	FALSE	FALSE
20	R08280	4-glutathionyl cyclophosphamide hydrolase; Aldophosphamide + Glutathione <=> 4-Glutathionyl cyclophosphamide + H2O	13	13	13	9	9	9	9	10	TRUE	FALSE	FALSE	FALSE	FALSE
21	R09409	glutathione-S-transferase; Aflatoxin B1-exo-8,9-epoxide + Glutathione <=> Aflatoxin B1exo-8,9-epoxide-GSH	13	13	13	9	9	9	9	10	TRUE	FALSE	FALSE	FALSE	FALSE
22	R11905	Hepatotoxins + Glutathione <=> R-S-Glutathione	13	13	13	9	9	9	9	10	TRUE	FALSE	FALSE	FALSE	FALSE
23	R01301	4-Hydroxybenzoyl-CoA hydrolase; 4-Hydroxybenzoyl-CoA + H2O <=> 4-Hydroxybenzoate + CoA	1	1	1	0	0	0	0	1	FALSE	FALSE	FALSE	FALSE	FALSE
24	R07262	1,4-dihydroxy-2-naphthoyl-CoA hydrolase; 1,4-Dihydroxy-2-naphthoyl-CoA + H2O <=> 1,4-Dihydroxy-2-naphthoate + CoA	1	1	1	0	0	0	0	1	FALSE	FALSE	FALSE	FALSE	FALSE
25	R02656	Gentisate:oxygen 1,2-oxidoreductase (decyclizing); 2,5-Dihydroxybenzoate + Oxygen <=> Maleylpyruvate	1	1	1	0	0	0	0	1	FALSE	FALSE	FALSE	FALSE	FALSE
26	R00540	Nitrile aminohydrolase; Nitrile + 2 H2O <=> Carboxylate + Ammonia	2	2	2	1	1	1	1	2	TRUE	FALSE	FALSE	FALSE	FALSE
27	R01887	gamma-Amino-gamma-cyanobutanoate aminohydrolase; gamma-Amino-gamma-cyanobutanoate + 2 H2O <=> Glutamate + Ammonia	2	2	2	1	1	1	1	2	TRUE	FALSE	FALSE	FALSE	FALSE
28	R03093	3-Indoleacetonitrile aminohydrolase; 3-Indoleacetonitrile + 2 H2O <=> Indole-3-acetate + Ammonia	2	2	2	1	1	1	1	2	TRUE	FALSE	FALSE	FALSE	FALSE
29	R03542	alpha-Aminopropiononitrile aminohydrolase; alpha-Aminopropiononitrile + 2 H2O <=> Alanine + Ammonia	2	2	2	1	1	1	1	2	TRUE	FALSE	FALSE	FALSE	FALSE
30	R05358	Acrylonitrile aminohydrolase; Acrylonitrile + 2 H2O <=> Acrylic acid + Ammonia	1	1	1	0	0	0	0	1	FALSE	FALSE	FALSE	FALSE	FALSE
31	R05591	Nitrile aminohydrolase; Benzonitrile + 2 H2O <=> Benzoate + Ammonia	2	2	2	1	1	1	1	2	TRUE	FALSE	FALSE	FALSE	FALSE
32	R07855	phenylacetonitrile aminohydrolase; Phenylacetonitrile + 2 H2O <=> Phenylacetic acid + Ammonia	2	2	2	1	1	1	1	2	TRUE	FALSE	FALSE	FALSE	FALSE
33	R01087	Maleate cis-trans-isomerase; Maleic acid <=> Fumarate	1	1	1	0	0	0	0	1	FALSE	FALSE	FALSE	FALSE	FALSE
34	R04109	L-glutamate-semialdehyde: NADP+ oxidoreductase(L-glutamyl-tRNA(Glu)-forming); L-Glutamyl-tRNA(Glu) + NADPH + H+ <=> (S)-4-Amino-5-oxopentanoate + tRNA(Glu) + NADP+	1	1	1	0	0	0	0	1	FALSE	FALSE	FALSE	FALSE	FALSE
35	R00264	2,5-dioxopentanoate:NADP+ 5-oxidoreductase; 2,5-Dioxopentanoate + NADP+ + H2O <=> 2-Oxoglutarate + NADPH + H+	2	2	2	1	1	1	1	1	TRUE	FALSE	FALSE	FALSE	FALSE
36	R00631	aldehyde:NAD+ oxidoreductase; Aldehyde + NAD+ + H2O <=> Fatty acid + NADH + H+	1	1	1	0	0	0	0	0	FALSE	FALSE	FALSE	FALSE	FALSE
37	R00710	Acetaldehyde:NAD+ oxidoreductase; Acetaldehyde + NAD+ + H2O <=> Acetate + NADH + H+	1	1	1	0	0	0	0	0	FALSE	FALSE	FALSE	FALSE	FALSE
38	R00904	3-aminopropanal:NAD+ oxidoreductase; 3-Aminopropanal + NAD+ + H2O <=> beta-Alanine + NADH + H+	1	1	1	0	0	0	0	0	FALSE	FALSE	FALSE	FALSE	FALSE
39	R01752	D-Glyceraldehyde:NAD+ oxidoreductase; D-Glyceraldehyde + NAD+ + H2O <=> D-Glycerate + NADH + H+	1	1	1	0	0	0	0	0	FALSE	FALSE	FALSE	FALSE	FALSE
40	R01986	4-Aminobutyraldehyde:NAD+ oxidoreductase; 4-Aminobutyraldehyde + NADP+ + H2O <=> 4-Aminobutanoate + NADPH + H+	1	1	1	0	0	0	0	0	FALSE	FALSE	FALSE	FALSE	FALSE
41	R02536	Phenylacetaldehyde:NAD+ oxidoreductase; Phenylacetaldehyde + NAD+ + H2O <=> Phenylacetic acid + NADH + H+	2	2	2	0	0	0	0	0	FALSE	FALSE	FALSE	FALSE	FALSE
42	R02549	4-aminobutanal:NAD+ 1-oxidoreductase; 4-aminobutyraldehyde:NAD+ oxidoreductase; 4-Aminobutyraldehyde + NAD+ + H2O <=> 4-Aminobutanoate + NADH + H+	1	1	1	0	0	0	0	0	FALSE	FALSE	FALSE	FALSE	FALSE
43	R02678	Indole-3-acetaldehyde:NAD+ oxidoreductase; Indole-3-acetaldehyde + NAD+ + H2O <=> Indole-3-acetate + NADH + H+	1	1	1	0	0	0	0	0	FALSE	FALSE	FALSE	FALSE	FALSE
44	R02940	2-Propyn-1-al:NAD+ oxidoreductase; 2-Propynal + NAD+ + H2O <=> Propynoate + NADH + H+	1	1	1	0	0	0	0	0	FALSE	FALSE	FALSE	FALSE	FALSE
45	R02957	D-Glucuronolactone:NAD+ oxidoreductase; D-Glucuronolactone + NAD+ + 2 H2O <=> D-Glucarate + NADH + H+	1	1	1	0	0	0	0	0	FALSE	FALSE	FALSE	FALSE	FALSE
46	R03283	4-Trimethylammoniobutanal:NAD+ 1-oxidoreductase; 4-Trimethylammoniobutanal:NAD+ oxidoreductase; 4-Trimethylammoniobutanal + NAD+ + H2O <=> 4-Trimethylammoniobutanoate + NADH + H+	1	1	1	0	0	0	0	0	FALSE	FALSE	FALSE	FALSE	FALSE
47	R03869	(S)-Methylmalonate semialdehyde:NAD+ oxidoreductase; (S)-Methylmalonate semialdehyde + NAD+ + H2O <=> Methylmalonate + NADH + H+	1	1	1	0	0	0	0	0	FALSE	FALSE	FALSE	FALSE	FALSE
48	R04065	Imidazole acetaldehyde:NAD+ oxidoreductase; Imidazole-4-acetaldehyde + NAD+ + H2O <=> Imidazole-4-acetate + NADH + H+	1	1	1	0	0	0	0	0	FALSE	FALSE	FALSE	FALSE	FALSE
49	R04506	3alpha,7alpha-Dihydroxy-5beta-cholestan-26-al:NAD+ oxidoreductase; 3alpha,7alpha-Dihydroxy-5beta-cholestan-26-al + NAD+ + H2O <=> 3alpha,7alpha-Dihydroxy-5beta-cholestanate + NADH + H+	1	1	1	0	0	0	0	0	FALSE	FALSE	FALSE	FALSE	FALSE
50	R04903	5-Hydroxyindoleacetaldehyde:NAD+ oxidoreductase; 5-Hydroxyindoleacetaldehyde + NAD+ + H2O <=> 5-Hydroxyindoleacetate + H+ + NADH	1	1	1	0	0	0	0	0	FALSE	FALSE	FALSE	FALSE	FALSE
51	R05050	N4-Acetylaminobutanal:NAD+ oxidoreductase; N4-Acetylaminobutanal + NAD+ + H2O <=> 4-Acetamidobutanoate + NADH + H+	1	1	1	0	0	0	0	0	FALSE	FALSE	FALSE	FALSE	FALSE
52	R05235	p-cumic aldehyde:NAD+ oxidoreductase; 4-Isopropylbenzaldehyde + NAD+ + H2O <=> p-Cumate + NADH + H+	1	1	1	0	0	0	0	0	FALSE	FALSE	FALSE	FALSE	FALSE
53	R05237	trans-3-Chloroallyl aldehyde + H2O <=> trans-3-Chloroacrylic acid + 2 H+	1	1	1	0	0	0	0	0	FALSE	FALSE	FALSE	FALSE	FALSE
54	R05238	cis-3-Chloroallyl aldehyde + H2O <=> cis-3-Chloroacrylic acid + 2 H+	1	1	1	0	0	0	0	0	FALSE	FALSE	FALSE	FALSE	FALSE
55	R05286	Chloroacetaldehyde:NAD+ oxidoreductase; Chloroacetaldehyde + NAD+ + H2O <=> Chloroacetic acid + NADH + H+	1	1	1	0	0	0	0	0	FALSE	FALSE	FALSE	FALSE	FALSE
56	R06366	Aldehyde:NAD+ oxidoreductase; Perillyl aldehyde + H2O + NAD+ <=> Perillic acid + NADH + H+	1	1	1	0	0	0	0	0	FALSE	FALSE	FALSE	FALSE	FALSE
57	R08146	farnesal:NAD+ oxidoreductase; 2-trans,6-trans-Farnesal + NAD+ + H2O <=> Farnesoic acid + NADH + H+	1	1	1	0	0	0	0	0	FALSE	FALSE	FALSE	FALSE	FALSE
58	R00610	sarcosine:oxygen oxidoreductase (demethylating); Sarcosine + H2O + Oxygen <=> Glycine + Formaldehyde + Hydrogen peroxide	6	6	6	0	0	0	0	0	FALSE	FALSE	FALSE	FALSE	FALSE
59	R00671	L-ornithine ammonia-lyase (cyclizing; L-proline-forming); L-Ornithine <=> L-Proline + Ammonia	1	1	1	0	0	0	0	0	FALSE	FALSE	FALSE	FALSE	FALSE
60	R10012	(2R,3R)-3-Methylornithinyl-N6-lysine + NAD+ + H2O <=> (2R,3R)-3-Methylglutamyl-5-semialdehyde-N6-lysine + Ammonia + NADH + H+	1	1	1	0	0	0	0	0	FALSE	FALSE	FALSE	FALSE	FALSE
61	R03658	L-lysine:tRNALys ligase (AMP-forming); ATP + L-Lysine + tRNA(Lys) <=> AMP + Diphosphate + L-Lysyl-tRNA	2	2	2	2	2	2	2	2	TRUE	FALSE	FALSE	FALSE	FALSE
62	R03659	L-Methionine:tRNAMet ligase (AMP-forming); ATP + L-Methionine + tRNA(Met) <=> AMP + Diphosphate + L-Methionyl-tRNA	2	2	1	2	2	2	2	2	TRUE	FALSE	FALSE	FALSE	FALSE
63	R03660	L-Phenylalanine:tRNA(Ala) ligase (AMP-forming); ATP + L-Phenylalanine + tRNA(Phe) <=> AMP + Diphosphate + L-Phenylalanyl-tRNA(Phe)	3	3	3	3	3	3	3	3	TRUE	FALSE	FALSE	FALSE	FALSE
64	R04773	Selenomethionine:tRNAMet ligase (AMP-forming); ATP + L-Selenomethionine + tRNA(Met) <=> AMP + Diphosphate + Selenomethionyl-tRNA(Met)	2	2	1	2	2	2	2	2	TRUE	FALSE	FALSE	FALSE	FALSE
65	R00751	L-threonine acetaldehyde-lyase (glycine-forming); L-Threonine <=> Glycine + Acetaldehyde	2	2	2	2	2	2	2	2	TRUE	FALSE	FALSE	FALSE	FALSE
66	R06171	L-allo-threonine acetaldehyde-lyase (glycine-forming); L-Allothreonine <=> Glycine + Acetaldehyde	2	2	2	2	2	2	2	2	TRUE	FALSE	FALSE	FALSE	FALSE
67	R00899	L-cysteinylglycine dipeptidase; Cys-Gly + H2O <=> L-Cysteine + Glycine	5	5	5	5	5	6	5	6	TRUE	FALSE	FALSE	FALSE	FALSE
68	R04951	R-S-Cysteinylglycine + H2O <=> S-Substituted L-cysteine + Glycine	5	5	5	5	5	6	5	6	TRUE	FALSE	FALSE	FALSE	FALSE
69	R00243	L-glutamate:NAD+ oxidoreductase (deaminating); L-Glutamate + NAD+ + H2O <=> 2-Oxoglutarate + Ammonia + NADH + H+	1	2	1	1	1	1	1	1	TRUE	FALSE	FALSE	FALSE	FALSE
70	R06602	isochorismate pyruvate-lyase (salicylate-forming); Isochorismate <=> Salicylate + Pyruvate	2	2	2	2	2	2	2	2	TRUE	FALSE	FALSE	FALSE	FALSE
71	R00345	phosphate:oxaloacetate carboxy-lyase (adding phosphate;phosphoenolpyruvate-forming); Orthophosphate:oxaloacetate carboxyl-lyase (phosphorylating); Orthophosphate + Oxaloacetate <=> H2O + Phosphoenolpyruvate + CO2	1	1	1	1	1	1	1	1	TRUE	FALSE	FALSE	FALSE	FALSE
72	R05578	L-glutamate:tRNA(Glu) ligase (AMP-forming); tRNA(Glu) + L-Glutamate + ATP <=> L-Glutamyl-tRNA(Glu) + Diphosphate + AMP	3	3	3	3	3	3	3	3	TRUE	FALSE	FALSE	FALSE	FALSE
73	R01492	ATP:cob(I)alamin Co-beta-adenosyltransferase; ATP + Cob(I)alamin <=> Triphosphate + Cobamide coenzyme	2	2	2	2	2	2	2	2	TRUE	FALSE	FALSE	FALSE	FALSE
74	R05220	ATP:cob(I)yrinic acid-a,c-diamide Cobeta-adenosyltransferase; Cob(I)yrinate a,c diamide + ATP <=> Adenosyl cobyrinate a,c diamide + Triphosphate	2	2	2	2	2	2	2	2	TRUE	FALSE	FALSE	FALSE	FALSE
75	R07268	ATP:cobinamide Cobeta-adenosyltransferase; ATP + Cobinamide <=> Triphosphate + Adenosyl cobinamide	2	2	2	2	2	2	2	2	TRUE	FALSE	FALSE	FALSE	FALSE
76	R11013	hercynine,gamma-L-glutamyl-L-cysteine:oxygen oxidoreductase [gamma-L-glutamyl-S-(hercyn-2-yl)-L-cysteine S-oxide-forming]; Hercynine + gamma-L-Glutamyl-L-cysteine + Oxygen <=> gamma-L-Glutamyl-S-(hercyn-2-yl)-L-cysteine S-oxide + H2O	1	1	1	1	1	1	1	1	TRUE	FALSE	FALSE	FALSE	FALSE
77	R00078	Fe(II):oxygen oxidoreductase; Fe2+:oxygen oxidoreductase; Oxygen + 4 Fe2+ + 4 H+ <=> 4 Fe3+ + 2 H2O	7	6	6	3	3	3	3	6	TRUE	FALSE	FALSE	FALSE	FALSE
78	R03472	5-amino-1-(5-phospho-D-ribosyl)imidazole formate-lyase (decarboxylating, 4-amino-2-methyl-5-phosphomethylpyrimidine-forming); Aminoimidazole ribotide + S-Adenosyl-L-methionine <=> 4-Amino-2-methyl-5-(phosphooxymethyl)pyrimidine + 5'-Deoxyadenosine + L-Methionine + Formate + CO	1	1	1	1	1	2	1	1	TRUE	FALSE	FALSE	FALSE	FALSE
79	R00182	AMP phosphoribohydrolase; AMP + H2O <=> Adenine + D-Ribose 5-phosphate	3	3	3	3	3	3	3	5	TRUE	FALSE	FALSE	FALSE	FALSE
80	R00510	cytidine-5'-monophosphate phosphoribohydrolase; CMP + H2O <=> Cytosine + D-Ribose 5-phosphate	2	2	2	2	2	2	2	4	TRUE	FALSE	FALSE	FALSE	FALSE
81	R02065	geranylgeranyl-diphosphate:geranylgeranyl-diphosphate geranylgeranyltransferase; 2 Geranylgeranyl diphosphate <=> Diphosphate + Prephytoene diphosphate	2	2	2	2	2	2	2	2	TRUE	FALSE	FALSE	FALSE	FALSE
82	R04218	prephytoene diphosphate:geranylgeranyl-diphosphate geranylgeranyltransferase; Prephytoene diphosphate <=> Diphosphate + 15-cis-Phytoene	2	2	2	2	2	2	2	2	TRUE	FALSE	FALSE	FALSE	FALSE
83	R07270	prephytoene diphosphate:geranylgeranyl-diphosphate geranylgeranyltransferase; Prephytoene diphosphate <=> all-trans-Phytoene + Diphosphate	2	2	2	2	2	2	2	2	TRUE	FALSE	FALSE	FALSE	FALSE
84	R10177	geranylgeranyl-diphosphate:geranylgeranyl-diphosphate geranylgeranyltransferase (15-cis-phytoene forming); 2 Geranylgeranyl diphosphate <=> 15-cis-Phytoene + 2 Diphosphate	2	2	2	2	2	2	2	2	TRUE	FALSE	FALSE	FALSE	FALSE
85	R04787	15-cis-phytoene:acceptor oxidoreductase; all-trans-Phytofluene + Acceptor <=> all-trans-zeta-Carotene + Reduced acceptor	1	1	1	1	1	1	1	1	TRUE	FALSE	FALSE	FALSE	FALSE
86	R04798	zeta-Carotene, hydrogen-donor:oxygen oxidoreductase; all-trans-zeta-Carotene + Reduced acceptor + Oxygen <=> all-trans-Neurosporene + 2 H2O + Acceptor	1	1	1	1	1	1	1	1	TRUE	FALSE	FALSE	FALSE	FALSE
87	R04800	Neurosporene, hydrogen-donor:oxygen oxidoreductase; all-trans-Neurosporene + Reduced acceptor + Oxygen <=> Lycopene + Acceptor + 2 H2O	1	1	1	1	1	1	1	1	TRUE	FALSE	FALSE	FALSE	FALSE
88	R09691	15-cis-phytoene:acceptor oxidoreductase (neurosporene-forming); 15-cis-Phytoene + 3 Acceptor <=> all-trans-Neurosporene + 3 Reduced acceptor	1	1	1	1	1	1	1	1	TRUE	FALSE	FALSE	FALSE	FALSE
89	R09692	15-cis-phytoene:acceptor oxidoreductase; 15-cis-Phytoene + Acceptor <=> all-trans-Phytofluene + Reduced acceptor	1	1	1	1	1	1	1	1	TRUE	FALSE	FALSE	FALSE	FALSE
90	R03824	carotenoid beta-end group lyase (decyclizing); gamma-Carotene <=> beta-Carotene	1	1	1	1	1	1	1	1	TRUE	FALSE	FALSE	FALSE	FALSE
91	R04801	carotenoid beta-end group lyase (decyclizing); all-trans-Neurosporene <=> beta-Zeacarotene	1	1	1	1	1	1	1	1	TRUE	FALSE	FALSE	FALSE	FALSE
92	R05341	carotenoid beta-end group lyase (decyclizing); Lycopene <=> gamma-Carotene	1	1	1	1	1	1	1	1	TRUE	FALSE	FALSE	FALSE	FALSE
93	R06962	carotenoid beta-end group lyase (decyclizing); delta-Carotene <=> alpha-Carotene	1	1	1	1	1	1	1	1	TRUE	FALSE	FALSE	FALSE	FALSE
94	R07856	carotenoid beta-end group lyase (decyclizing); beta-Zeacarotene <=> 7,8-Dihydro-beta-carotene	1	1	1	1	1	1	1	1	TRUE	FALSE	FALSE	FALSE	FALSE
95	R10152	sulfide:quinone oxidoreductase; n Hydrogen sulfide + n Quinone <=> Polysulfide + n Hydroquinone	2	2	2	1	3	3	3	2	TRUE	FALSE	FALSE	FALSE	FALSE
96	R00375	Deoxyadenosine 5'-triphosphate:DNA deoxynucleotidyltransferase (DNA-directed); dATP + DNA <=> Diphosphate + DNA	12	10	12	12	13	13	11	11	TRUE	FALSE	FALSE	FALSE	FALSE
97	R00376	Deoxyguanosine 5'-triphosphate:DNA deoxynucleotidyltransferase (DNA-directed); dGTP + DNA <=> Diphosphate + DNA	12	10	12	12	13	13	11	11	TRUE	FALSE	FALSE	FALSE	FALSE
98	R00377	Deoxycytidine triphosphate:DNA deoxynucleotidyltransferase (DNA-directed); dCTP + DNA <=> Diphosphate + DNA	12	10	12	12	13	13	11	11	TRUE	FALSE	FALSE	FALSE	FALSE
99	R00378	deoxythymidine triphosphate:DNA deoxynucleotidyltransferase (DNA-directed); dTTP + DNA <=> Diphosphate + DNA	12	10	12	12	13	13	11	11	TRUE	FALSE	FALSE	FALSE	FALSE
100	R03066	6-(hydroxymethyl)-7,8-dihydropterin:4-aminobenzoate 2-amino-4-hydroxydihydropteridine-6-methenyltransferase; 6-(Hydroxymethyl)-7,8-dihydropterin + 4-Aminobenzoate <=> Dihydropteroate + H2O	1	1	1	1	1	1	1	1	TRUE	FALSE	FALSE	FALSE	FALSE
101	R03067	(7,8-dihydropterin-6-yl)methyl diphosphate:4-aminobenzoate 2-amino-4-hydroxy-7,8-dihydropteridine-6-methenyltransferase; 6-Hydroxymethyl-7,8-dihydropterin diphosphate + 4-Aminobenzoate <=> Diphosphate + Dihydropteroate	1	1	1	1	1	1	1	1	TRUE	FALSE	FALSE	FALSE	FALSE
102	R03471	ATP:4-amino-5-hydroxymethyl-2-methylpyrimidine 5-phosphotransferase; ATP + 4-Amino-5-hydroxymethyl-2-methylpyrimidine <=> ADP + 4-Amino-2-methyl-5-(phosphooxymethyl)pyrimidine	1	1	1	1	1	1	1	1	TRUE	FALSE	FALSE	FALSE	FALSE
103	R04509	ATP:4-amino-2-methyl-5-phosphomethylpyrimidine phosphotransferase; ATP + 4-Amino-2-methyl-5-(phosphooxymethyl)pyrimidine <=> ADP + 4-Amino-5-hydroxymethyl-2-methylpyrimidine diphosphate	1	1	1	1	1	1	1	1	TRUE	FALSE	FALSE	FALSE	FALSE
104	R00112	NADPH:NAD+ oxidoreductase; NADPH + NAD+ <=> NADP+ + NADH	6	7	6	3	3	3	3	3	TRUE	FALSE	FALSE	FALSE	FALSE
105	R02735	LL-2,6-Diaminoheptanedioate 2-epimerase; LL-2,6-Diaminoheptanedioate <=> meso-2,6-Diaminoheptanedioate	1	1	1	1	1	1	1	1	TRUE	FALSE	FALSE	FALSE	FALSE
106	R00235	Acetate:CoA ligase (AMP-forming); ATP + Acetate + CoA <=> AMP + Diphosphate + Acetyl-CoA	4	2	2	1	1	1	1	1	TRUE	FALSE	FALSE	FALSE	FALSE
107	R00236	acetyl adenylate:CoA acetyltransferase; Acetyl adenylate + CoA <=> AMP + Acetyl-CoA	4	2	2	1	1	1	1	1	TRUE	FALSE	FALSE	FALSE	FALSE
108	R00316	ATP:acetate adenylyltransferase; ATP + Acetate <=> Diphosphate + Acetyl adenylate	4	2	2	1	1	1	1	1	TRUE	FALSE	FALSE	FALSE	FALSE
109	R00926	Propionyladenylate:CoA propionyltransferase; Propionyladenylate + CoA <=> AMP + Propanoyl-CoA	4	2	2	1	1	1	1	1	TRUE	FALSE	FALSE	FALSE	FALSE
110	R01354	ATP:propanoate adenylyltransferase; ATP + Propanoate <=> Diphosphate + Propionyladenylate	4	2	2	1	1	1	1	1	TRUE	FALSE	FALSE	FALSE	FALSE
111	R00183	adenosine 5'-monophosphate phosphohydrolase; AMP + H2O <=> Adenosine + Orthophosphate	3	3	3	1	1	1	2	1	TRUE	FALSE	FALSE	FALSE	FALSE
112	R00511	cytidine-5'-monophosphate phosphohydrolase; CMP + H2O <=> Cytidine + Orthophosphate	3	3	3	1	1	1	2	1	TRUE	FALSE	FALSE	FALSE	FALSE
113	R00963	uridine 5'-monophosphate phosphohydrolase; UMP + H2O <=> Uridine + Orthophosphate	3	3	3	1	1	1	2	1	TRUE	FALSE	FALSE	FALSE	FALSE
114	R01126	inosine 5'-monophosphate phosphohydrolase; IMP + H2O <=> Inosine + Orthophosphate	3	3	3	1	1	1	2	1	TRUE	FALSE	FALSE	FALSE	FALSE
115	R01227	guanosine 5'-monophosphate phosphohydrolase; GMP + H2O <=> Guanosine + Orthophosphate	3	3	3	1	1	1	2	1	TRUE	FALSE	FALSE	FALSE	FALSE
116	R01334	2-phosphoglycolate phosphohydrolase; 2-Phosphoglycolate + H2O <=> Glycolate + Orthophosphate	4	4	4	3	3	3	4	3	TRUE	FALSE	FALSE	FALSE	FALSE
117	R01569	thymidylate 5'-phosphohydrolase; dTMP + H2O <=> Thymidine + Orthophosphate	3	3	3	1	1	1	2	1	TRUE	FALSE	FALSE	FALSE	FALSE
118	R01664	2'-deoxycytidine 5'-monophosphate phosphohydrolase; dCMP + H2O <=> Deoxycytidine + Orthophosphate	3	3	3	1	1	1	2	1	TRUE	FALSE	FALSE	FALSE	FALSE
119	R01968	2'-deoxyguanosine 5'-monophosphate phosphohydrolase; dGMP + H2O <=> Deoxyguanosine + Orthophosphate	3	3	3	1	1	1	2	1	TRUE	FALSE	FALSE	FALSE	FALSE
120	R02088	2'-deoxyadenosine 5'-monophosphate phosphohydrolase; dAMP + H2O <=> Deoxyadenosine + Orthophosphate	3	3	3	1	1	1	2	1	TRUE	FALSE	FALSE	FALSE	FALSE
121	R02102	2'-deoxyuridine 5'-monophosphate phosphohydrolase; dUMP + H2O <=> Deoxyuridine + Orthophosphate	3	3	3	1	1	1	2	1	TRUE	FALSE	FALSE	FALSE	FALSE
122	R02323	nicotinamide ribonucleotide phosphohydrolase; Nicotinamide D-ribonucleotide + H2O <=> Nicotinamide-beta-riboside + Orthophosphate	3	3	3	1	1	1	2	1	TRUE	FALSE	FALSE	FALSE	FALSE
123	R02719	xanthosine 5'-phosphate phosphohydrolase; Xanthosine 5'-phosphate + H2O <=> Xanthosine + Orthophosphate	3	3	3	1	1	1	2	1	TRUE	FALSE	FALSE	FALSE	FALSE
124	R03346	nicotinate D-ribonucleotide phosphohydrolase; Nicotinate D-ribonucleotide + H2O <=> Nicotinate D-ribonucleoside + Orthophosphate	3	3	3	1	1	1	2	1	TRUE	FALSE	FALSE	FALSE	FALSE
125	R05287	Chloroacetic acid halidohydrolase; Chloroacetic acid + H2O <=> Glycolate + Hydrochloric acid	2	2	2	1	1	1	2	1	TRUE	FALSE	FALSE	FALSE	FALSE
126	R00602	methanol:hydrogen-peroxide oxidoreductase; Methanol + Hydrogen peroxide <=> Formaldehyde + 2 H2O	5	4	4	3	4	4	4	5	TRUE	FALSE	FALSE	FALSE	FALSE
127	R00698	L-phenylalanine:oxygen oxidoreductase (decarboxylating); L-Phenylalanine + Oxygen <=> 2-Phenylacetamide + CO2	2	2	2	2	2	2	2	3	TRUE	FALSE	FALSE	FALSE	FALSE
128	R02596	Donor:hydrogen-peroxide oxidoreductase; Coniferyl alcohol <=> Guaiacyl lignin	2	2	2	2	2	2	2	3	TRUE	FALSE	FALSE	FALSE	FALSE
129	R02670	2 3-Hydroxyanthranilate + 4 Oxygen <=> Cinnavalininate + 2 Superoxide + 2 Hydrogen peroxide + 2 H+	5	4	4	3	4	4	4	5	TRUE	FALSE	FALSE	FALSE	FALSE
130	R03919	Donor:hydrogen-peroxide oxidoreductase; Sinapyl alcohol <=> Syringyl lignin	2	2	2	2	2	2	2	3	TRUE	FALSE	FALSE	FALSE	FALSE
131	R04007	Donor:hydrogen-peroxide oxidoreductase; 4-Coumaryl alcohol <=> p-Hydroxyphenyl lignin	2	2	2	2	2	2	2	3	TRUE	FALSE	FALSE	FALSE	FALSE
132	R07443	donor:hydrogen-peroxide oxidoreductase; 5-Hydroxyconiferyl alcohol <=> 5-Hydroxy-guaiacyl lignin	2	2	2	2	2	2	2	3	TRUE	FALSE	FALSE	FALSE	FALSE
133	R11906	isoniazid:hydrogen-peroxide oxidoreductase; Isoniazid + Hydrogen peroxide <=> Isonicotinoyl radical + Diimine + 2 H2O	2	2	2	2	2	2	2	3	TRUE	FALSE	FALSE	FALSE	FALSE
134	R01030	sn-Glycero-3-phosphocholine glycerophosphohydrolase; sn-Glycero-3-phosphocholine + H2O <=> Choline + sn-Glycerol 3-phosphate	2	2	2	2	2	2	2	1	TRUE	FALSE	FALSE	FALSE	FALSE
135	R01470	sn-Glycero-3-phosphoethanolamine glycerophosphohydrolase; sn-Glycero-3-phosphoethanolamine + H2O <=> Ethanolamine + sn-Glycerol 3-phosphate	2	2	2	2	2	2	2	1	TRUE	FALSE	FALSE	FALSE	FALSE
136	R00299	ATP:D-glucose 6-phosphotransferase; ATP + D-Glucose <=> ADP + D-Glucose 6-phosphate	6	6	6	6	6	6	6	4	TRUE	FALSE	FALSE	FALSE	FALSE
137	R01600	ATP:beta-D-glucose 6-phosphotransferase; ATP + beta-D-Glucose <=> ADP + beta-D-Glucose 6-phosphate	6	6	6	6	6	6	6	4	TRUE	FALSE	FALSE	FALSE	FALSE
138	R01786	ATP:alpha-D-glucose 6-phosphotransferase; ATP + alpha-D-Glucose <=> ADP + alpha-D-Glucose 6-phosphate	6	6	6	6	6	6	6	4	TRUE	FALSE	FALSE	FALSE	FALSE
139	R00945	5,10-Methylenetetrahydrofolate:glycine hydroxymethyltransferase; 5,10-Methylenetetrahydrofolate + Glycine + H2O <=> Tetrahydrofolate + L-Serine	3	3	3	2	2	2	2	2	TRUE	FALSE	FALSE	FALSE	FALSE
140	R09099	5,10-methylenetetrahydromethanopterin:glycine hydroxymethyltransferase; L-Serine + 5,6,7,8-Tetrahydromethanopterin <=> 5,10-Methylenetetrahydromethanopterin + Glycine + H2O	3	3	3	2	2	2	2	2	TRUE	FALSE	FALSE	FALSE	FALSE
141	R01221	glycine:NAD+ 2-oxidoreductase (tetrahydrofolate-methylene-adding); glycine cleavage system; Glycine + Tetrahydrofolate + NAD+ <=> 5,10-Methylenetetrahydrofolate + Ammonia + CO2 + NADH + H+	9	10	8	7	7	8	7	7	TRUE	FALSE	FALSE	FALSE	FALSE
142	R02300	S-Aminomethyldihydrolipoylprotein:(6S)-tetrahydrofolate aminomethyltransferase (ammonia-forming); Folinic acid <=> 5,10-Methenyltetrahydrofolate + H2O	3	3	3	1	1	1	1	1	TRUE	FALSE	FALSE	FALSE	FALSE
143	R04125	[protein]-S8-aminomethyldihydrolipoyllysine:tetrahydrofolate aminomethyltransferase (ammonia-forming); [Protein]-S8-aminomethyldihydrolipoyllysine + Tetrahydrofolate <=> Dihydrolipoylprotein + 5,10-Methylenetetrahydrofolate + Ammonia	3	3	3	1	1	1	1	1	TRUE	FALSE	FALSE	FALSE	FALSE
144	R00220	L-serine ammonia-lyase; L-Serine <=> Pyruvate + Ammonia	5	5	5	4	4	4	4	4	TRUE	FALSE	FALSE	FALSE	FALSE
145	R00590	L-serine hydro-lyase; L-Serine <=> Dehydroalanine + H2O	2	2	2	1	1	1	1	1	TRUE	FALSE	FALSE	FALSE	FALSE
146	R00604	Formaldehyde:NAD+ oxidoreductase; Formaldehyde + NAD+ + H2O <=> Formate + NADH + H+	1	1	1	0	1	1	0	0	FALSE	FALSE	TRUE	FALSE	FALSE
147	R00875	D-Glucitol:NAD+ 2-oxidoreductase; D-Sorbitol + NAD+ <=> D-Fructose + NADH + H+	7	6	6	1	2	2	1	2	TRUE	FALSE	FALSE	FALSE	FALSE
148	R01896	xylitol:NAD+ 2-oxidoreductase (D-xylulose-forming); Xylitol + NAD+ <=> D-Xylulose + NADH + H+	7	6	6	1	2	2	1	2	TRUE	FALSE	FALSE	FALSE	FALSE
149	R00944	10-Formyltetrahydrofolate amidohydrolase; 10-Formyltetrahydrofolate + H2O <=> Formate + Tetrahydrofolate	2	2	2	1	1	1	1	1	TRUE	FALSE	FALSE	FALSE	FALSE
150	R01220	5,10-methylenetetrahydrofolate:NADP+ oxidoreductase; 5,10-Methylenetetrahydrofolate + NADP+ <=> 5,10-Methenyltetrahydrofolate + NADPH	2	2	2	1	1	1	1	1	TRUE	FALSE	FALSE	FALSE	FALSE
151	R01655	5,10-Methenyltetrahydrofolate 5-hydrolase (decyclizing); 5,10-Methenyltetrahydrofolate + H2O <=> 10-Formyltetrahydrofolate + H+	2	2	2	1	1	1	1	1	TRUE	FALSE	FALSE	FALSE	FALSE
152	R00611	sarcosine:electron-transfer flavoprotein oxidoreductase (demethylating); Sarcosine + Electron-transferring flavoprotein + H2O <=> Glycine + Formaldehyde + Reduced electron-transferring flavoprotein	1	1	1	0	0	0	0	0	FALSE	FALSE	FALSE	FALSE	FALSE
153	R03504	7,8-dihydroneopterin glycolaldehyde-lyase [6-(hydroxymethyl)-7,8-dihydropterin-forming]; 7,8-Dihydroneopterin <=> Glycolaldehyde + 6-(Hydroxymethyl)-7,8-dihydropterin	4	4	4	3	3	3	3	3	TRUE	FALSE	FALSE	FALSE	FALSE
154	R11037	7,8-dihydroneopterin:oxygen oxidoreductase; 7,8-Dihydroneopterin + Oxygen <=> 7,8-Dihydroxanthopterin + Formate + Glycolaldehyde	3	3	3	2	2	2	2	2	TRUE	FALSE	FALSE	FALSE	FALSE
155	R11073	7,8-dihydroneopterin 2'-epimerase; 7,8-Dihydroneopterin <=> 7,8-Dihydromonapterin	3	3	3	2	2	2	2	2	TRUE	FALSE	FALSE	FALSE	FALSE
156	R09570	L-tryptophan:FADH2 oxidoreductase (7-halogenating); L-Tryptophan + FADH2 + Cl- + Oxygen + H+ <=> 7-Chloro-L-tryptophan + FAD + 2 H2O	10	9	9	11	11	11	11	11	TRUE	FALSE	FALSE	FALSE	FALSE
157	R00713	succinate-semialdehyde:NAD+ oxidoreductase; Succinate semialdehyde + NAD+ + H2O <=> Succinate + NADH + H+	4	4	3	1	1	1	1	1	TRUE	FALSE	FALSE	FALSE	FALSE
158	R00714	succinate-semialdehyde:NADP+ oxidoreductase; Succinate semialdehyde + NADP+ + H2O <=> Succinate + NADPH + H+	4	4	3	1	1	1	1	1	TRUE	FALSE	FALSE	FALSE	FALSE
159	R02401	glutarate-semialdehyde:NAD+ oxidoreductase; 5-Oxopentanoate + NAD+ + H2O <=> Glutarate + NADH + H+	4	4	3	1	1	1	1	1	TRUE	FALSE	FALSE	FALSE	FALSE
160	R02649	ATP:N-acetyl-L-glutamate 5-phosphotransferase; ATP + N-Acetyl-L-glutamate <=> ADP + N-Acetyl-L-glutamate 5-phosphate	3	3	3	3	3	3	3	3	TRUE	FALSE	FALSE	FALSE	FALSE
161	R00435	ATP:polynucleotide adenylyltransferase; ATP:RNA adenylyltransferase; ATP + RNA <=> Diphosphate + RNA	4	4	4	4	4	4	4	4	TRUE	FALSE	FALSE	FALSE	FALSE
162	R00441	GTP:RNA guanylyltransferase (DNA-directed); GTP:RNA guanylyltransferase (RNA-directed); GTP + RNA <=> Diphosphate + RNA	4	4	4	4	4	4	4	4	TRUE	FALSE	FALSE	FALSE	FALSE
163	R00442	CTP:RNA cytidylyltransferase (DNA-directed); CTP:RNA cytidylyltransferase (RNA-directed); CTP + RNA <=> Diphosphate + RNA	4	4	4	4	4	4	4	4	TRUE	FALSE	FALSE	FALSE	FALSE
164	R00443	UTP:RNA uridylyltransferase; UTP + RNA <=> Diphosphate + RNA	4	4	4	4	4	4	4	4	TRUE	FALSE	FALSE	FALSE	FALSE
165	R07390	2 Phosphatidylglycerol <=> Cardiolipin + Glycerol	2	2	1	1	1	1	1	1	TRUE	FALSE	FALSE	FALSE	FALSE
166	R00381	(deoxyribonucleotide)n:5'-phospho-(deoxyribonucleotide)m ligase (AMP-forming); ATP + DNA(n) + 5'-Phospho-DNA(m) <=> AMP + Diphosphate + DNA(n+m)	2	2	4	1	1	1	1	2	TRUE	FALSE	FALSE	FALSE	FALSE
167	R00382	(deoxyribonucleotide)n:5'-phospho-(deoxyribonucleotide)m ligase (AMP-forming, NMN-forming); NAD+ + DNA(n) + 5'-Phospho-DNA(m) <=> AMP + Nicotinamide D-ribonucleotide + DNA(n+m)	2	2	2	2	2	2	2	2	TRUE	FALSE	FALSE	FALSE	FALSE
168	R10822	(deoxyribonucleotide)n:5'-phospho-(deoxyribonucleotide)m ligase (ADP); ADP + DNA(n) + 5'-Phospho-DNA(m) <=> AMP + Orthophosphate + DNA(n+m)	1	1	1	1	1	1	1	1	TRUE	FALSE	FALSE	FALSE	FALSE
169	R10823	(deoxyribonucleotide)n:5'-phospho-(deoxyribonucleotide)m ligase (GTP); GTP + DNA(n) + 5'-Phospho-DNA(m) <=> GMP + Diphosphate + DNA(n+m)	1	1	1	1	1	1	1	1	TRUE	FALSE	FALSE	FALSE	FALSE
170	R00660	Phosphoenolpyruvate:UDP-N-acetyl-D-glucosamine 1-carboxyvinyl-transferase; Phosphoenolpyruvate + UDP-N-acetyl-alpha-D-glucosamine <=> UDP-N-acetyl-3-(1-carboxyvinyl)-D-glucosamine + Orthophosphate	1	1	1	1	1	1	2	1	TRUE	FALSE	FALSE	FALSE	FALSE
171	R08940	acyl-[acyl-carrier protein]:S-adenosyl-L-methionine acyltranserase (lactone-forming, methylthioadenosine-releasing); Acyl-[acyl-carrier protein] + S-Adenosyl-L-methionine <=> Acyl-carrier protein + 5'-Methylthioadenosine + N-Acyl-L-homoserine lactone	1	0	0	0	0	0	0	0	FALSE	TRUE	FALSE	FALSE	FALSE
172	R00578	L-aspartate:L-glutamine amido-ligase (AMP-forming); ATP + L-Aspartate + L-Glutamine + H2O <=> AMP + Diphosphate + L-Asparagine + L-Glutamate	2	1	1	2	2	2	2	1	TRUE	FALSE	FALSE	FALSE	FALSE
173	R05467	L-N2-(2-carboxyethyl)arginine cyclo-ligase (AMP-forming); L-N2-(2-Carboxyethyl)arginine + ATP <=> Deoxyguanidinoproclavaminic acid + AMP + Diphosphate	1	0	0	1	1	1	1	0	FALSE	TRUE	FALSE	FALSE	FALSE
174	R10556	(2S,5S)-5-carboxymethylproline cyclo-ligase (AMP-forming); ATP + (2S,5S)-trans-Carboxymethylproline <=> AMP + Diphosphate + (3S,5S)-Carbapenam-3-carboxylic acid	1	0	0	1	1	1	1	0	FALSE	TRUE	FALSE	FALSE	FALSE
175	R00086	ATP phosphohydrolase; ATP + H2O <=> ADP + Orthophosphate	3	4	2	1	5	5	2	1	TRUE	FALSE	FALSE	FALSE	FALSE
176	R00291	UDP-glucose 4-epimerase; UDP-alpha-D-glucose 4-epimerase; UDP-glucose <=> UDP-alpha-D-galactose	3	2	2	2	3	3	1	1	TRUE	FALSE	FALSE	FALSE	FALSE
177	R00918	propanoyl-CoA:(2S)-methylmalonyl-CoA malonyltransferase (cyclizing); propanoyl-CoA:(2S)-methylmalonyl-CoA 2-C-acyltransferase (decarboxylating, oxoacyl-reducing and cyclizing); Propanoyl-CoA + 6 (S)-Methylmalonyl-CoA + 6 NADPH + 6 H+ <=> 6-Deoxyerythronolide B + 7 CoA + 6 CO2 + H2O + 6 NADP+	2	1	1	0	1	1	0	0	FALSE	FALSE	TRUE	FALSE	FALSE
178	R02984	dTDPglucose 4-epimerase; dTDP-glucose <=> dTDP-galactose	3	2	2	2	3	3	1	1	TRUE	FALSE	FALSE	FALSE	FALSE
179	R01632	protocatechuate:oxygen 4,5-oxidoreductase (decyclizing); 3,4-Dihydroxybenzoate + Oxygen <=> 4-Carboxy-2-hydroxymuconate semialdehyde	1	0	0	0	1	1	1	0	FALSE	TRUE	FALSE	FALSE	FALSE
180	R03550	gallate:oxygen 4,5-oxidoreductase (decyclizing); Gallate + Oxygen <=> (1E,3E)-4-Hydroxybuta-1,3-diene-1,2,4-tricarboxylate	1	0	0	0	1	1	1	0	FALSE	TRUE	FALSE	FALSE	FALSE
181	R04280	3-O-methylgallate:oxygen 4,5-oxidoreductase (decyclizing); 3-O-Methylgallate + Oxygen <=> 2-Pyrone-4,6-dicarboxylate + Methanol	1	0	0	0	1	1	1	0	FALSE	TRUE	FALSE	FALSE	FALSE
182	R08836	3,4-dihydroxy-L-phenylalanine:oxygen 4,5-oxidoreductase (decyclizing); 3,4-Dihydroxy-L-phenylalanine + Oxygen <=> 4,5-seco-Dopa	1	0	0	0	1	1	0	0	FALSE	TRUE	TRUE	FALSE	FALSE
183	R09565	gallate:oxygen oxidoreductase; Gallate + Oxygen <=> (1E)-4-Oxobut-1-ene-1,2,4-tricarboxylate	1	0	0	0	1	1	1	0	FALSE	TRUE	FALSE	FALSE	FALSE
184	R02016	NADPH:oxidized-thioredoxin oxidoreductase; Thioredoxin + NADP+ <=> Thioredoxin disulfide + NADPH + H+	5	5	4	2	3	3	2	3	TRUE	FALSE	FALSE	FALSE	FALSE
185	R03596	hydrogen selenide:NADP+ oxidoreductase; Hydrogen selenide + 3 NADP+ + 3 H2O <=> Selenite + 3 NADPH + 5 H+	5	5	4	2	3	3	2	3	TRUE	FALSE	FALSE	FALSE	FALSE
186	R09372	methaneselenol:NADP+ oxidoreductase; 2 NADPH + 2 H+ + Methylselenic acid <=> 2 NADP+ + 2 H2O + Methaneselenol	5	5	4	2	3	3	2	3	TRUE	FALSE	FALSE	FALSE	FALSE
187	R10464	CDP-2,3-bis-(O-phytanyl)-sn-glycerol:1L-myo-inositol 1-phosphate 1-sn-archaetidyltransferase; CDP-2,3-bis-(O-phytanyl)-sn-glycerol + 1D-myo-Inositol 3-phosphate <=> CMP + 1-Archaetidyl-1D-myo-inositol 3-phosphate	2	1	1	0	0	0	0	0	FALSE	FALSE	FALSE	FALSE	FALSE
188	R07415	gamma-L-Glutamylputrescine + H2O + Oxygen <=> gamma-Glutamyl-gamma-aminobutyraldehyde + Ammonia + Hydrogen peroxide	1	0	0	1	1	1	1	1	FALSE	TRUE	FALSE	FALSE	FALSE
189	R00286	UDP-glucose:NAD+ 6-oxidoreductase; UDP-glucose + H2O + 2 NAD+ <=> UDP-glucuronate + 2 NADH + 2 H+	1	1	1	1	1	1	1	1	TRUE	FALSE	FALSE	FALSE	FALSE
190	R03371	myo-Inositol-hexakisphosphate 3-phosphohydrolase; Phytic acid + H2O <=> D-myo-Inositol 1,2,4,5,6-pentakisphosphate + Orthophosphate	1	1	1	1	1	1	1	0	TRUE	FALSE	FALSE	FALSE	FALSE
191	R01230	Xanthosine-5'-phosphate:ammonia ligase (AMP-forming); ATP + Xanthosine 5'-phosphate + Ammonia <=> AMP + Diphosphate + GMP	3	2	1	3	3	3	3	4	TRUE	FALSE	FALSE	FALSE	FALSE
192	R01231	Xanthosine-5'-phosphate:L-glutamine amido-ligase (AMP-forming); ATP + Xanthosine 5'-phosphate + L-Glutamine + H2O <=> AMP + Diphosphate + GMP + L-Glutamate	3	2	1	3	3	3	3	4	TRUE	FALSE	FALSE	FALSE	FALSE
193	R08244	6-thioxanthine 5'-monophosphate:L-glutamine amido-ligase (AMP-forming); 6-Thioxanthine 5'-monophosphate + ATP + L-Glutamine + H2O <=> 6-Thioguanosine monophosphate + AMP + Diphosphate + L-Glutamate	3	2	1	3	3	3	3	4	TRUE	FALSE	FALSE	FALSE	FALSE
194	R02035	6-Phospho-D-glucono-1,5-lactone lactonohydrolase; D-Glucono-1,5-lactone 6-phosphate + H2O <=> 6-Phospho-D-gluconate	3	3	3	2	2	2	2	2	TRUE	FALSE	FALSE	FALSE	FALSE
195	R00705	3-Oxopropanoate:NAD+ oxidoreductase (decarboxylating, CoA-acetylating); 3-Oxopropanoate + CoA + NAD+ <=> Acetyl-CoA + CO2 + NADH + H+	1	1	1	1	1	1	1	1	TRUE	FALSE	FALSE	FALSE	FALSE
196	R00706	3-Oxopropanoate:NADP+ oxidoreductase (decarboxylating, CoA-acetylating); 3-Oxopropanoate + CoA + NADP+ <=> Acetyl-CoA + CO2 + NADPH + H+	1	1	1	1	1	1	1	1	TRUE	FALSE	FALSE	FALSE	FALSE
197	R00922	2-Methyl-3-oxopropanoate:NAD+ oxidoreductase (CoA-propanoylating); 2-Methyl-3-oxopropanoate + CoA + NAD+ <=> Propanoyl-CoA + CO2 + NADH + H+	1	1	1	1	1	1	1	1	TRUE	FALSE	FALSE	FALSE	FALSE
198	R00935	(S)-Methylmalonate semialdehyde:NAD+ oxidoreductase (CoA-propanoylating); (S)-Methylmalonate semialdehyde + CoA + NAD+ <=> Propanoyl-CoA + CO2 + NADH + H+	1	1	1	1	1	1	1	1	TRUE	FALSE	FALSE	FALSE	FALSE
199	R01175	butanoyl-CoA:electron-transfer flavoprotein 2,3-oxidoreductase; Butanoyl-CoA + FAD <=> FADH2 + Crotonoyl-CoA	3	2	2	2	2	2	2	2	TRUE	FALSE	FALSE	FALSE	FALSE
200	R01178	short-chain acyl-CoA:electron-transfer flavoprotein 2,3-oxidoreductase; Short-chain acyl-CoA + Electron-transferring flavoprotein <=> Short-chain trans-2,3-dehydroacyl-CoA + Reduced electron-transferring flavoprotein	2	2	2	2	2	2	2	2	TRUE	FALSE	FALSE	FALSE	FALSE
201	R02661	2-methylpropanoyl-CoA:(acceptor) 2,3-oxidoreductase; 2-Methylpropanoyl-CoA + Acceptor <=> 2-Methylprop-2-enoyl-CoA + Reduced acceptor	3	2	2	2	2	2	2	2	TRUE	FALSE	FALSE	FALSE	FALSE
202	R03172	(S)-2-methylbutanoyl-CoA:acceptor 2,3-oxidoreductase; (S)-2-Methylbutanoyl-CoA + Acceptor <=> 2-Methylbut-2-enoyl-CoA + Reduced acceptor	3	2	2	2	2	2	2	2	TRUE	FALSE	FALSE	FALSE	FALSE
203	R04751	hexanoyl-CoA:electron-transfer flavoprotein 2,3-oxidoreductase; Hexanoyl-CoA + FAD <=> trans-Hex-2-enoyl-CoA + FADH2	3	2	2	2	2	2	2	2	TRUE	FALSE	FALSE	FALSE	FALSE
204	R03026	(S)-3-hydroxybutanoyl-CoA hydro-lyase; (S)-3-Hydroxybutanoyl-CoA <=> Crotonoyl-CoA + H2O	4	3	3	3	3	3	3	3	TRUE	FALSE	FALSE	FALSE	FALSE
205	R03045	3-Hydroxypropionyl-CoA hydro-lyase; 3-Hydroxypropionyl-CoA <=> Propenoyl-CoA + H2O	4	3	3	3	3	3	3	3	TRUE	FALSE	FALSE	FALSE	FALSE
206	R03158	3-Hydroxypropanoate + CoA <=> 3-Hydroxypropionyl-CoA + H2O	1	1	1	1	1	1	1	1	TRUE	FALSE	FALSE	FALSE	FALSE
207	R04137	3-hydroxyisovaleryl-CoA hydro-lyase; 3-Hydroxyisovaleryl-CoA <=> 3-Methylcrotonyl-CoA + H2O	4	3	3	3	3	3	3	3	TRUE	FALSE	FALSE	FALSE	FALSE
208	R04170	(S)-3-Hydroxydodecanoyl-CoA hydro-lyase; (S)-3-Hydroxydodecanoyl-CoA <=> 2-trans-Dodecenoyl-CoA + H2O	4	3	3	3	3	3	3	3	TRUE	FALSE	FALSE	FALSE	FALSE
209	R04204	(2S,3S)-3-Hydroxy-2-methylbutanoyl-CoA hydro-liase; (2S,3S)-3-Hydroxy-2-methylbutanoyl-CoA <=> 2-Methylbut-2-enoyl-CoA + H2O	4	3	3	3	3	3	3	3	TRUE	FALSE	FALSE	FALSE	FALSE
210	R04224	(S)-3-Hydroxyisobutyryl-CoA hydro-lyase; 2-Methylprop-2-enoyl-CoA + H2O <=> (S)-3-Hydroxyisobutyryl-CoA	4	3	3	3	3	3	3	3	TRUE	FALSE	FALSE	FALSE	FALSE
211	R04738	(S)-3-Hydroxyhexadecanoyl-CoA hydro-lyase; (S)-3-Hydroxyhexadecanoyl-CoA <=> trans-Hexadec-2-enoyl-CoA + H2O	4	3	3	3	3	3	3	3	TRUE	FALSE	FALSE	FALSE	FALSE
212	R04740	(S)-3-Hydroxytetradecanoyl-CoA hydro-lyase; (S)-3-Hydroxytetradecanoyl-CoA <=> trans-Tetradec-2-enoyl-CoA + H2O	4	3	3	3	3	3	3	3	TRUE	FALSE	FALSE	FALSE	FALSE
213	R04744	(S)-Hydroxydecanoyl-CoA hydro-lyase; (S)-Hydroxydecanoyl-CoA <=> trans-Dec-2-enoyl-CoA + H2O	4	3	3	3	3	3	3	3	TRUE	FALSE	FALSE	FALSE	FALSE
214	R04746	(S)-Hydroxyoctanoyl-CoA hydro-lyase; (S)-3-Hydroxyoctanoyl-CoA <=> trans-Oct-2-enoyl-CoA + H2O	4	3	3	3	3	3	3	3	TRUE	FALSE	FALSE	FALSE	FALSE
215	R04749	(S)-Hydroxyhexanoyl-CoA hydro-lyase; (S)-Hydroxyhexanoyl-CoA <=> trans-Hex-2-enoyl-CoA + H2O	4	3	3	3	3	3	3	3	TRUE	FALSE	FALSE	FALSE	FALSE
216	R05064	(S)-3-Hydroxyisobutyryl-CoA hydrolase; (S)-3-Hydroxyisobutyryl-CoA + H2O <=> CoA + (S)-3-Hydroxyisobutyrate	1	1	1	1	1	1	1	1	TRUE	FALSE	FALSE	FALSE	FALSE
217	R05595	Crotonoyl-CoA + H2O <=> 3-Hydroxybutanoyl-CoA	3	2	2	2	2	2	2	2	TRUE	FALSE	FALSE	FALSE	FALSE
218	R06411	3-hydroxy-2,6-dimethyl-5-methylene-heptanoyl-CoA hydro-lyase; cis-2-Methyl-5-isopropylhexa-2,5-dienoyl-CoA + H2O <=> 3-Hydroxy-2,6-dimethyl-5-methylene-heptanoyl-CoA	4	3	3	3	3	3	3	3	TRUE	FALSE	FALSE	FALSE	FALSE
219	R06412	trans-2-Methyl-5-isopropylhexa-2,5-dienoyl-CoA hydro-lyase; trans-2-Methyl-5-isopropylhexa-2,5-dienoyl-CoA + H2O <=> 3-Hydroxy-2,6-dimethyl-5-methylene-heptanoyl-CoA	4	3	3	3	3	3	3	3	TRUE	FALSE	FALSE	FALSE	FALSE
220	R06942	(3S)-3-hydroxyacyl-CoA hydro-lyase; 5-Carboxy-2-pentenoyl-CoA + H2O <=> (3S)-3-Hydroxyadipyl-CoA	4	3	3	3	3	3	3	3	TRUE	FALSE	FALSE	FALSE	FALSE
221	R08093	3-hydroxy-5-methylhex-4-enoyl-CoA hydro-lyase; (2E)-5-Methylhexa-2,4-dienoyl-CoA + H2O <=> 3-Hydroxy-5-methylhex-4-enoyl-CoA	4	3	3	3	3	3	3	3	TRUE	FALSE	FALSE	FALSE	FALSE
222	R05066	3-Hydroxy-2-methylpropanoate:NAD+ oxidoreductase; (S)-3-Hydroxyisobutyrate + NAD+ <=> (S)-Methylmalonate semialdehyde + NADH + H+	3	4	4	2	2	2	2	3	TRUE	FALSE	FALSE	FALSE	FALSE
223	R00401	alanine racemase; L-Alanine <=> D-Alanine	1	1	1	1	1	1	1	1	TRUE	FALSE	FALSE	FALSE	FALSE
224	R00238	acetyl-CoA:acetyl-CoA C-acetyltransferase; 2 Acetyl-CoA <=> CoA + Acetoacetyl-CoA	4	4	4	5	5	5	5	3	TRUE	FALSE	FALSE	FALSE	FALSE
225	R01177	butanoyl-CoA:acetyl-CoA C-butanoyltransferase; Acetyl-CoA + Butanoyl-CoA <=> CoA + 3-Oxohexanoyl-CoA	5	4	4	5	5	5	5	3	TRUE	FALSE	FALSE	FALSE	FALSE
226	R04254	n (R)-3-Hydroxybutanoyl-CoA <=> Poly-beta-hydroxybutyrate + n CoA	2	2	2	2	3	3	2	2	TRUE	FALSE	FALSE	FALSE	FALSE
227	R01736	(R)-S-Lactoylglutathione hydrolase; (R)-S-Lactoylglutathione + H2O <=> Glutathione + (R)-Lactate	4	4	4	4	4	4	4	4	TRUE	FALSE	FALSE	FALSE	FALSE
228	R02530	(R)-S-Lactoylglutathione methylglyoxal-lyase (isomerizing); (R)-S-Lactoylglutathione <=> Glutathione + Methylglyoxal	3	3	3	2	2	2	3	3	TRUE	FALSE	FALSE	FALSE	FALSE
229	R01150	D-alanine:D-alanine ligase (ADP-forming); ATP + 2 D-Alanine <=> ADP + Orthophosphate + D-Alanyl-D-alanine	4	4	4	4	4	4	4	4	TRUE	FALSE	FALSE	FALSE	FALSE
230	R03193	UDP-N-acetylmuramate:L-alanine ligase (ADP-forming); ATP + UDP-N-acetylmuramate + L-Alanine <=> ADP + Orthophosphate + UDP-N-acetylmuramoyl-L-alanine	2	2	2	2	2	2	2	2	TRUE	FALSE	FALSE	FALSE	FALSE
231	R03663	L-Threonine:tRNA(Thr) ligase (AMP-forming); ATP + L-Threonine + tRNA(Thr) <=> AMP + Diphosphate + L-Threonyl-tRNA(Thr)	1	1	1	1	1	1	1	1	TRUE	FALSE	FALSE	FALSE	FALSE
232	R03313	L-glutamate-5-semialdehyde:NADP+ 5-oxidoreductase (phosphorylating); L-Glutamate 5-semialdehyde + Orthophosphate + NADP+ <=> L-Glutamyl 5-phosphate + NADPH + H+	1	1	1	1	1	1	1	1	TRUE	FALSE	FALSE	FALSE	FALSE
233	R00137	ATP:nicotinamide-nucleotide adenylyltransferase; ATP + Nicotinamide D-ribonucleotide <=> Diphosphate + NAD+	2	2	2	2	2	2	2	2	TRUE	FALSE	FALSE	FALSE	FALSE
234	R03005	ATP:nicotinamide-nucleotide adenylyltransferase; ATP + Nicotinate D-ribonucleotide <=> Diphosphate + Deamino-NAD+	2	2	2	2	2	2	2	2	TRUE	FALSE	FALSE	FALSE	FALSE
235	R09978	7-carboxy-7-carbaguanine:ammonia ligase (ADP-forming); 7-Carboxy-7-carbaguanine + Ammonia + ATP <=> 7-Cyano-7-carbaguanine + ADP + Orthophosphate + H2O	2	1	1	1	1	1	1	1	TRUE	FALSE	FALSE	FALSE	FALSE
236	R04286	2-amino-4-hydroxy-6-(erythro-1,2,3-trihydroxypropyl) dihydropteridine triphosphate lyase; 7,8-Dihydroneopterin 3'-triphosphate <=> 6-Pyruvoyltetrahydropterin + Triphosphate	1	0	0	0	0	0	0	0	FALSE	TRUE	FALSE	FALSE	FALSE
237	R09959	7,8-dihydroneopterin 3'-triphosphate acetaldehyde-lyase (6-carboxy-5,6,7,8-tetrahydropterin and triphosphate-forming); 7,8-Dihydroneopterin 3'-triphosphate + H2O <=> 6-Carboxy-5,6,7,8-tetrahydropterin + Acetaldehyde + Triphosphate	1	0	0	0	0	0	0	0	FALSE	TRUE	FALSE	FALSE	FALSE
238	R04710	Protein-glycine,dihydroflavodoxin:S-adenosyl-L-methionine oxidoreductase (S-adenosyl-L-methionine cleaving); S-Adenosyl-L-methionine + Dihydroflavodoxin + Protein glycine <=> 5'-Deoxyadenosine + L-Methionine + Flavodoxin semiquinone + Protein glycin-2-yl radical	2	1	1	1	1	1	1	1	TRUE	FALSE	FALSE	FALSE	FALSE
239	R10002	6-carboxy-5,6,7,8-tetrahydropterin ammonia-lyase; 6-Carboxy-5,6,7,8-tetrahydropterin <=> 7-Carboxy-7-carbaguanine + Ammonia	2	1	1	1	1	1	1	1	TRUE	FALSE	FALSE	FALSE	FALSE
240	R06943	Adipyl-CoA + FAD <=> 5-Carboxy-2-pentenoyl-CoA + FADH2	2	0	0	0	0	0	0	0	FALSE	TRUE	FALSE	FALSE	FALSE
241	R01976	(S)-3-Hydroxybutanoyl-CoA:NADP+ oxidoreductase; (S)-3-Hydroxybutanoyl-CoA + NADP+ <=> Acetoacetyl-CoA + NADPH + H+	3	1	1	1	2	2	1	1	TRUE	FALSE	FALSE	FALSE	FALSE
242	R05576	(S)-3-Hydroxybutanoyl-CoA:NADP+ oxidoreductase; 3-Hydroxybutanoyl-CoA + NADP+ <=> Acetoacetyl-CoA + NADPH + H+	3	1	1	1	2	2	1	1	TRUE	FALSE	FALSE	FALSE	FALSE
243	R06941	(S)-3-hydroxyacyl-CoA:NAD+ oxidoreductase; (3S)-3-Hydroxyadipyl-CoA + NAD+ <=> 3-Oxoadipyl-CoA + NADH + H+	4	2	2	2	3	3	2	2	TRUE	FALSE	FALSE	FALSE	FALSE
244	R00829	succinyl-CoA:acetyl-CoA C-acyltransferase; beta-ketoadipyl-CoA thiolase; Succinyl-CoA + Acetyl-CoA <=> CoA + 3-Oxoadipyl-CoA	3	2	2	3	3	3	3	1	TRUE	FALSE	FALSE	FALSE	FALSE
245	R00927	acetyl-CoA:propanoyl-CoA 2-C-acetyltransferase; 2-methylacetoacetyl-CoA thiolase; Propanoyl-CoA + Acetyl-CoA <=> CoA + 2-Methylacetoacetyl-CoA	3	2	2	3	3	3	3	1	TRUE	FALSE	FALSE	FALSE	FALSE
246	R03778	Octanoyl-CoA:acetyl-CoA C-acyltransferase; Octanoyl-CoA + Acetyl-CoA <=> CoA + 3-Oxodecanoyl-CoA	3	2	2	3	3	3	3	1	TRUE	FALSE	FALSE	FALSE	FALSE
247	R03858	Lauroyl-CoA:acetyl-CoA C-acyltransferase; Lauroyl-CoA + Acetyl-CoA <=> CoA + 3-Oxotetradecanoyl-CoA	3	2	2	3	3	3	3	1	TRUE	FALSE	FALSE	FALSE	FALSE
248	R03991	myristoyl-CoA:acetylCoA C-myristoyltransferase; Tetradecanoyl-CoA + Acetyl-CoA <=> CoA + 3-Oxopalmitoyl-CoA	3	2	2	3	3	3	3	1	TRUE	FALSE	FALSE	FALSE	FALSE
249	R04546	Propanoyl-CoA + Chenodeoxycholoyl-CoA <=> CoA + 3alpha,7alpha-Dihydroxy-5beta-cholestanoyl-CoA	3	2	2	3	3	3	3	1	TRUE	FALSE	FALSE	FALSE	FALSE
250	R04742	Decanoyl-CoA:acetyl-CoA C-acyltransferase; Decanoyl-CoA + Acetyl-CoA <=> CoA + 3-Oxododecanoyl-CoA	3	2	2	3	3	3	3	1	TRUE	FALSE	FALSE	FALSE	FALSE
251	R04747	Hexanoyl-CoA:acetyl-CoA C-acyltransferase; Hexanoyl-CoA + Acetyl-CoA <=> CoA + 3-Oxooctanoyl-CoA	3	2	2	3	3	3	3	1	TRUE	FALSE	FALSE	FALSE	FALSE
252	R05506	Benzoylacetyl-CoA + CoA <=> Benzoyl-CoA + Acetyl-CoA	3	2	2	3	3	3	3	1	TRUE	FALSE	FALSE	FALSE	FALSE
253	R05586	3-Oxopimeloyl-CoA + CoA <=> Glutaryl-CoA + Acetyl-CoA	3	2	2	3	3	3	3	1	TRUE	FALSE	FALSE	FALSE	FALSE
254	R07891	OPC6-CoA + Acetyl-CoA <=> CoA + 3-Oxo-OPC8-CoA	3	2	2	3	3	3	3	1	TRUE	FALSE	FALSE	FALSE	FALSE
255	R07895	OPC4-CoA + Acetyl-CoA <=> CoA + 3-Oxo-OPC6-CoA	3	2	2	3	3	3	3	1	TRUE	FALSE	FALSE	FALSE	FALSE
256	R07899	(+)-7-Isojasmonic acid CoA + Acetyl-CoA <=> CoA + 3-Oxo-OPC4-CoA	3	2	2	3	3	3	3	1	TRUE	FALSE	FALSE	FALSE	FALSE
257	R08091	7-methyl-3-oxo-6-octenoyl-CoA:acetyl-CoA C-acyltransferase; 7-Methyl-3-oxo-6-octenoyl-CoA + CoA <=> 5-Methylhex-4-enoyl-CoA + Acetyl-CoA	3	2	2	3	3	3	3	1	TRUE	FALSE	FALSE	FALSE	FALSE
258	R08095	3-methylcrotonyl-CoA:acetyl-CoA C-acyltransferase; 5-Methyl-3-oxo-4-hexenoyl-CoA + CoA <=> 3-Methylcrotonyl-CoA + Acetyl-CoA	3	2	2	3	3	3	3	1	TRUE	FALSE	FALSE	FALSE	FALSE
259	R09839	2,3-didehydroadipoyl-CoA:acetyl-CoA C-didehydroadipoyltransferase (double bond migration); 3-Oxo-5,6-dehydrosuberyl-CoA + CoA <=> 5-Carboxy-2-pentenoyl-CoA + Acetyl-CoA	4	3	2	4	4	4	4	2	TRUE	FALSE	FALSE	FALSE	FALSE
260	R00207	Pyruvate:oxygen 2-oxidoreductase (phosphorylating); Pyruvate + Orthophosphate + Oxygen <=> Acetyl phosphate + Hydrogen peroxide + CO2	2	1	1	1	1	1	1	1	TRUE	FALSE	FALSE	FALSE	FALSE
261	R03145	pyruvate:ubiquinone oxidoreductase; Pyruvate + Ubiquinone + H2O <=> Acetate + Ubiquinol + CO2	2	1	1	1	1	1	1	1	TRUE	FALSE	FALSE	FALSE	FALSE
262	R01856	dGTP triphosphohydrolase; dGTP + H2O <=> Deoxyguanosine + Triphosphate	1	1	1	1	1	1	1	1	TRUE	FALSE	FALSE	FALSE	FALSE
263	R03646	L-Arginine:tRNA(Arg) ligase (AMP-forming); ATP + L-Arginine + tRNA(Arg) <=> AMP + Diphosphate + L-Arginyl-tRNA(Arg)	1	1	1	1	1	1	1	1	TRUE	FALSE	FALSE	FALSE	FALSE
264	R00022	chitobiose N-acetylglucosaminohydrolase; Chitobiose + H2O <=> 2 N-Acetyl-D-glucosamine	3	3	4	4	4	4	4	3	TRUE	FALSE	FALSE	FALSE	FALSE
265	R00026	cellobiose glucohydrolase; Cellobiose + H2O <=> 2 beta-D-Glucose	7	7	6	5	5	5	5	7	TRUE	FALSE	FALSE	FALSE	FALSE
266	R02558	(R)-Prunasin beta-D-glucohydrolase; Prunasin + H2O <=> Mandelonitrile + D-Glucose	7	7	6	5	5	5	5	7	TRUE	FALSE	FALSE	FALSE	FALSE
267	R02887	1,4-beta-D-Glucan glucohydrolase; Cellodextrin + (n-2) H2O <=> (n-2) D-Glucose + Cellobiose	7	7	6	5	5	5	5	7	TRUE	FALSE	FALSE	FALSE	FALSE
268	R02985	amygdalin beta-glucosidase; Prunasin + D-Glucose <=> Amygdalin + H2O	7	7	6	5	5	5	5	7	TRUE	FALSE	FALSE	FALSE	FALSE
269	R03527	D-Glucoside glucohydrolase; beta-D-Glucoside + H2O <=> D-Glucose + ROH	7	7	6	5	5	5	5	7	TRUE	FALSE	FALSE	FALSE	FALSE
270	R04949	Cyanoglycoside glucohydrolase; Cyanoglycoside + H2O <=> Cyanohydrin + D-Glucose	7	7	6	5	5	5	5	7	TRUE	FALSE	FALSE	FALSE	FALSE
271	R04998	beta-D-Glucosyl-2-coumarinate glucohydrolase; cis-beta-D-Glucosyl-2-hydroxycinnamate + H2O <=> cis-2-Hydroxycinnamate + D-Glucose	7	7	6	5	5	5	5	7	TRUE	FALSE	FALSE	FALSE	FALSE
272	R05963	H2O + Globoside <=> N-Acetyl-D-galactosamine + Globotriaosylceramide	2	2	2	2	2	2	2	2	TRUE	FALSE	FALSE	FALSE	FALSE
273	R07809	G13074 + H2O <=> G01391 + N-Acetyl-D-glucosamine	2	2	2	2	2	2	2	2	TRUE	FALSE	FALSE	FALSE	FALSE
274	R07810	G13073 + H2O <=> G01391 + N-Acetyl-D-glucosamine 6-sulfate	2	2	2	2	2	2	2	2	TRUE	FALSE	FALSE	FALSE	FALSE
275	R10035	beta-D-glucoside glucohydrolase; Dhurrin + H2O <=> (S)-4-Hydroxymandelonitrile + beta-D-Glucose	7	7	6	5	5	5	5	7	TRUE	FALSE	FALSE	FALSE	FALSE
276	R10039	beta-D-glucoside glucohydrolase; Lotaustralin + H2O <=> (2R)-2-Hydroxy-2-methylbutanenitrile + beta-D-Glucose	7	7	6	5	5	5	5	7	TRUE	FALSE	FALSE	FALSE	FALSE
277	R10040	beta-D-glucoside glucohydrolase; Linamarin + H2O <=> Acetone cyanohydrin + beta-D-Glucose	7	7	6	5	5	5	5	7	TRUE	FALSE	FALSE	FALSE	FALSE
278	R10831	G00711 + H2O <=> G10008 + N-Acetyl-D-glucosamine	2	2	2	2	2	2	2	2	TRUE	FALSE	FALSE	FALSE	FALSE
279	R08572	ATP:(R)-glycerate 2-phosphotransferase; D-Glycerate + ATP <=> 2-Phospho-D-glycerate + ADP	1	1	1	1	1	1	1	1	TRUE	FALSE	FALSE	FALSE	FALSE
280	R00371	Acetyl-CoA:glycine C-acetyltransferase; Acetyl-CoA + Glycine <=> CoA + L-2-Amino-3-oxobutanoic acid	1	1	1	1	1	1	1	1	TRUE	FALSE	FALSE	FALSE	FALSE
281	R01281	Palmitoyl-CoA:L-serine C-palmitoyltransferase (decarboxylating); Palmitoyl-CoA + L-Serine <=> 3-Dehydrosphinganine + CoA + CO2	1	1	1	1	1	1	1	1	TRUE	FALSE	FALSE	FALSE	FALSE
282	R03210	6-Carboxyhexanoyl-CoA:L-alanine C-carboxyhexanoyltransferase (decarboxylating); 6-Carboxyhexanoyl-CoA + L-Alanine <=> 8-Amino-7-oxononanoate + CoA + CO2	4	3	3	3	3	3	3	3	TRUE	FALSE	FALSE	FALSE	FALSE
283	R10124	pimeloyl-[acyl-carrier protein]:L-alanine C-pimeloyltransferase (decarboxylating); Pimeloyl-[acyl-carrier protein] + L-Alanine <=> 8-Amino-7-oxononanoate + Acyl-carrier protein + CO2	4	3	3	3	3	3	3	3	TRUE	FALSE	FALSE	FALSE	FALSE
284	R11945	NADH:ubiquinone oxidoreductase; Ubiquinone + NADH + 6 H+ <=> Ubiquinol + NAD+ + 5 H+	20	20	18	18	18	18	18	17	TRUE	FALSE	FALSE	FALSE	FALSE
285	R00239	ATP:L-glutamate 5-phosphotransferase; ATP + L-Glutamate <=> ADP + L-Glutamyl 5-phosphate	1	1	1	1	1	1	1	1	TRUE	FALSE	FALSE	FALSE	FALSE
286	R05227	hydrogenobyrinic-acid-a,c-diamide:cobalt cobalt-ligase (ADP-forming); Hydrogenobyrinate a,c diamide + Cobalt ion + ATP + H2O <=> Cob(II)yrinate a,c diamide + Orthophosphate + ADP + H+	4	4	7	3	3	3	3	3	TRUE	FALSE	FALSE	FALSE	FALSE
287	R07772	cobalt-precorrin 5A acylhydrolase; Cobalt-precorrin 5A + H2O <=> Cobalt-precorrin 5B + Acetaldehyde	5	5	4	4	4	4	4	4	TRUE	FALSE	FALSE	FALSE	FALSE
288	R04620	7,8-dihydroneopterin-3'-triphosphate phosphohydrolase (alkaline optimum); 7,8-Dihydroneopterin 3'-triphosphate + 3 H2O <=> 7,8-Dihydroneopterin + 3 Orthophosphate	6	6	6	5	7	7	5	5	TRUE	FALSE	FALSE	FALSE	FALSE
289	R05838	pyridoxine 5'-phosphate synthase; 3-Amino-2-oxopropyl phosphate + 1-Deoxy-D-xylulose 5-phosphate <=> Pyridoxine phosphate + Orthophosphate + 2 H2O	3	3	3	3	3	3	3	3	TRUE	FALSE	FALSE	FALSE	FALSE
290	R00994	(2R,3S)-3-methylmalate:NAD+ oxidoreductase; 2-Oxobutanoate + CO2 + NADH + H+ <=> D-erythro-3-Methylmalate + NAD+	1	1	1	1	1	1	1	1	TRUE	FALSE	FALSE	FALSE	FALSE
291	R04426	(2R,3S)-3-isopropylmalate:NAD+ oxidoreductase; (2R,3S)-3-Isopropylmalate + NAD+ <=> (2S)-2-Isopropyl-3-oxosuccinate + NADH + H+	1	1	1	1	1	1	1	1	TRUE	FALSE	FALSE	FALSE	FALSE
292	R10052	(2R,3S)-3-isopropylmalate:NAD+ oxidoreductase; (2R,3S)-3-Isopropylmalate + NAD+ <=> 4-Methyl-2-oxopentanoate + CO2 + NADH + H+	1	1	1	1	1	1	1	1	TRUE	FALSE	FALSE	FALSE	FALSE
293	R01009	GDPmannose:dolichyl-phosphate O-beta-D-mannosyltransferase; GDP-mannose + Dolichyl phosphate <=> GDP + Dolichyl phosphate D-mannose	2	2	2	2	2	2	2	2	TRUE	FALSE	FALSE	FALSE	FALSE
294	R04072	dolichyl-beta-D-mannosyl-phosphate:protein-serine O-D-mannosyltransferase; Dolichyl phosphate D-mannose + [Protein]-L-serine <=> Dolichyl phosphate + 3-O-(alpha-D-Mannosyl)-L-serinyl-[protein]	1	1	1	1	1	1	1	1	TRUE	FALSE	FALSE	FALSE	FALSE
295	R07620	Dolichyl phosphate D-mannose + [Protein]-L-serine <=> Dolichyl phosphate + G13027	1	1	1	1	1	1	1	1	TRUE	FALSE	FALSE	FALSE	FALSE
296	R11399	dolichyl-beta-D-mannosyl-phosphate:protein-threonine O-D-mannosyltransferase; Dolichyl phosphate D-mannose + [Protein]-L-threonine <=> Dolichyl phosphate + 3-O-(alpha-D-Mannosyl)-L-threonyl-[protein]	1	1	1	1	1	1	1	1	TRUE	FALSE	FALSE	FALSE	FALSE
297	R00782	L-cysteine hydrogen-sulfide-lyase (deaminating; pyruvate-forming); L-Cysteine + H2O <=> Hydrogen sulfide + Pyruvate + Ammonia	5	4	4	5	5	5	5	5	TRUE	FALSE	FALSE	FALSE	FALSE
298	R00999	O-Succinyl-L-homoserine succinate-lyase (deaminating; 2-oxobutanoate-forming); O-Succinyl-L-homoserine + H2O <=> 2-Oxobutanoate + Succinate + Ammonia	2	2	2	2	2	2	2	2	TRUE	FALSE	FALSE	FALSE	FALSE
299	R01286	L-cystathionine L-homocysteine-lyase (deaminating; pyruvate-forming); L-Cystathionine + H2O <=> L-Homocysteine + Ammonia + Pyruvate	5	4	4	5	5	5	5	5	TRUE	FALSE	FALSE	FALSE	FALSE
300	R01288	O4-succinyl-L-homoserine:hydrogen sulfide S-(3-amino-3-carboxypropyl)transferase; O-succinyl-L-homoserine succinate-lyase (adding hydrogen sulfide); O-Succinyl-L-homoserine + Hydrogen sulfide <=> L-Homocysteine + Succinate	2	2	2	2	2	2	2	2	TRUE	FALSE	FALSE	FALSE	FALSE
301	R02408	L-cystine thiocysteine-lyase (deaminating; pyruvate-forming); L-Cystine + H2O <=> Pyruvate + Ammonia + Thiocysteine	5	4	4	5	5	5	5	5	TRUE	FALSE	FALSE	FALSE	FALSE
302	R02508	Cystathionine + Succinate <=> O-Succinyl-L-homoserine + L-Cysteine	2	2	2	2	2	2	2	2	TRUE	FALSE	FALSE	FALSE	FALSE
303	R03217	O-Acetyl-L-homoserine succinate-lyase (adding cysteine); O-Acetyl-L-homoserine + L-Cysteine <=> L-Cystathionine + Acetate	2	2	2	2	2	2	2	2	TRUE	FALSE	FALSE	FALSE	FALSE
304	R03260	O-Succinyl-L-homoserine succinate-lyase (adding cysteine); O-Succinyl-L-homoserine + L-Cysteine <=> L-Cystathionine + Succinate	2	2	2	2	2	2	2	2	TRUE	FALSE	FALSE	FALSE	FALSE
305	R04941	Selenocystathionine L-homocysteine-lyase (deaminating); L-Selenocystathionine + H2O <=> Selenohomocysteine + Ammonia + Pyruvate	5	4	4	5	5	5	5	5	TRUE	FALSE	FALSE	FALSE	FALSE
306	R04944	O-phosphorylhomoserine:selenocysteine Se-(3-amino-3-carboxypropyl)transferase; O-phosphorylhomoserine phosphate-lyase (adding selenocysteine); O-Phosphorylhomoserine + L-Selenocysteine <=> L-Selenocystathionine + Orthophosphate	2	2	2	2	2	2	2	2	TRUE	FALSE	FALSE	FALSE	FALSE
307	R04945	O-Acetylhomoserine succinate-lyase (adding cysteine); O-Acetyl-L-homoserine + L-Selenocysteine <=> L-Selenocystathionine + Acetate	2	2	2	2	2	2	2	2	TRUE	FALSE	FALSE	FALSE	FALSE
308	R04946	O4-succinyl-L-homoserine:L-selenocysteine Se-(3-amino-3-carboxypropyl)transferase; O-succinyl-L-homoserine succinate-lyase (adding selenocysteine); O-Succinyl-L-homoserine + L-Selenocysteine <=> L-Selenocystathionine + Succinate	2	2	2	2	2	2	2	2	TRUE	FALSE	FALSE	FALSE	FALSE
309	R01398	Carbamoyl-phosphate:L-ornithine carbamoyltransferase; Carbamoyl phosphate + L-Ornithine <=> Orthophosphate + L-Citrulline	1	1	1	1	1	1	1	1	TRUE	FALSE	FALSE	FALSE	FALSE
310	R02283	N2-Acetyl-L-ornithine:2-oxoglutarate aminotransferase; N-Acetylornithine + 2-Oxoglutarate <=> N-Acetyl-L-glutamate 5-semialdehyde + L-Glutamate	1	1	1	2	2	2	2	1	TRUE	FALSE	FALSE	FALSE	FALSE
311	R04475	N-Succinyl-L-2,6-diaminoheptanedioate:2-oxoglutarate amino-transferase; N-Succinyl-LL-2,6-diaminoheptanedioate + 2-Oxoglutarate <=> N-Succinyl-2-L-amino-6-oxoheptanedioate + L-Glutamate	1	1	1	2	2	2	2	1	TRUE	FALSE	FALSE	FALSE	FALSE
312	R01819	D-mannose-6-phosphate aldose-ketose-isomerase; D-Mannose 6-phosphate <=> beta-D-Fructose 6-phosphate	4	4	5	3	3	3	2	2	TRUE	FALSE	FALSE	FALSE	FALSE
313	R00790	Ammonia:ferredoxin oxidoreductase; Ammonia + 2 H2O + 6 Oxidized ferredoxin <=> Nitrite + 6 Reduced ferredoxin + 6 H+	3	3	3	3	3	3	3	3	TRUE	FALSE	FALSE	FALSE	FALSE
314	R05177	precorrin 8X 11,12-methylmutase; Precorrin 8X <=> Hydrogenobyrinate	2	2	2	2	2	2	2	2	TRUE	FALSE	FALSE	FALSE	FALSE
315	R05217	precorrin-3A,NADH:oxygen oxidoreductase (20-hydroxylating); Precorrin 3A + Oxygen + NADH + H+ <=> Precorrin 3B + NAD+ + H2O	1	1	1	1	1	1	1	1	TRUE	FALSE	FALSE	FALSE	FALSE
316	R05814	precorrin-8 11,12-methylmutase; Cobalt-precorrin 8 <=> Cobyrinate	2	2	2	2	2	2	2	2	TRUE	FALSE	FALSE	FALSE	FALSE
317	R03948	S-adenosyl-L-methionine:precorrin-4 C20-methyltransferase; S-Adenosyl-L-methionine + Precorrin 2 <=> S-Adenosyl-L-homocysteine + Precorrin 3A + H+	4	4	4	4	4	4	4	4	TRUE	FALSE	FALSE	FALSE	FALSE
318	R05808	S-adenosyl-L-methionine:cobalt-factor-II C20-methyltransferase; Cobalt-sirohydrochlorin + S-Adenosyl-L-methionine <=> Cobalt-factor III + S-Adenosyl-L-homocysteine	4	4	4	4	4	4	4	4	TRUE	FALSE	FALSE	FALSE	FALSE
319	R05180	S-adenosyl-L-methionine:precorrin-3B C17-methyltransferase; S-Adenosyl-L-methionine + Precorrin 3B <=> S-Adenosyl-L-homocysteine + Precorrin 4	4	4	3	4	4	4	4	4	TRUE	FALSE	FALSE	FALSE	FALSE
320	R05809	Cobalt-precorrin 3 + S-Adenosyl-L-methionine <=> Cobalt-precorrin 4 + S-Adenosyl-L-homocysteine	4	4	3	4	4	4	4	4	TRUE	FALSE	FALSE	FALSE	FALSE
321	R02864	S-Adenosyl-L-methionine:uroporphyrin-III C-methyltransferase; Siroheme + 2 H+ <=> Fe2+ + Sirohydrochlorin	7	7	6	7	7	7	7	7	TRUE	FALSE	FALSE	FALSE	FALSE
322	R03947	S-adenosyl-L-methionine:uroporphyrin-III C-methyltransferase; Precorrin 2 + NAD+ <=> Sirohydrochlorin + NADH + H+	7	7	6	7	7	7	7	7	TRUE	FALSE	FALSE	FALSE	FALSE
323	R05149	S-Adenosyl-L-methionine:1-precorrin-6Y C5,15-methyltransferase (C-12-decarboxylating); 2 S-Adenosyl-L-methionine + Precorrin 6Y <=> 2 S-Adenosyl-L-homocysteine + Precorrin 8X + CO2	2	2	1	2	2	2	2	2	TRUE	FALSE	FALSE	FALSE	FALSE
324	R05150	precorrin-6Y:NADP+ oxidoreductase; Precorrin 6Y + NADP+ <=> Precorrin 6X + NADPH + H+	1	1	0	1	1	1	1	1	FALSE	TRUE	FALSE	FALSE	FALSE
325	R05812	cobalt-precorrin-6B:NAD+ oxidoreductase; Cobalt-precorrin 6 + NADH + H+ <=> Cobalt-dihydro-precorrin 6 + NAD+	1	1	0	1	1	1	1	1	FALSE	TRUE	FALSE	FALSE	FALSE
326	R05181	S-adenosyl-L-methionine:precorrin-4 C11 methyltransferase; S-Adenosyl-L-methionine + Precorrin 4 <=> S-Adenosyl-L-homocysteine + Precorrin 5	1	1	1	1	1	1	1	1	TRUE	FALSE	FALSE	FALSE	FALSE
327	R05810	cobalt-precorrin-4 methyltransferase; Cobalt-precorrin 4 + S-Adenosyl-L-methionine <=> Cobalt-precorrin 5A + S-Adenosyl-L-homocysteine	1	1	1	1	1	1	1	1	TRUE	FALSE	FALSE	FALSE	FALSE
328	R05224	Hydrogenobyrinate + 2 L-Glutamine + 2 ATP + 2 H2O <=> Hydrogenobyrinate a,c diamide + 2 Orthophosphate + 2 L-Glutamate + 2 ADP	1	1	1	1	1	1	1	1	TRUE	FALSE	FALSE	FALSE	FALSE
329	R05815	cobyrinate:L-glutamine amido-ligase (ADP-forming); Cobyrinate + 2 L-Glutamine + 2 ATP + 2 H2O <=> Cob(II)yrinate a,c diamide + 2 L-Glutamate + 2 ADP + 2 Orthophosphate	1	1	1	1	1	1	1	1	TRUE	FALSE	FALSE	FALSE	FALSE
330	R03165	Hydroxymethylbilane hydro-lyase(cyclizing); Hydroxymethylbilane <=> Uroporphyrinogen III + H2O	5	4	4	4	4	4	5	4	TRUE	FALSE	FALSE	FALSE	FALSE
331	R03194	S-adenosyl-L-methionine:uroporphyrinogen-III C-methyltransferase; 2 S-Adenosyl-L-methionine + Uroporphyrinogen III <=> 2 S-Adenosyl-L-homocysteine + Precorrin 2	7	6	6	6	6	6	6	6	TRUE	FALSE	FALSE	FALSE	FALSE
332	R05807	sirohydrochlorin cobalt-lyase; Sirohydrochlorin + Cobalt ion <=> Cobalt-sirohydrochlorin + 2 H+	3	3	3	3	3	3	3	3	TRUE	FALSE	FALSE	FALSE	FALSE
333	R05219	Precorrin 6X + Acetate + S-Adenosyl-L-homocysteine <=> Precorrin 5 + S-Adenosyl-L-methionine + H2O	1	1	1	1	1	1	1	1	TRUE	FALSE	FALSE	FALSE	FALSE
334	R04148	Nicotinate-nucleotide:dimethylbenzimidazole phospho-D-ribosyltransferase; Nicotinate D-ribonucleotide + Dimethylbenzimidazole <=> Nicotinate + N1-(5-Phospho-alpha-D-ribosyl)-5,6-dimethylbenzimidazole + H+	2	2	2	2	2	2	2	2	TRUE	FALSE	FALSE	FALSE	FALSE
335	R05221	Adenosyl cobinamide + ATP <=> Adenosyl cobinamide phosphate + ADP	1	1	1	1	1	1	1	1	TRUE	FALSE	FALSE	FALSE	FALSE
336	R05222	GTP:adenosylcobinamide-phosphate guanylyltransferase; Adenosyl cobinamide phosphate + GTP <=> Adenosine-GDP-cobinamide + Diphosphate	1	1	1	1	1	1	1	1	TRUE	FALSE	FALSE	FALSE	FALSE
337	R06558	Adenosyl cobinamide + GTP <=> Adenosyl cobinamide phosphate + GDP	1	1	1	1	1	1	1	1	TRUE	FALSE	FALSE	FALSE	FALSE
338	R00694	L-Phenylalanine:2-oxoglutarate aminotransferase; L-Phenylalanine + 2-Oxoglutarate <=> Phenylpyruvate + L-Glutamate	5	5	5	5	5	5	5	5	TRUE	FALSE	FALSE	FALSE	FALSE
339	R00734	L-tyrosine:2-oxoglutarate aminotransferase; L-Tyrosine + 2-Oxoglutarate <=> 3-(4-Hydroxyphenyl)pyruvate + L-Glutamate	5	5	5	5	5	5	5	5	TRUE	FALSE	FALSE	FALSE	FALSE
340	R03243	5-Amino-2-oxopentanoate:2-oxoglutarate aminotransferase; L-Histidinol phosphate + 2-Oxoglutarate <=> 3-(Imidazol-4-yl)-2-oxopropyl phosphate + L-Glutamate	3	3	3	3	3	3	3	3	TRUE	FALSE	FALSE	FALSE	FALSE
341	R06529	adenosylcobyric acid:(R)-1-aminopropan-2-yl phosphate ligase; Adenosyl cobyrinate hexaamide + D-1-Aminopropan-2-ol O-phosphate + ATP <=> Adenosyl cobinamide phosphate + ADP + Orthophosphate	2	2	2	2	2	2	2	2	TRUE	FALSE	FALSE	FALSE	FALSE
342	R06530	L-threonine-O-3-phosphate carboxy-lyase; L-Threonine O-3-phosphate <=> D-1-Aminopropan-2-ol O-phosphate + CO2	1	1	1	1	1	1	1	1	TRUE	FALSE	FALSE	FALSE	FALSE
343	R07302	adenosylcobyric acid:(R)-1-aminopropan-2-ol ligase (ADP-forming); ATP + Adenosyl cobyrinate hexaamide + (R)-1-Aminopropan-2-ol <=> ADP + Orthophosphate + Adenosyl cobinamide	2	2	2	2	2	2	2	2	TRUE	FALSE	FALSE	FALSE	FALSE
344	R05225	Adenosyl cobyrinate a,c diamide + 4 L-Glutamine + 4 ATP + 4 H2O <=> Adenosyl cobyrinate hexaamide + 4 L-Glutamate + 4 Orthophosphate + 4 ADP	1	1	1	1	1	1	1	1	TRUE	FALSE	FALSE	FALSE	FALSE
345	R05223	Cobamide coenzyme + GMP <=> Adenosine-GDP-cobinamide + alpha-Ribazole	1	1	1	1	1	1	1	1	TRUE	FALSE	FALSE	FALSE	FALSE
346	R11174	adenosylcobinamide-GDP:alpha-ribazole adenosylcobinamide-phosphotransferase; Adenosine-GDP-cobinamide + N1-(5-Phospho-alpha-D-ribosyl)-5,6-dimethylbenzimidazole <=> GMP + Adenosylcobalamin 5'-phosphate	1	1	1	1	1	1	1	1	TRUE	FALSE	FALSE	FALSE	FALSE
347	R00582	O-phospho-L-serine phosphohydrolase; O-Phospho-L-serine + H2O <=> L-Serine + Orthophosphate	2	2	2	2	2	2	2	2	TRUE	FALSE	FALSE	FALSE	FALSE
348	R04594	N1-(5-Phospho-alpha-D-ribosyl)-5,6-dimethylbenzimidazole + H2O <=> alpha-Ribazole + Orthophosphate	1	1	1	1	1	1	1	1	TRUE	FALSE	FALSE	FALSE	FALSE
349	R11173	adenosylcobalamin-5'-phosphate phosphohydrolase; Adenosylcobalamin 5'-phosphate + H2O <=> Cobamide coenzyme + Orthophosphate	1	1	1	1	1	1	1	1	TRUE	FALSE	FALSE	FALSE	FALSE
350	R01105	Galactan galactohydrolase; Galactan + H2O <=> D-Galactose + Galactan	5	5	5	7	7	7	7	6	TRUE	FALSE	FALSE	FALSE	FALSE
351	R01678	Lactose galactohydrolase; Lactose + H2O <=> alpha-D-Glucose + D-Galactose	4	4	4	5	5	5	5	4	TRUE	FALSE	FALSE	FALSE	FALSE
352	R03355	beta-D-Galactosyl-1,4-beta-D-glucosylceramide galactohydrolase; Lactosylceramide + H2O <=> Glucosylceramide + D-Galactose	4	4	4	5	5	5	5	4	TRUE	FALSE	FALSE	FALSE	FALSE
353	R04783	3-Ketolactose galactohydrolase; 3-Ketolactose + H2O <=> 3-Keto-beta-D-galactose + beta-D-Glucose	4	4	4	5	5	5	5	4	TRUE	FALSE	FALSE	FALSE	FALSE
354	R06114	Lactose + H2O <=> D-Glucose + D-Galactose	4	4	4	5	5	5	5	4	TRUE	FALSE	FALSE	FALSE	FALSE
355	R00548	riboflavin-5-phosphate phosphohydrolase; FMN + H2O <=> Riboflavin + Orthophosphate	4	3	3	4	4	4	4	4	TRUE	FALSE	FALSE	FALSE	FALSE
356	R00760	ATP:D-fructose 6-phosphotransferase; ATP + D-Fructose <=> ADP + D-Fructose 6-phosphate	2	2	2	2	2	2	2	2	TRUE	FALSE	FALSE	FALSE	FALSE
357	R00867	ATP:D-fructose 6-phosphotransferase; ATP + D-Fructose <=> ADP + beta-D-Fructose 6-phosphate	2	2	2	2	2	2	2	2	TRUE	FALSE	FALSE	FALSE	FALSE
358	R03920	ATP:D-fructose 6-phosphotransferase; ATP + beta-D-Fructose <=> ADP + beta-D-Fructose 6-phosphate	2	2	2	2	2	2	2	2	TRUE	FALSE	FALSE	FALSE	FALSE
359	R02328	dTTP:alpha-D-glucose-1-phosphate thymidylyltransferase; dTTP + D-Glucose 1-phosphate <=> Diphosphate + dTDP-glucose	2	3	3	3	3	3	2	1	TRUE	FALSE	FALSE	FALSE	FALSE
360	R03232	protein-N(pi)-phosphohistidine:D-fructose 1-phosphotransferase; Protein N(pi)-phospho-L-histidine + D-Fructose <=> Protein histidine + D-Fructose 1-phosphate	4	4	4	2	2	2	2	2	TRUE	FALSE	FALSE	FALSE	FALSE
361	R00756	ATP:D-fructose-6-phosphate 1-phosphotransferase; ATP + D-Fructose 6-phosphate <=> ADP + D-Fructose 1,6-bisphosphate	1	1	1	0	0	0	0	0	FALSE	FALSE	FALSE	FALSE	FALSE
362	R02071	ATP:D-fructose-1-phosphate 6-phosphotransferase; ATP + D-Fructose 1-phosphate <=> ADP + beta-D-Fructose 1,6-bisphosphate	1	1	1	0	0	0	0	0	FALSE	FALSE	FALSE	FALSE	FALSE
363	R03236	ATP:D-tagatose-6-phosphate 1-phosphotransferase; D-Tagatose 6-phosphate + ATP <=> D-Tagatose 1,6-bisphosphate + ADP	1	1	1	0	0	0	0	0	FALSE	FALSE	FALSE	FALSE	FALSE
364	R03237	CTP:D-tagatose 6-phosphate 1-phosphotransferase; CTP + D-Tagatose 6-phosphate <=> CDP + D-Tagatose 1,6-bisphosphate	1	1	1	0	0	0	0	0	FALSE	FALSE	FALSE	FALSE	FALSE
365	R03238	UTP:D-tagatose 6-phosphate 1-phosphotransferase; UTP + D-Tagatose 6-phosphate <=> UDP + D-Tagatose 1,6-bisphosphate	1	1	1	0	0	0	0	0	FALSE	FALSE	FALSE	FALSE	FALSE
366	R03239	ITP:D-tagatose 6-phosphate 1-phosphotransferase; ITP + D-Tagatose 6-phosphate <=> IDP + D-Tagatose 1,6-bisphosphate	1	1	1	0	0	0	0	0	FALSE	FALSE	FALSE	FALSE	FALSE
367	R04779	ATP:D-fructose-6-phosphate 1-phosphotransferase; ATP + beta-D-Fructose 6-phosphate <=> ADP + beta-D-Fructose 1,6-bisphosphate	1	1	1	0	0	0	0	0	FALSE	FALSE	FALSE	FALSE	FALSE
368	R00762	D-Fructose-1,6-bisphosphate 1-phosphohydrolase; D-Fructose 1,6-bisphosphate + H2O <=> D-Fructose 6-phosphate + Orthophosphate	3	3	3	2	2	2	2	2	TRUE	FALSE	FALSE	FALSE	FALSE
369	R04780	beta-D-Fructose 1,6-bisphosphate 1-phosphohydrolase; beta-D-Fructose 1,6-bisphosphate + H2O <=> beta-D-Fructose 6-phosphate + Orthophosphate	3	3	3	2	2	2	2	2	TRUE	FALSE	FALSE	FALSE	FALSE
370	R04463	5'-Phosphoribosylformylglycinamide:L-glutamine amido-ligase (ADP-forming); ATP + 5'-Phosphoribosyl-N-formylglycinamide + L-Glutamine + H2O <=> ADP + Orthophosphate + 2-(Formamido)-N1-(5'-phosphoribosyl)acetamidine + L-Glutamate	3	3	3	3	3	3	3	3	TRUE	FALSE	FALSE	FALSE	FALSE
371	R04591	1-(5-Phosphoribosyl)-5-amino-4-carboxyimidazole:L-aspartate ligase (ADP-forming); ATP + 1-(5-Phospho-D-ribosyl)-5-amino-4-imidazolecarboxylate + L-Aspartate <=> ADP + Orthophosphate + 1-(5'-Phosphoribosyl)-5-amino-4-(N-succinocarboxamide)-imidazole	3	3	3	3	3	3	3	3	TRUE	FALSE	FALSE	FALSE	FALSE
372	R01083	N6-(1,2-dicarboxyethyl)AMP AMP-lyase (fumarate-forming); N6-(1,2-Dicarboxyethyl)-AMP <=> Fumarate + AMP	2	2	2	2	2	2	2	2	TRUE	FALSE	FALSE	FALSE	FALSE
373	R04209	1-(5-phospho-D-ribosyl)-5-amino-4-imidazolecarboxylate carboxy-lyase; 1-(5-Phospho-D-ribosyl)-5-amino-4-imidazolecarboxylate <=> Aminoimidazole ribotide + CO2	1	1	1	1	1	1	1	1	TRUE	FALSE	FALSE	FALSE	FALSE
374	R04559	1-(5'-Phosphoribosyl)-5-amino-4-(N-succinocarboxamide)-imidazole AMP-lyase; 1-(5'-Phosphoribosyl)-5-amino-4-(N-succinocarboxamide)-imidazole <=> Fumarate + 1-(5'-Phosphoribosyl)-5-amino-4-imidazolecarboxamide	2	2	2	2	2	2	2	2	TRUE	FALSE	FALSE	FALSE	FALSE
375	R09382	CTP,CTP,ATP:tRNA cytidylyl,cytidylyl,adenylyltransferase; tRNA precursor + 2 CTP + ATP <=> tRNA with a 3' CCA end + 3 Diphosphate	1	1	1	1	1	1	1	1	TRUE	FALSE	FALSE	FALSE	FALSE
376	R09383	CTP:tRNA cytidylyltransferase; tRNA precursor + CTP <=> tRNA with a 3' cytidine + Diphosphate	1	1	1	1	1	1	1	1	TRUE	FALSE	FALSE	FALSE	FALSE
377	R09384	CTP:tRNA cytidylyltransferase; tRNA with a 3' cytidine + CTP <=> tRNA with a 3' CC end + Diphosphate	1	1	1	1	1	1	1	1	TRUE	FALSE	FALSE	FALSE	FALSE
378	R09386	ATP:tRNA adenylyltransferase; tRNA with a 3' CC end + ATP <=> tRNA with a 3' CCA end + Diphosphate	1	1	1	1	1	1	1	1	TRUE	FALSE	FALSE	FALSE	FALSE
379	R00568	CTP aminohydrolase; CTP + H2O <=> UTP + Ammonia	1	1	1	1	1	1	1	1	TRUE	FALSE	FALSE	FALSE	FALSE
380	R02325	dCTP aminohydrolase; dCTP + H2O <=> dUTP + Ammonia	1	1	1	1	1	1	1	1	TRUE	FALSE	FALSE	FALSE	FALSE
381	R01570	thymidine:phosphate deoxy-alpha-D-ribosyltransferase; Thymidine + Orthophosphate <=> Thymine + 2-Deoxy-D-ribose 1-phosphate	1	1	1	1	2	2	1	1	TRUE	FALSE	FALSE	FALSE	FALSE
382	R01876	uridine:phosphate alpha-D-ribosyltransferase; Uridine + Orthophosphate <=> Uracil + alpha-D-Ribose 1-phosphate	1	1	1	1	2	2	1	1	TRUE	FALSE	FALSE	FALSE	FALSE
383	R01878	Cytidine aminohydrolase; Cytidine + H2O <=> Uridine + Ammonia	2	2	2	2	2	2	2	2	TRUE	FALSE	FALSE	FALSE	FALSE
384	R02296	cytidine:orthophosphate alpha-D-ribosyltransferase; Cytidine + Orthophosphate <=> Cytosine + alpha-D-Ribose 1-phosphate	1	1	1	1	2	2	1	1	TRUE	FALSE	FALSE	FALSE	FALSE
385	R02484	deoxyuridine:orthophosphate 2-deoxy-D-ribosyltransferase; deoxyuridine:orthophosphate ribosyltransferase; Deoxyuridine + Orthophosphate <=> Uracil + 2-Deoxy-D-ribose 1-phosphate	1	1	1	1	2	2	1	1	TRUE	FALSE	FALSE	FALSE	FALSE
386	R02485	deoxycytidine aminohydrolase; Deoxycytidine + H2O <=> Deoxyuridine + Ammonia	2	2	2	2	2	2	2	2	TRUE	FALSE	FALSE	FALSE	FALSE
387	R08221	5'-deoxy-5-fluorocytidine aminohydrolase; 5'-Deoxy-5-fluorocytidine + H2O <=> 5'-Deoxy-5-fluorouridine + Ammonia	2	2	2	2	2	2	2	2	TRUE	FALSE	FALSE	FALSE	FALSE
388	R02021	adenosine 3',5'-bisphosphate,sulfite:oxidized-thioredoxin oxidoreductase (3'-phosphoadenosine-5'-phosphosulfate -forming); Thioredoxin + 3'-Phosphoadenylyl sulfate <=> Thioredoxin disulfide + Sulfite + Adenosine 3',5'-bisphosphate	3	3	3	3	3	3	3	3	TRUE	FALSE	FALSE	FALSE	FALSE
389	R00787	ammonia:NAD+ oxidoreductase; Ammonia + 3 NAD+ + 2 H2O <=> Nitrite + 3 NADH + 3 H+	4	4	4	3	3	3	3	4	TRUE	FALSE	FALSE	FALSE	FALSE
390	R00858	hydrogen-sulfide:NADP+ oxidoreductase; Hydrogen sulfide + 3 NADP+ + 3 H2O <=> Sulfite + 3 NADPH + 3 H+	2	2	2	1	1	1	1	1	TRUE	FALSE	FALSE	FALSE	FALSE
391	R00859	Hydrogen-sulfide:ferredoxin oxidoreductase; Hydrogen sulfide + 6 Oxidized ferredoxin + 3 H2O <=> Sulfite + 6 Reduced ferredoxin + 6 H+	1	1	1	1	1	1	1	1	TRUE	FALSE	FALSE	FALSE	FALSE
392	R03600	Hydrogen-sulfide:ferredoxin oxidoreductase; Hydrogen selenide + 6 Oxidized ferredoxin + 3 H2O <=> Selenite + 6 Reduced ferredoxin + 8 H+	1	1	1	1	1	1	1	1	TRUE	FALSE	FALSE	FALSE	FALSE
393	R05049	N-succinyl-L-glutamate 5-semialdehyde:NAD+ oxidoreductase; N-Succinyl-L-glutamate 5-semialdehyde + NAD+ + H2O <=> N-Succinyl-L-glutamate + NADH + H+	1	1	1	1	1	1	1	1	TRUE	FALSE	FALSE	FALSE	FALSE
394	R00025	ethylnitronate:oxygen 2-oxidoreductase (nitrite-forming); Ethylnitronate + Oxygen + Reduced FMN <=> Acetaldehyde + Nitrite + FMN + H2O	3	3	3	3	3	4	3	3	TRUE	FALSE	FALSE	FALSE	FALSE
395	R00717	Glycolate:NAD+ oxidoreductase; Glycolate + NAD+ <=> Glyoxylate + NADH + H+	2	2	2	2	2	2	1	2	TRUE	FALSE	FALSE	FALSE	FALSE
396	R01388	D-Glycerate:NAD+ 2-oxidoreductase; D-Glycerate + NAD+ <=> Hydroxypyruvate + NADH + H+	3	3	3	3	3	3	2	3	TRUE	FALSE	FALSE	FALSE	FALSE
397	R04112	N-Acetylmuramoyl-Ala amidohydrolase; N-Acetylmuramoyl-Ala + H2O <=> N-Acetylmuramate + L-Alanine	10	10	10	10	9	9	8	10	TRUE	FALSE	FALSE	FALSE	FALSE
398	R05577	L-Aspartate:tRNA(Asp) ligase (AMP-forming); tRNA(Asp) + L-Aspartate + ATP <=> L-Aspartyl-tRNA(Asp) + Diphosphate + AMP	3	3	3	4	3	3	3	3	TRUE	FALSE	FALSE	FALSE	FALSE
399	R00669	N2-Acetyl-L-ornithine amidohydrolase; N-Acetylornithine + H2O <=> Acetate + L-Ornithine	1	1	1	1	1	1	1	1	TRUE	FALSE	FALSE	FALSE	FALSE
400	R09107	N-acetyl-L-citrulline amidohydrolase; N-Acetyl-L-citrulline + H2O <=> Acetate + L-Citrulline	1	1	1	1	1	1	1	1	TRUE	FALSE	FALSE	FALSE	FALSE
401	R09543	S-adenosyl-L-methionine:malonyl-[acyl-carrier protein] O-methyltransferase; S-Adenosyl-L-methionine + Malonyl-[acyl-carrier protein] <=> S-Adenosyl-L-homocysteine + Malonyl-[acp] methyl ester	4	3	3	3	4	4	3	3	TRUE	FALSE	FALSE	FALSE	FALSE
402	R01036	Glycerol:NAD+ oxidoreductase; Glycerol + NAD+ <=> D-Glyceraldehyde + NADH + H+	2	1	2	0	1	1	0	0	FALSE	FALSE	TRUE	FALSE	FALSE
403	R01041	glycerol:NADP+ oxidoreductase; Glycerol + NADP+ <=> D-Glyceraldehyde + NADPH + H+	2	1	2	0	1	1	0	0	FALSE	FALSE	TRUE	FALSE	FALSE
404	R01093	galactitol:NAD+ 1-oxidoreductase; D-Galactose + NADH + H+ <=> Galactitol + NAD+	2	1	2	0	1	1	0	0	FALSE	FALSE	TRUE	FALSE	FALSE
405	R01095	galactitol:NADP+ 1-oxidoreductase; D-Galactose + NADPH + H+ <=> Galactitol + NADP+	2	1	2	0	1	1	0	0	FALSE	FALSE	TRUE	FALSE	FALSE
406	R01431	xylitol:NADP+ oxidoreductase; Xylitol + NADP+ <=> D-Xylose + NADPH + H+	2	1	2	0	1	1	0	0	FALSE	FALSE	TRUE	FALSE	FALSE
407	R01758	L-Arabitol:NAD+ 1-oxidoreductase; L-Arabitol + NAD+ <=> L-Arabinose + NADH + H+	2	1	2	0	1	1	0	0	FALSE	FALSE	TRUE	FALSE	FALSE
408	R01759	L-Arabitol:NADP+ 1-oxidoreductase; L-Arabitol + NADP+ <=> L-Arabinose + NADPH + H+	2	1	2	0	1	1	0	0	FALSE	FALSE	TRUE	FALSE	FALSE
409	R01787	D-Glucitol:NADP+ 1-oxidoreductase; D-Sorbitol + NADP+ <=> alpha-D-Glucose + NADPH + H+	2	1	2	0	1	1	0	0	FALSE	FALSE	TRUE	FALSE	FALSE
410	R02531	Lactaldehyde:NAD+ 1-oxidoreductase; Lactaldehyde + NAD+ <=> Methylglyoxal + NADH + H+	2	1	2	0	1	1	0	0	FALSE	FALSE	TRUE	FALSE	FALSE
411	R02577	Propane-1,2-diol:NADP+ 1-oxidoreductase; Propane-1,2-diol + NADP+ <=> Lactaldehyde + NADPH + H+	2	1	2	0	1	1	0	0	FALSE	FALSE	TRUE	FALSE	FALSE
412	R04285	6-Lactoyl-5,6,7,8-tetrahydropterin:NADP+ 2'-oxidoreductase; 6-Lactoyl-5,6,7,8-tetrahydropterin + NADP+ <=> 6-Pyruvoyltetrahydropterin + NADPH + H+	2	1	2	0	1	1	0	0	FALSE	FALSE	TRUE	FALSE	FALSE
413	R11764	tetrahydrobiopterin:NADP+ oxidoreductase [6-(1'-Hydroxy-2'-oxopropyl)-tetrahydropterin-forming]; Tetrahydrobiopterin + NADP+ <=> 6-(1'-Hydroxy-2'-oxopropyl)-tetrahydropterin + NADPH + H+	2	1	2	0	1	1	0	0	FALSE	FALSE	TRUE	FALSE	FALSE
414	R01762	alpha-L-arabinan arabinofuranohydrolase; Arabinan + H2O <=> Arabinan + L-Arabinose	3	3	3	2	2	2	2	3	TRUE	FALSE	FALSE	FALSE	FALSE
415	R02055	Phsophatidyl-L-serine carboxy-lyase; Phosphatidylserine <=> Phosphatidylethanolamine + CO2	2	2	2	2	2	2	2	2	TRUE	FALSE	FALSE	FALSE	FALSE
416	R02272	(S)-4-Amino-5-oxopentanoate 4,5-aminomutase; 5-Aminolevulinate <=> (S)-4-Amino-5-oxopentanoate	1	1	1	1	1	1	1	1	TRUE	FALSE	FALSE	FALSE	FALSE
417	R01320	S-adenosyl-L-methionine:phosphatidyl-N-dimethylethanolamine N-methyltransferase; S-Adenosyl-L-methionine + Phosphatidyl-N-dimethylethanolamine <=> S-Adenosyl-L-homocysteine + Phosphatidylcholine	1	1	1	1	1	1	1	1	TRUE	FALSE	FALSE	FALSE	FALSE
418	R02056	S-adenosyl-L-methionine:phosphatidylethanolamine N-methyltransferase; S-Adenosyl-L-methionine + Phosphatidylethanolamine <=> S-Adenosyl-L-homocysteine + Phosphatidyl-N-methylethanolamine	1	1	1	1	1	1	1	1	TRUE	FALSE	FALSE	FALSE	FALSE
419	R03424	S-adenosyl-L-methionine:phosphatidyl-N-methylethanolamine N-methyltransferase; S-Adenosyl-L-methionine + Phosphatidyl-N-methylethanolamine <=> S-Adenosyl-L-homocysteine + Phosphatidyl-N-dimethylethanolamine	1	1	1	1	1	1	1	1	TRUE	FALSE	FALSE	FALSE	FALSE
420	R00623	primary_alcohol:NAD+ oxidoreductase; Primary alcohol + NAD+ <=> Aldehyde + NADH + H+	5	6	4	4	7	7	6	3	TRUE	FALSE	FALSE	FALSE	FALSE
421	R00754	ethanol:NAD+ oxidoreductase; Ethanol + NAD+ <=> Acetaldehyde + NADH + H+	5	6	4	4	7	7	6	3	TRUE	FALSE	FALSE	FALSE	FALSE
422	R02124	retinol:NAD+ oxidoreductase; Retinol + NAD+ <=> Retinal + NADH + H+	5	6	4	4	7	7	6	3	TRUE	FALSE	FALSE	FALSE	FALSE
423	R04880	3,4-dihydroxyphenylethyleneglycol:NAD+ oxidoreductase; 3,4-Dihydroxyphenylethyleneglycol + NAD+ <=> 3,4-Dihydroxymandelaldehyde + NADH + H+	5	6	4	4	7	7	6	3	TRUE	FALSE	FALSE	FALSE	FALSE
424	R05233	trans-3-Chloro-2-propene-1-ol:NAD+ oxidoreductase; trans-3-Chloro-2-propene-1-ol + NAD+ <=> trans-3-Chloroallyl aldehyde + NADH + H+	5	6	4	4	7	7	6	3	TRUE	FALSE	FALSE	FALSE	FALSE
425	R05234	cis-3-chloro-2-propene-1-ol:NAD+ oxidoreductase; cis-3-Chloro-2-propene-1-ol + NAD+ <=> cis-3-Chloroallyl aldehyde + NADH + H+	5	6	4	4	7	7	6	3	TRUE	FALSE	FALSE	FALSE	FALSE
426	R06917	1-hydroxymethylnaphthalene:NAD+ oxidoreductase; 1-Hydroxymethylnaphthalene + NAD+ <=> 1-Naphthaldehyde + NADH + H+	5	6	4	4	7	7	6	3	TRUE	FALSE	FALSE	FALSE	FALSE
427	R06927	(2-naphthyl)methanol:NAD+ oxidoreductase; (2-Naphthyl)methanol + NAD+ <=> 2-Naphthaldehyde + NADH + H+	5	6	4	4	7	7	6	3	TRUE	FALSE	FALSE	FALSE	FALSE
428	R06983	S-(hydroxymethyl)glutathione dehydrogenase; S-(Hydroxymethyl)glutathione + NAD+ <=> S-Formylglutathione + NADH + H+	1	1	1	1	3	3	2	1	TRUE	FALSE	FALSE	FALSE	FALSE
429	R07105	trichloroethanol:NAD+ oxidoreductase; Chloral hydrate + NADH + H+ <=> Trichloroethanol + NAD+ + H2O	5	6	4	4	7	7	6	3	TRUE	FALSE	FALSE	FALSE	FALSE
430	R08281	alcophosphamide:NAD+ oxidoreductase; Aldophosphamide + NADH + H+ <=> Alcophosphamide + NAD+	5	6	4	4	7	7	6	3	TRUE	FALSE	FALSE	FALSE	FALSE
431	R08306	2-phenyl-1,3-propanediol monocarbamate:NAD+ oxidoreductase; 2-Phenyl-1,3-propanediol monocarbamate + NAD+ <=> 3-Carbamoyl-2-phenylpropionaldehyde + NADH + H+	5	6	4	4	7	7	6	3	TRUE	FALSE	FALSE	FALSE	FALSE
432	R08310	4-hydroxy-5-phenyltetrahydro-1,3-oxazin-2-one:NAD+ oxidoreductase; 4-Hydroxy-5-phenyltetrahydro-1,3-oxazin-2-one + NAD+ <=> 5-Phenyl-1,3-oxazinane-2,4-dione + NADH + H+	5	6	4	4	7	7	6	3	TRUE	FALSE	FALSE	FALSE	FALSE
433	R00527	S-Formylglutathione hydrolase; S-Formylglutathione + H2O <=> Formate + Glutathione	1	1	1	1	2	2	1	1	TRUE	FALSE	FALSE	FALSE	FALSE
434	R00428	GTP 8,9-hydrolase; GTP + H2O <=> Formamidopyrimidine nucleoside triphosphate	1	1	1	1	1	1	1	1	TRUE	FALSE	FALSE	FALSE	FALSE
435	R04639	2-amino-4-hydroxy-6-(erythro-1,2,3-trihydroxypropyl) dihydropteridine triphosphate hydrolase; 7,8-Dihydroneopterin 3'-triphosphate + H2O <=> 2,5-Diamino-6-(5'-triphosphoryl-3',4'-trihydroxy-2'-oxopentyl)-amino-4-oxopyrimidine	1	1	1	1	1	1	1	1	TRUE	FALSE	FALSE	FALSE	FALSE
436	R05046	formamidopyrimidine nucleoside triphosphate amidohydrolase; Formamidopyrimidine nucleoside triphosphate + H2O <=> 2,5-Diaminopyrimidine nucleoside triphosphate + Formate	1	1	1	1	1	1	1	1	TRUE	FALSE	FALSE	FALSE	FALSE
437	R05048	2,5-diaminopyrimidine nucleoside triphosphate mutase; 2,5-Diaminopyrimidine nucleoside triphosphate <=> 2,5-Diamino-6-(5'-triphosphoryl-3',4'-trihydroxy-2'-oxopentyl)-amino-4-oxopyrimidine	1	1	1	1	1	1	1	1	TRUE	FALSE	FALSE	FALSE	FALSE
438	R01213	acetyl-CoA:3-methyl-2-oxobutanoate C-acetyltransferase (thioester-hydrolysing, carboxymethyl-forming); 3-Carboxy-3-hydroxy-4-methylpentanoate 3-methyl-2-oxobutanoate-lyase (CoA-acetylating); alpha-Isopropylmalate + CoA <=> Acetyl-CoA + 3-Methyl-2-oxobutanoic acid + H2O	1	1	1	1	1	1	1	1	TRUE	FALSE	FALSE	FALSE	FALSE
439	R03051	2,3-Dihydroxy-3-methylbutanoate:NADP+ oxidoreductase (isomerizing); 2-Acetolactate + NADPH + H+ <=> 2,3-Dihydroxy-3-methylbutanoate + NADP+	1	1	1	1	1	1	1	1	TRUE	FALSE	FALSE	FALSE	FALSE
440	R04439	(R)-2,3-dihydroxy-3-methylbutanoate:NADP+ oxidoreductase (isomerizing); (R)-2,3-Dihydroxy-3-methylbutanoate + NADP+ <=> (S)-2-Acetolactate + NADPH + H+	1	1	1	1	1	1	1	1	TRUE	FALSE	FALSE	FALSE	FALSE
441	R04440	(R)-2,3-Dihydroxy-3-methylbutanoate:NADP+ oxidoreductase (isomerizing); (R)-2,3-Dihydroxy-3-methylbutanoate + NADP+ <=> 3-Hydroxy-3-methyl-2-oxobutanoic acid + NADPH + H+	1	1	1	1	1	1	1	1	TRUE	FALSE	FALSE	FALSE	FALSE
442	R05068	(R)-2,3-Dihydroxy-3-methylpentanoate:NADP+ oxidoreductase (isomerizing); (R)-2,3-Dihydroxy-3-methylpentanoate + NADP+ <=> (R)-3-Hydroxy-3-methyl-2-oxopentanoate + NADPH + H+	1	1	1	1	1	1	1	1	TRUE	FALSE	FALSE	FALSE	FALSE
443	R05069	(S)-2-Aceto-2-hydroxybutanoate:NADP+ oxidoreductase (isomerizing); (S)-2-Aceto-2-hydroxybutanoate <=> (R)-3-Hydroxy-3-methyl-2-oxopentanoate	1	1	1	1	1	1	1	1	TRUE	FALSE	FALSE	FALSE	FALSE
444	R05071	(S)-2-Acetolactate methylmutase; (S)-2-Acetolactate <=> 3-Hydroxy-3-methyl-2-oxobutanoic acid	1	1	1	1	1	1	1	1	TRUE	FALSE	FALSE	FALSE	FALSE
445	R00006	pyruvate:pyruvate acetaldehydetransferase (decarboxylating); 2-acetolactate pyruvate-lyase (carboxylating); 2-Acetolactate + CO2 <=> 2 Pyruvate	4	4	4	2	2	2	2	3	TRUE	FALSE	FALSE	FALSE	FALSE
446	R00014	pyruvate:thiamin diphosphate acetaldehydetransferase (decarboxylating); Pyruvate + Thiamin diphosphate <=> 2-(alpha-Hydroxyethyl)thiamine diphosphate + CO2	7	7	6	5	5	6	5	6	TRUE	FALSE	FALSE	FALSE	FALSE
447	R00226	pyruvate:pyruvate acetaldehydetransferase (decarboxylating); (S)-2-acetolactate pyruvate-lyase (carboxylating); (S)-2-Acetolactate + CO2 <=> 2 Pyruvate	4	4	4	2	2	2	2	3	TRUE	FALSE	FALSE	FALSE	FALSE
448	R03050	2-Acetolactate pyruvate-lyase (carboxylating); 2-Acetolactate + Thiamin diphosphate <=> 2-(alpha-Hydroxyethyl)thiamine diphosphate + Pyruvate	4	4	4	2	2	2	2	3	TRUE	FALSE	FALSE	FALSE	FALSE
449	R04672	(S)-2-Acetolactate pyruvate-lyase (carboxylating); (S)-2-Acetolactate + Thiamin diphosphate <=> 2-(alpha-Hydroxyethyl)thiamine diphosphate + Pyruvate	4	4	4	2	2	2	2	3	TRUE	FALSE	FALSE	FALSE	FALSE
450	R04673	(S)-2-Aceto-2-hydroxybutanoate pyruvate-lyase (carboxylating); 2-Oxobutanoate + 2-(alpha-Hydroxyethyl)thiamine diphosphate <=> (S)-2-Aceto-2-hydroxybutanoate + Thiamin diphosphate	4	4	4	2	2	2	2	3	TRUE	FALSE	FALSE	FALSE	FALSE
451	R08648	pyruvate:2-oxobutanoate acetaldehydetransferase (decarboxylating); Pyruvate + 2-Oxobutanoate <=> (S)-2-Aceto-2-hydroxybutanoate + CO2	4	4	4	2	2	2	2	3	TRUE	FALSE	FALSE	FALSE	FALSE
452	R01122	delta2-isopentenyl-diphosphate:tRNA isopentenyltransferase; Dimethylallyl diphosphate + tRNA adenine <=> Diphosphate + tRNA containing 6-isopentenyladenosine	1	1	1	1	1	1	1	1	TRUE	FALSE	FALSE	FALSE	FALSE
453	R01513	3-Phospho-D-glycerate:NAD+ 2-oxidoreductase; 3-Phospho-D-glycerate + NAD+ <=> 3-Phosphonooxypyruvate + NADH + H+	2	2	2	2	2	2	2	2	TRUE	FALSE	FALSE	FALSE	FALSE
454	R00485	L-asparagine amidohydrolase; L-Asparagine + H2O <=> L-Aspartate + Ammonia	2	2	2	4	4	4	4	3	TRUE	FALSE	FALSE	FALSE	FALSE
455	R08689	(E)-4-hydroxy-3-methylbut-2-en-1-yl-diphosphate:oxidized ferredoxin oxidoreductase (hydrating); 2-C-Methyl-D-erythritol 2,4-cyclodiphosphate + 2 Reduced ferredoxin <=> 1-Hydroxy-2-methyl-2-butenyl 4-diphosphate + H2O + 2 Oxidized ferredoxin	1	1	1	1	1	1	1	1	TRUE	FALSE	FALSE	FALSE	FALSE
456	R10859	(E)-4-hydroxy-3-methylbut-2-en-1-yl-diphosphate:oxidized flavodoxin oxidoreductase; 1-Hydroxy-2-methyl-2-butenyl 4-diphosphate + H2O + Oxidized flavodoxin <=> 2-C-Methyl-D-erythritol 2,4-cyclodiphosphate + Reduced flavodoxin	1	1	1	1	1	1	1	1	TRUE	FALSE	FALSE	FALSE	FALSE
457	R01154	acetyl-CoA:putrescine N-acetyltransferase; Acetyl-CoA + Putrescine <=> CoA + N-Acetylputrescine	1	1	1	1	1	1	1	1	TRUE	FALSE	FALSE	FALSE	FALSE
458	R03655	L-Histidine:tRNA(His) ligase (AMP-forming); ATP + L-Histidine + tRNA(His) <=> AMP + Diphosphate + L-Histidyl-tRNA(His)	2	2	1	2	2	2	2	2	TRUE	FALSE	FALSE	FALSE	FALSE
459	R03130	S-adenosyl-L-homocysteine:N-acetylserotonin O-methyltransferase; S-Adenosyl-L-methionine + N-Acetylserotonin <=> S-Adenosyl-L-homocysteine + Melatonin	1	1	1	1	1	1	1	1	TRUE	FALSE	FALSE	FALSE	FALSE
460	R04905	S-Adenosyl-L-methionine:N-acetylserotonin O-methyltransferase; S-Adenosyl-L-methionine + 5-Hydroxyindoleacetate <=> S-Adenosyl-L-homocysteine + 5-Methoxyindoleacetate	1	1	1	1	1	1	1	1	TRUE	FALSE	FALSE	FALSE	FALSE
461	R10806	S-adenosyl-L-methionine:[protein]-L-glutamine (N5-glutamine)-methyltransferase; Protein glutamine + S-Adenosyl-L-methionine <=> Protein N5-methyl-L-glutamine + S-Adenosyl-L-homocysteine	2	2	2	2	2	2	2	2	TRUE	FALSE	FALSE	FALSE	FALSE
462	R02739	alpha-D-Glucose 6-phosphate ketol-isomerase; alpha-D-Glucose 6-phosphate <=> beta-D-Glucose 6-phosphate	6	6	6	4	4	5	4	4	TRUE	FALSE	FALSE	FALSE	FALSE
463	R02740	alpha-D-Glucose 6-phosphate ketol-isomerase; alpha-D-Glucose 6-phosphate <=> beta-D-Fructose 6-phosphate	5	5	5	3	3	4	3	3	TRUE	FALSE	FALSE	FALSE	FALSE
464	R03321	beta-D-Glucose 6-phosphate ketol-isomerase; beta-D-Glucose 6-phosphate <=> beta-D-Fructose 6-phosphate	5	5	5	3	3	4	3	3	TRUE	FALSE	FALSE	FALSE	FALSE
465	R00885	GTP:alpha-D-mannose-1-phosphate guanylyltransferase; GTP + D-Mannose 1-phosphate <=> Diphosphate + GDP-mannose	3	3	4	2	2	2	2	2	TRUE	FALSE	FALSE	FALSE	FALSE
466	R01518	D-phosphoglycerate 2,3-phosphomutase; 2-Phospho-D-glycerate <=> 3-Phospho-D-glycerate	2	3	2	1	1	1	2	2	TRUE	FALSE	FALSE	FALSE	FALSE
467	R00835	D-glucose-6-phosphate:NADP+ 1-oxidoreductase; D-Glucose 6-phosphate + NADP+ <=> D-Glucono-1,5-lactone 6-phosphate + NADPH + H+	2	2	2	1	1	1	1	1	TRUE	FALSE	FALSE	FALSE	FALSE
468	R02736	beta-D-glucose-6-phosphate:NADP+ 1-oxoreductase; beta-D-Glucose 6-phosphate + NADP+ <=> D-Glucono-1,5-lactone 6-phosphate + NADPH + H+	2	2	2	1	1	1	1	1	TRUE	FALSE	FALSE	FALSE	FALSE
469	R10907	beta-D-glucose-6-phosphate:NAD+ 1-oxidoreductase; beta-D-Glucose 6-phosphate + NAD+ <=> D-Glucono-1,5-lactone 6-phosphate + NADH + H+	2	2	2	1	1	1	1	1	TRUE	FALSE	FALSE	FALSE	FALSE
470	R01528	6-phospho-D-gluconate:NADP+ 2-oxidoreductase (decarboxylating); 6-Phospho-D-gluconate + NADP+ <=> D-Ribulose 5-phosphate + CO2 + NADPH + H+	4	4	3	2	2	2	2	2	TRUE	FALSE	FALSE	FALSE	FALSE
471	R10221	6-phospho-D-gluconate:NAD+ 2-oxidoreductase (decarboxylating); 6-Phospho-D-gluconate + NAD+ <=> D-Ribulose 5-phosphate + CO2 + NADH + H+	4	4	3	2	2	2	2	2	TRUE	FALSE	FALSE	FALSE	FALSE
472	R01827	sedoheptulose-7-phosphate:D-glyceraldehyde-3-phosphate glyceronetransferase; Sedoheptulose 7-phosphate + D-Glyceraldehyde 3-phosphate <=> D-Erythrose 4-phosphate + beta-D-Fructose 6-phosphate	2	2	2	1	1	1	1	1	TRUE	FALSE	FALSE	FALSE	FALSE
473	R01067	D-Fructose 6-phosphate:D-glyceraldehyde-3-phosphate glycolaldehyde transferase; D-Fructose 6-phosphate + D-Glyceraldehyde 3-phosphate <=> D-Erythrose 4-phosphate + D-Xylulose 5-phosphate	2	2	2	1	1	1	1	1	TRUE	FALSE	FALSE	FALSE	FALSE
474	R01641	sedoheptulose-7-phosphate:D-glyceraldehyde-3-phosphate glycolaldehyde transferase; Sedoheptulose 7-phosphate + D-Glyceraldehyde 3-phosphate <=> D-Ribose 5-phosphate + D-Xylulose 5-phosphate	2	2	2	1	1	1	1	1	TRUE	FALSE	FALSE	FALSE	FALSE
475	R01830	beta-D-Fructose 6-phosphate:D-glyceraldehyde-3-phosphate glycolaldehyde transferase; beta-D-Fructose 6-phosphate + D-Glyceraldehyde 3-phosphate <=> D-Erythrose 4-phosphate + D-Xylulose 5-phosphate	2	2	2	1	1	1	1	1	TRUE	FALSE	FALSE	FALSE	FALSE
476	R06590	sedoheptulose-7-phosphate:D-glyceraldehyde-3-phosphate glycolaldehydetransferase; sedoheptulose-7-phosphate:D-glyceraldehyde-3-phosphate glycolaldehydetransferase; Aminofructose 6-phosphate + D-Ribose 5-phosphate <=> Iminoerythrose 4-phosphate + Sedoheptulose 7-phosphate	2	2	2	1	1	1	1	1	TRUE	FALSE	FALSE	FALSE	FALSE
477	R01088	L-leucine:NAD+ oxidoreductase (deaminating); L-Leucine + H2O + NAD+ <=> 4-Methyl-2-oxopentanoate + Ammonia + NADH + H+	2	2	2	2	2	3	2	2	TRUE	FALSE	FALSE	FALSE	FALSE
478	R01434	L-valine:NAD+ oxidoreductase(deaminating); L-Valine + H2O + NAD+ <=> 3-Methyl-2-oxobutanoic acid + Ammonia + NADH + H+	2	2	2	2	2	3	2	2	TRUE	FALSE	FALSE	FALSE	FALSE
479	R02196	L-Isoleucine:NAD+ oxidoreductase(deaminating); L-Isoleucine + NAD+ + H2O <=> (S)-3-Methyl-2-oxopentanoic acid + Ammonia + NADH + H+	2	2	2	2	2	3	2	2	TRUE	FALSE	FALSE	FALSE	FALSE
480	R08878	2-dehydro-L-idonate:NADP+ 5-oxidoreductase; 2-Dehydro-L-idonate + NADP+ <=> 2,5-Didehydro-D-gluconate + NADPH + H+	1	1	1	1	1	1	1	1	TRUE	FALSE	FALSE	FALSE	FALSE
481	R08700	[enzyme]-S-sulfanylcysteine:tRNA-uridine sulfurtransferase (ATP-hydrolysing); tRNA uridine + [Enzyme]-S-sulfanylcysteine + ATP <=> tRNA containing 2-thiouridine + [Enzyme]-cysteine + AMP + Diphosphate	1	1	1	1	1	1	1	1	TRUE	FALSE	FALSE	FALSE	FALSE
482	R00237	(3S)-citramalyl-CoA pyruvate-lyase (acetyl-CoA-forming); (3S)-Citramalyl-CoA <=> Acetyl-CoA + Pyruvate	2	2	2	2	2	2	2	2	TRUE	FALSE	FALSE	FALSE	FALSE
483	R00362	citrate oxaloacetate-lyase (forming acetate from the pro-S carboxymethyl group of citrate); Citrate oxaloacetate-lyase ((pro-3S)-CH2COO- -->acetate); Citrate <=> Acetate + Oxaloacetate	2	2	2	2	2	2	2	2	TRUE	FALSE	FALSE	FALSE	FALSE
484	R10612	(S)-malyl-CoA hydrolase; L-Malyl-CoA + H2O <=> (S)-Malate + CoA	1	1	1	1	1	1	1	1	TRUE	FALSE	FALSE	FALSE	FALSE
485	R09492	menaquinol:O2 oxidoreductase (H+-transporting); 2 Menaquinol + Oxygen + n H+ <=> 2 Menaquinone + 2 H2O + n H+	5	5	5	4	4	4	4	4	TRUE	FALSE	FALSE	FALSE	FALSE
486	R11335	ubiquinol:oxygen oxidoreductase (H+-transporting); 2 Ubiquinol + Oxygen + n H+ <=> 2 Ubiquinone + 2 H2O + n H+	4	4	4	4	4	4	4	4	TRUE	FALSE	FALSE	FALSE	FALSE
487	R00081	ferrocytochrome-c:oxygen oxidoreductase; Oxygen + 4 Ferrocytochrome c + 4 H+ <=> 4 Ferricytochrome c + 2 H2O	11	11	11	7	7	7	7	7	TRUE	FALSE	FALSE	FALSE	FALSE
488	R02111	1,4-alpha-D-Glucan:orthophosphate alpha-D-glucosyltransferase; Starch + Orthophosphate <=> Amylose + D-Glucose 1-phosphate	3	3	3	3	3	3	3	3	TRUE	FALSE	FALSE	FALSE	FALSE
489	R09995	Starch <=> alpha,alpha-Trehalose	5	5	5	5	5	5	5	5	TRUE	FALSE	FALSE	FALSE	FALSE
490	R11261	Starch + n H2O <=> (n+1) Maltodextrin	3	3	3	3	3	3	3	3	TRUE	FALSE	FALSE	FALSE	FALSE
491	R00959	alpha-D-Glucose 1-phosphate 1,6-phosphomutase; D-Glucose 1-phosphate <=> alpha-D-Glucose 6-phosphate	2	2	1	2	2	2	2	2	TRUE	FALSE	FALSE	FALSE	FALSE
492	R01057	D-Ribose 1,5-phosphomutase; alpha-D-Ribose 1-phosphate <=> D-Ribose 5-phosphate	2	2	1	2	2	2	2	2	TRUE	FALSE	FALSE	FALSE	FALSE
493	R08639	alpha-D-glucose 1,6-phosphomutase; D-Glucose 1-phosphate <=> D-Glucose 6-phosphate	2	2	1	2	2	2	2	2	TRUE	FALSE	FALSE	FALSE	FALSE
494	R02421	ADP-glucose:1,4-alpha-D-glucan 4-alpha-D-glucosyltransferase; ADP-glucose + Amylose <=> ADP + Amylose	1	1	1	1	1	1	1	1	TRUE	FALSE	FALSE	FALSE	FALSE
495	R00948	ATP:alpha-D-glucose-1-phosphate adenylyltransferase; ATP + D-Glucose 1-phosphate <=> Diphosphate + ADP-glucose	1	1	1	1	1	1	1	1	TRUE	FALSE	FALSE	FALSE	FALSE
496	R02110	1,4-alpha-D-Glucan:1,4-alpha-D-glucan 6-alpha-D-(1,4-alpha-D-glucano)-transferase; Amylose <=> Starch	4	4	4	3	3	3	3	3	TRUE	FALSE	FALSE	FALSE	FALSE
497	R05000	polyisopentenylpyrolinate:4-hydroxybenzoate nonaprenyltransferase; all-trans-Polyprenyl diphosphate + 4-Hydroxybenzoate <=> 4-Hydroxy-3-polyprenylbenzoate + Diphosphate	1	1	1	1	1	1	1	1	TRUE	FALSE	FALSE	FALSE	FALSE
498	R05615	all-trans-octaprenyl-diphosphate:4-hydroxybenzoate 3-octaprenyltransferase; all-trans-Octaprenyl diphosphate + 4-Hydroxybenzoate <=> 3-Octaprenyl-4-hydroxybenzoate + Diphosphate	1	1	1	1	1	1	1	1	TRUE	FALSE	FALSE	FALSE	FALSE
499	R05616	all-trans-hexaprenyl diphosphate:4-hydroxybenzoate hexaprenyltransferase; all-trans-Hexaprenyl diphosphate + 4-Hydroxybenzoate <=> 3-Hexaprenyl-4-hydroxybenzoate + Diphosphate	1	1	1	1	1	1	1	1	TRUE	FALSE	FALSE	FALSE	FALSE
500	R07273	solanesyl-diphosphate:4-hydroxybenzoate nonaprenyltransferase; all-trans-Nonaprenyl diphosphate + 4-Hydroxybenzoate <=> Diphosphate + 3-Nonaprenyl-4-hydroxybenzoate	1	1	1	1	1	1	1	1	TRUE	FALSE	FALSE	FALSE	FALSE
501	R00894	L-glutamate:L-cysteine gamma-ligase (ADP-forming); ATP + L-Glutamate + L-Cysteine <=> ADP + Orthophosphate + gamma-L-Glutamyl-L-cysteine	2	2	1	2	2	2	2	2	TRUE	FALSE	FALSE	FALSE	FALSE
502	R10993	L-glutamate:2-aminobutanoate gamma-ligase (ADP-forming); ATP + L-Glutamate + (S)-2-Aminobutanoate <=> ADP + Orthophosphate + gamma-L-Glutamyl-L-2-aminobutyrate	2	2	1	2	2	2	2	2	TRUE	FALSE	FALSE	FALSE	FALSE
503	R01185	1D-myo-inositol 1-phosphate phosphohydrolase; Inositol 1-phosphate + H2O <=> myo-Inositol + Orthophosphate	4	4	4	5	5	5	5	4	TRUE	FALSE	FALSE	FALSE	FALSE
504	R01186	1D-myo-inositol 4-phosphate phosphohydrolase; myo-Inositol 4-phosphate + H2O <=> myo-Inositol + Orthophosphate	4	4	4	5	5	5	5	4	TRUE	FALSE	FALSE	FALSE	FALSE
505	R01187	1D-myo-inositol 3-phosphate phosphohydrolase; 1D-myo-Inositol 3-phosphate + H2O <=> myo-Inositol + Orthophosphate	4	4	4	5	5	5	5	4	TRUE	FALSE	FALSE	FALSE	FALSE
506	R04198	2,3,4,5-tetrahydrodipicolinate:NAD+ 4-oxidoreductase; 2,3,4,5-Tetrahydrodipicolinate + NAD+ + H2O <=> (2S,4S)-4-Hydroxy-2,3,4,5-tetrahydrodipicolinate + NADH + H+	1	1	1	1	1	1	1	1	TRUE	FALSE	FALSE	FALSE	FALSE
507	R04199	2,3,4,5-tetrahydrodipicolinate:NADP+ 4-oxidoreductase; 2,3,4,5-Tetrahydrodipicolinate + NADP+ + H2O <=> (2S,4S)-4-Hydroxy-2,3,4,5-tetrahydrodipicolinate + NADPH + H+	1	1	1	1	1	1	1	1	TRUE	FALSE	FALSE	FALSE	FALSE
508	R03629	melatonin,NADPH---hemoprotein reductase:oxygen oxidoreductase; Melatonin + [Reduced NADPH---hemoprotein reductase] + Oxygen <=> 6-Hydroxymelatonin + [Oxidized NADPH---hemoprotein reductase] + H2O	2	1	2	0	1	1	2	0	FALSE	FALSE	FALSE	FALSE	FALSE
509	R04121	fatty acid,reduced-flaboprotein:oxygen oxidoreductase (RH-hydroxylating or -epoxidizing); [Reduced NADPH---hemoprotein reductase] + Fatty acid + Oxygen <=> alpha-Hydroxy fatty acid + [Oxidized NADPH---hemoprotein reductase] + H2O	2	1	2	0	1	1	2	0	FALSE	FALSE	FALSE	FALSE	FALSE
510	R05259	parathion,NADPH---hemoprotein reductase:oxygen oxidoreductase (paraoxon-forming); Parathion + [Reduced NADPH---hemoprotein reductase] + Oxygen <=> Paraoxon + [Oxidized NADPH---hemoprotein reductase] + Sulfur + H2O	2	1	2	0	1	1	2	0	FALSE	FALSE	FALSE	FALSE	FALSE
511	R09597	L-lysine:[tRNA(Ile2)]-cytidine34 ligase (AMP-forming); [tRNA(Ile2)]-cytidine34 + L-Lysine + ATP <=> [tRNA(Ile2)]-lysidine34 + AMP + Diphosphate + H2O	1	1	1	1	1	1	1	1	TRUE	FALSE	FALSE	FALSE	FALSE
512	R03893	4-Carboxymethylenebut-2-en-4-olide lactonohydrolase; cis-4-Carboxymethylenebut-2-en-4-olide + H2O <=> 2-Maleylacetate	3	3	3	3	3	3	3	3	TRUE	FALSE	FALSE	FALSE	FALSE
513	R05510	Protoanemonin lactonohydrolase; Protoanemonin + H2O <=> cis-Acetylacrylate	3	3	3	3	3	3	3	3	TRUE	FALSE	FALSE	FALSE	FALSE
514	R05511	cis-2-Chloro-4-carboxymethylenebut-2-en-1,4-olide + H2O <=> 2-Chloromaleylacetate	3	3	3	3	3	3	3	3	TRUE	FALSE	FALSE	FALSE	FALSE
515	R06835	4-carboxymethylenebut-2-en-4-olide lactonohydrolase; 2,5-Dichloro-carboxymethylenebut-2-en-4-olide + H2O <=> 2,5-Dichloro-4-oxohex-2-enedioate	3	3	3	3	3	3	3	3	TRUE	FALSE	FALSE	FALSE	FALSE
516	R06838	4-carboxymethylenebut-2-en-4-olide lactonohydrolase; trans-4-Carboxymethylenebut-2-en-4-olide + H2O <=> 2-Maleylacetate	3	3	3	3	3	3	3	3	TRUE	FALSE	FALSE	FALSE	FALSE
517	R08120	5-fluoromuconolactone lactonohydrolase; 5-Fluoromuconolactone + H2O <=> 2-Maleylacetate + Hydrofluoric acid	3	3	3	3	3	3	3	3	TRUE	FALSE	FALSE	FALSE	FALSE
518	R08121	4-fluoromuconolactone lactonohydrolase; 4-Fluoromuconolactone + H2O <=> 2-Maleylacetate + Hydrofluoric acid	3	3	3	3	3	3	3	3	TRUE	FALSE	FALSE	FALSE	FALSE
519	R09136	2,3,5-trichlorodienelactone lactonohydrolase; 2,3,5-Trichlorodienelactone + H2O <=> 2,3,5-Trichloromaleylacetate	3	3	3	3	3	3	3	3	TRUE	FALSE	FALSE	FALSE	FALSE
520	R09220	dienelactone hydrolase; 3-Chloro-2-methyldienelactone + H2O <=> 3-Chloro-2-methylmaleylacetate	3	3	3	3	3	3	3	3	TRUE	FALSE	FALSE	FALSE	FALSE
521	R09222	dienelactone hydrolase; 2-Chloro-5-methyl-cis-dienelactone + H2O <=> 2-Chloro-5-methylmaleylacetate	3	3	3	3	3	3	3	3	TRUE	FALSE	FALSE	FALSE	FALSE
522	R00094	glutathione:NAD+ oxidoreductase; 2 Glutathione + NAD+ <=> Glutathione disulfide + NADH + H+	1	1	1	1	1	1	1	1	TRUE	FALSE	FALSE	FALSE	FALSE
523	R00115	glutathione:NADP+ oxidoreductase; 2 Glutathione + NADP+ <=> Glutathione disulfide + NADPH + H+	1	1	1	1	1	1	1	1	TRUE	FALSE	FALSE	FALSE	FALSE
524	R08871	acetyl-CoA:demethylphosphinothricin N-acetyltransferase; Demethylphosphinothricin + Acetyl-CoA <=> N-Acetyldemethylphosphinothricin + CoA	1	1	1	1	1	1	1	1	TRUE	FALSE	FALSE	FALSE	FALSE
525	R08938	acetyl-CoA:phosphinothricin N-acetyltransferase; Acetyl-CoA + L-Phosphinothricin <=> CoA + N-Acetylphosphinothricin	1	1	1	1	1	1	1	1	TRUE	FALSE	FALSE	FALSE	FALSE
526	R00103	NAD+ phosphohydrolase; NAD+ + H2O <=> AMP + Nicotinamide D-ribonucleotide	3	3	2	2	2	2	2	2	TRUE	FALSE	FALSE	FALSE	FALSE
527	R03004	Deamino-NAD+ nucleotidohydrolase; Deamino-NAD+ + H2O <=> AMP + Nicotinate D-ribonucleotide	3	3	2	2	2	2	2	2	TRUE	FALSE	FALSE	FALSE	FALSE
528	R11104	NADH phosphohydrolase; NADH + H2O <=> AMP + NMNH	2	2	1	1	1	1	1	1	TRUE	FALSE	FALSE	FALSE	FALSE
529	R00691	L-arogenate hydro-lyase (decarboxylating; L-phenylalanine-forming); L-Arogenate <=> L-Phenylalanine + H2O + CO2	1	1	1	1	1	1	1	1	TRUE	FALSE	FALSE	FALSE	FALSE
530	R01373	prephenate hydro-lyase (decarboxylating; phenylpyruvate-forming); Prephenate <=> Phenylpyruvate + H2O + CO2	1	1	1	1	1	1	1	1	TRUE	FALSE	FALSE	FALSE	FALSE
531	R01715	Chorismate pyruvatemutase; Chorismate <=> Prephenate	2	2	2	2	2	2	2	2	TRUE	FALSE	FALSE	FALSE	FALSE
532	R01826	Phosphoenolpyruvate:D-erythrose-4-phosphate C-(1-carboxyvinyl)transferase (phosphate hydrolysing, 2-carboxy-2-oxoethyl-forming); Phosphoenolpyruvate + D-Erythrose 4-phosphate + H2O <=> 2-Dehydro-3-deoxy-D-arabino-heptonate 7-phosphate + Orthophosphate	2	2	2	2	2	2	2	2	TRUE	FALSE	FALSE	FALSE	FALSE
533	R10151	Thiosulfate + 5 H2O + 8 Ferricytochrome c <=> 2 Sulfate + 8 Ferrocytochrome c + 10 H+	5	5	5	4	4	4	4	4	TRUE	FALSE	FALSE	FALSE	FALSE
534	R04173	3-Phosphoserine:2-oxoglutarate aminotransferase; O-Phospho-L-serine + 2-Oxoglutarate <=> 3-Phosphonooxypyruvate + L-Glutamate	1	1	1	1	1	1	1	1	TRUE	FALSE	FALSE	FALSE	FALSE
535	R05085	O-Phospho-4-hydroxy-L-threonine:2-oxoglutarate aminotransferase; O-Phospho-4-hydroxy-L-threonine + 2-Oxoglutarate <=> 2-Oxo-3-hydroxy-4-phosphobutanoate + L-Glutamate	1	1	1	1	1	1	1	1	TRUE	FALSE	FALSE	FALSE	FALSE
536	R01071	1-(5-phospho-D-ribosyl)-ATP:diphosphate phospho-alpha-D-ribosyl-transferase; 1-(5-Phospho-D-ribosyl)-ATP + Diphosphate <=> ATP + 5-Phospho-alpha-D-ribose 1-diphosphate	2	2	1	2	2	2	2	2	TRUE	FALSE	FALSE	FALSE	FALSE
537	R01135	IMP:L-aspartate ligase (GDP-forming); GTP + IMP + L-Aspartate <=> GDP + Orthophosphate + N6-(1,2-Dicarboxyethyl)-AMP	1	1	0	1	1	1	1	1	FALSE	TRUE	FALSE	FALSE	FALSE
538	R01714	5-O-(1-Carboxyvinyl)-3-phosphoshikimate phosphate-lyase (chorismate-forming); 5-O-(1-Carboxyvinyl)-3-phosphoshikimate <=> Chorismate + Orthophosphate	1	1	1	1	1	1	1	1	TRUE	FALSE	FALSE	FALSE	FALSE
539	R01404	acyl-[acyl-carrier protein]:NADP+ oxidoreductase; Acyl-[acyl-carrier protein] + NADP+ <=> trans-2,3-Dehydroacyl-[acyl-carrier protein] + NADPH + H+	1	1	1	1	2	2	1	1	TRUE	FALSE	FALSE	FALSE	FALSE
540	R04429	butyryl-[acp]:NAD+ trans-2-oxidoreductase; Butyryl-[acp] + NAD+ <=> But-2-enoyl-[acyl-carrier protein] + NADH + H+	2	2	2	2	3	3	2	2	TRUE	FALSE	FALSE	FALSE	FALSE
541	R04430	butyryl-[acp]:NADP+ trans-2-oxidoreductase; Butyryl-[acp] + NADP+ <=> But-2-enoyl-[acyl-carrier protein] + NADPH + H+	1	1	1	1	2	2	1	1	TRUE	FALSE	FALSE	FALSE	FALSE
542	R04724	dodecanoyl-[acp]:NAD+ trans-2-oxidoreductase; Dodecanoyl-[acyl-carrier protein] + NAD+ <=> trans-Dodec-2-enoyl-[acp] + NADH + H+	2	2	2	2	3	3	2	2	TRUE	FALSE	FALSE	FALSE	FALSE
543	R04725	dodecanoyl-[acp]:NADP+ trans-2-oxidoreductase; Dodecanoyl-[acyl-carrier protein] + NADP+ <=> trans-Dodec-2-enoyl-[acp] + NADPH + H+	1	1	1	1	2	2	1	1	TRUE	FALSE	FALSE	FALSE	FALSE
544	R04955	hexanoyl-[acp]:NAD+ trans-2-oxidoreductase; Hexanoyl-[acp] + NAD+ <=> trans-Hex-2-enoyl-[acp] + NADH + H+	2	2	2	2	3	3	2	2	TRUE	FALSE	FALSE	FALSE	FALSE
545	R04956	hexanoyl-[acp]:NADP+ trans-2-oxidoreductase; Hexanoyl-[acp] + NADP+ <=> trans-Hex-2-enoyl-[acp] + NADPH + H+	1	1	1	1	2	2	1	1	TRUE	FALSE	FALSE	FALSE	FALSE
546	R04958	octanoyl-[acp]:NAD+ trans-2-oxidoreductase; Octanoyl-[acp] + NAD+ <=> trans-Oct-2-enoyl-[acp] + NADH + H+	2	2	2	2	3	3	2	2	TRUE	FALSE	FALSE	FALSE	FALSE
547	R04959	octanoyl-[acp]:NADP+ trans-2-oxidoreductase; Octanoyl-[acp] + NADP+ <=> trans-Oct-2-enoyl-[acp] + NADPH + H+	1	1	1	1	2	2	1	1	TRUE	FALSE	FALSE	FALSE	FALSE
548	R04961	decanoyl-[acp]:NAD+ trans-2-oxidoreductase; Decanoyl-[acp] + NAD+ <=> trans-Dec-2-enoyl-[acp] + NADH + H+	2	2	2	2	3	3	2	2	TRUE	FALSE	FALSE	FALSE	FALSE
549	R04962	decanoyl-[acp]:NADP+ trans-2-oxidoreductase; Decanoyl-[acp] + NADP+ <=> trans-Dec-2-enoyl-[acp] + NADPH + H+	1	1	1	1	2	2	1	1	TRUE	FALSE	FALSE	FALSE	FALSE
550	R04966	tetradecanoyl-[acp]:NAD+ trans-2-oxidoreductase; Tetradecanoyl-[acp] + NAD+ <=> trans-Tetradec-2-enoyl-[acp] + NADH + H+	2	2	2	2	3	3	2	2	TRUE	FALSE	FALSE	FALSE	FALSE
551	R04967	tetradecanoyl-[acp]:NADP+ trans-2-oxidoreductase; Tetradecanoyl-[acp] + NADP+ <=> trans-Tetradec-2-enoyl-[acp] + NADPH + H+	1	1	1	1	2	2	1	1	TRUE	FALSE	FALSE	FALSE	FALSE
552	R04969	hexadecanoyl-[acp]:NAD+ trans-2-oxidoreductase; Hexadecanoyl-[acp] + NAD+ <=> trans-Hexadec-2-enoyl-[acp] + NADH + H+	2	2	2	2	3	3	2	2	TRUE	FALSE	FALSE	FALSE	FALSE
553	R04970	hexadecanoyl-[acp]:NADP+ trans-2-oxidoreductase; Hexadecanoyl-[acp] + NADP+ <=> trans-Hexadec-2-enoyl-[acp] + NADPH + H+	1	1	1	1	2	2	1	1	TRUE	FALSE	FALSE	FALSE	FALSE
554	R07765	octadecanoyl-[acp]:NAD+ trans-2-oxidoreductase; (2E)-Octadecenoyl-[acp] + NADH + H+ <=> Octadecanoyl-[acyl-carrier protein] + NAD+	2	2	2	2	3	3	2	2	TRUE	FALSE	FALSE	FALSE	FALSE
555	R10118	glutaryl-[acp]-methyl-ester:NADP+ oxidoreductase; Enoylglutaryl-[acp] methyl ester + NADPH + H+ <=> Glutaryl-[acp] methyl ester + NADP+	1	1	1	1	2	2	1	1	TRUE	FALSE	FALSE	FALSE	FALSE
556	R10122	pimelyl-[acyl-carrier protein]-methyl-ester:NADP+ oxidoreductase; Enoylpimeloyl-[acp] methyl ester + NADPH + H+ <=> Pimeloyl-[acyl-carrier protein] methyl ester + NADP+	1	1	1	1	2	2	1	1	TRUE	FALSE	FALSE	FALSE	FALSE
557	R11671	Malonyl-CoA + Acetyl-CoA <=> Dodecanoyl-[acyl-carrier protein]	2	2	2	2	3	4	2	2	TRUE	FALSE	FALSE	FALSE	FALSE
558	R00277	pyridoxamine-5'-phosphate:oxygen oxidoreductase (deaminating); Pyridoxamine phosphate + H2O + Oxygen <=> Pyridoxal phosphate + Ammonia + Hydrogen peroxide	2	2	2	2	2	2	2	3	TRUE	FALSE	FALSE	FALSE	FALSE
559	R00278	pyridoxine 5'-phosphate:oxygen oxidoreductase; Pyridoxine phosphate + Oxygen <=> Hydrogen peroxide + Pyridoxal phosphate	2	2	2	2	2	2	2	3	TRUE	FALSE	FALSE	FALSE	FALSE
560	R01710	pyridoxamine:oxygen oxidoreductase (deaminating); Pyridoxamine + H2O + Oxygen <=> Pyridoxal + Ammonia + Hydrogen peroxide	2	2	2	2	2	2	2	3	TRUE	FALSE	FALSE	FALSE	FALSE
561	R01711	pyridoxine:oxygen oxidoreductase (deaminating); Pyridoxine + Oxygen <=> Pyridoxal + Hydrogen peroxide	2	2	2	2	2	2	2	3	TRUE	FALSE	FALSE	FALSE	FALSE
562	R04858	S-adenosyl-L-methionine:DNA (cytosine-5-)-methyltransferase; S-Adenosyl-L-methionine + DNA cytosine <=> S-Adenosyl-L-homocysteine + DNA 5-methylcytosine	3	5	2	1	1	1	0	1	FALSE	FALSE	TRUE	FALSE	FALSE
563	R09186	2-dehydro-3-deoxy-D-arabinonate hydro-lyase (2,5-dioxopentanoate-forming); 2-Dehydro-3-deoxy-D-xylonate <=> 2,5-Dioxopentanoate + H2O	1	1	1	1	1	1	1	1	TRUE	FALSE	FALSE	FALSE	FALSE
564	R01209	2,3-Dihydroxy-3-methylbutanoate hydro-lyase; 2,3-Dihydroxy-3-methylbutanoate <=> 3-Methyl-2-oxobutanoic acid + H2O	2	2	2	2	2	2	2	2	TRUE	FALSE	FALSE	FALSE	FALSE
565	R02429	D-Xylonate hydro-lyase; D-Xylonate <=> 2-Dehydro-3-deoxy-D-xylonate + H2O	1	1	1	1	1	1	1	1	TRUE	FALSE	FALSE	FALSE	FALSE
566	R04441	(R)-2,3-Dihydroxy-3-methylbutanoate hydro-lyase; (R)-2,3-Dihydroxy-3-methylbutanoate <=> 3-Methyl-2-oxobutanoic acid + H2O	2	2	2	2	2	2	2	2	TRUE	FALSE	FALSE	FALSE	FALSE
567	R05070	(R)-2,3-Dihydroxy-3-methylpentanoate hydro-lyase; (R)-2,3-Dihydroxy-3-methylpentanoate <=> (S)-3-Methyl-2-oxopentanoic acid + H2O	2	2	2	2	2	2	2	2	TRUE	FALSE	FALSE	FALSE	FALSE
568	R01602	D-glucose 1-epimerase; alpha-D-Glucose <=> beta-D-Glucose	2	2	2	2	2	2	2	2	TRUE	FALSE	FALSE	FALSE	FALSE
569	R10619	D-galactose 1-epimerase; aldose 1-epimerase; D-Galactose <=> alpha-D-Galactose	2	2	2	2	2	2	2	2	TRUE	FALSE	FALSE	FALSE	FALSE
570	R09734	GDP-mannose:GlcA-beta-(1->2)-D-Man-alpha-(1->3)-D-Glc-beta-(1->4)-D-Glc-alpha-1-diphospho-ditrans,octacis-undecaprenol 4-beta-mannosyltransferase; GDP-mannose + D-GlcA-beta-(1->2)-D-Man-alpha-(1->3)-D-Glc-beta-(1->4)-D-Glc-alpha-1-diphospho-ditrans,octacis-undecaprenol <=> GDP + D-Man-beta-(1->4)-GlcA-beta-(1->2)-D-Man-alpha-(1->3)-D-Glc-beta-(1->4)-D-Glc-alpha-1-diphospho-ditrans,octacis-undecap…	1	1	1	0	0	0	0	0	FALSE	FALSE	FALSE	FALSE	FALSE
571	R00525	N-Formyl-L-glutamate amidohydrolase; N-Formyl-L-glutamate + H2O <=> Formate + L-Glutamate	1	1	1	1	1	1	1	1	TRUE	FALSE	FALSE	FALSE	FALSE
572	R09837	2-(1,2-epoxy-1,2-dihydrophenyl)acetyl-CoA isomerase; 2-(1,2-Epoxy-1,2-dihydrophenyl)acetyl-CoA <=> 2-Oxepin-2(3H)-ylideneacetyl-CoA	2	2	1	2	2	2	2	2	TRUE	FALSE	FALSE	FALSE	FALSE
573	R00209	pyruvate:NAD+ 2-oxidoreductase (CoA-acetylating); pyruvate dehydrogenase complex; Pyruvate + CoA + NAD+ <=> Acetyl-CoA + CO2 + NADH + H+	9	9	6	8	8	10	8	8	TRUE	FALSE	FALSE	FALSE	FALSE
574	R01698	Dihydrolipoamide:NAD+ oxidoreductase; Dihydrolipoamide + NAD+ <=> Lipoamide + NADH + H+	3	4	2	3	3	4	3	3	TRUE	FALSE	FALSE	FALSE	FALSE
575	R02569	acetyl-CoA:enzyme N6-(dihydrolipoyl)lysine S-acetyltransferase; Acetyl-CoA + Enzyme N6-(dihydrolipoyl)lysine <=> CoA + [Dihydrolipoyllysine-residue acetyltransferase] S-acetyldihydrolipoyllysine	4	3	3	3	3	3	3	3	TRUE	FALSE	FALSE	FALSE	FALSE
576	R02662	2-methylpropanoyl-CoA:enzyme N6-(dihydrolipoyl)lysine S-(2-methylpropanoyl)transferase; 2-Methylpropanoyl-CoA + Enzyme N6-(dihydrolipoyl)lysine <=> CoA + [Dihydrolipoyllysine-residue (2-methylpropanoyl)transferase] S-(2-methylpropanoyl)dihydrolipoyllysine	1	1	1	1	1	2	1	1	TRUE	FALSE	FALSE	FALSE	FALSE
577	R03174	(S)-2-methylbutanoyl-CoA:enzyme N6-(dihydrolipoyl)lysine S-(2-methylbutanoyl)transferase; (S)-2-Methylbutanoyl-CoA + Enzyme N6-(dihydrolipoyl)lysine <=> CoA + [Dihydrolipoyllysine-residue (2-methylpropanoyl)transferase] S-(2-methylbutanoyl)dihydrolipoyllysine	1	1	1	1	1	2	1	1	TRUE	FALSE	FALSE	FALSE	FALSE
578	R03815	dihydrolipoylprotein:NAD+ oxidoreductase; Dihydrolipoylprotein + NAD+ <=> Lipoylprotein + NADH + H+	3	4	2	3	3	4	3	3	TRUE	FALSE	FALSE	FALSE	FALSE
579	R04097	3-methylbutanoyl-CoA:enzyme N6-(dihydrolipoyl)lysine S-(3-methylbutanoyl)transferase; 3-Methylbutanoyl-CoA + Enzyme N6-(dihydrolipoyl)lysine <=> CoA + [Dihydrolipoyllysine-residue (2-methylpropanoyl)transferase] S-(3-methylbutanoyl)dihydrolipoyllysine	1	1	1	1	1	2	1	1	TRUE	FALSE	FALSE	FALSE	FALSE
580	R07618	enzyme N6-(dihydrolipoyl)lysine:NAD+ oxidoreductase; Enzyme N6-(dihydrolipoyl)lysine + NAD+ <=> Enzyme N6-(lipoyl)lysine + NADH + H+	3	4	2	3	3	4	3	3	TRUE	FALSE	FALSE	FALSE	FALSE
581	R08549	2-oxoglutarate:NAD+ 2-oxidoreductase (CoA-succinylating); 2-Oxoglutarate dehydrogenase complex; 2-Oxoglutarate + CoA + NAD+ <=> Succinyl-CoA + CO2 + NADH + H+	5	6	2	5	5	7	5	5	TRUE	FALSE	FALSE	FALSE	FALSE
582	R10998	propanoyl-CoA:enzyme N6-(dihydrolipoyl)lysine S-propanoyltransferase; Propanoyl-CoA + Enzyme N6-(dihydrolipoyl)lysine <=> CoA + Enzyme N6-(S-propyldihydrolipoyl)lysine	1	1	1	1	1	2	1	1	TRUE	FALSE	FALSE	FALSE	FALSE
583	R07599	3-Methyl-2-oxobutanoic acid + Thiamin diphosphate <=> 2-Methyl-1-hydroxypropyl-ThPP + CO2	2	2	2	2	2	4	2	2	TRUE	FALSE	FALSE	FALSE	FALSE
584	R07600	2-Methyl-1-hydroxypropyl-ThPP + Enzyme N6-(lipoyl)lysine <=> [Dihydrolipoyllysine-residue (2-methylpropanoyl)transferase] S-(2-methylpropanoyl)dihydrolipoyllysine + Thiamin diphosphate	2	2	2	2	2	4	2	2	TRUE	FALSE	FALSE	FALSE	FALSE
585	R07601	4-Methyl-2-oxopentanoate + Thiamin diphosphate <=> 3-Methyl-1-hydroxybutyl-ThPP + CO2	2	2	2	2	2	4	2	2	TRUE	FALSE	FALSE	FALSE	FALSE
586	R07602	3-Methyl-1-hydroxybutyl-ThPP + Enzyme N6-(lipoyl)lysine <=> [Dihydrolipoyllysine-residue (2-methylpropanoyl)transferase] S-(3-methylbutanoyl)dihydrolipoyllysine + Thiamin diphosphate	2	2	2	2	2	4	2	2	TRUE	FALSE	FALSE	FALSE	FALSE
587	R07603	(S)-3-Methyl-2-oxopentanoic acid + Thiamin diphosphate <=> 2-Methyl-1-hydroxybutyl-ThPP + CO2	2	2	2	2	2	4	2	2	TRUE	FALSE	FALSE	FALSE	FALSE
588	R07604	2-Methyl-1-hydroxybutyl-ThPP + Enzyme N6-(lipoyl)lysine <=> [Dihydrolipoyllysine-residue (2-methylpropanoyl)transferase] S-(2-methylbutanoyl)dihydrolipoyllysine + Thiamin diphosphate	2	2	2	2	2	4	2	2	TRUE	FALSE	FALSE	FALSE	FALSE
589	R10996	2-Oxobutanoate + Thiamin diphosphate <=> 2-(alpha-Hydroxypropyl)thiamine diphosphate + CO2	2	2	2	2	2	4	2	2	TRUE	FALSE	FALSE	FALSE	FALSE
590	R10997	2-(alpha-Hydroxypropyl)thiamine diphosphate + Enzyme N6-(lipoyl)lysine <=> Enzyme N6-(S-propyldihydrolipoyl)lysine + Thiamin diphosphate	2	2	2	2	2	4	2	2	TRUE	FALSE	FALSE	FALSE	FALSE
591	R01699	pyruvate:[dihydrolipoyllysine-residue acetyltransferase]-lipoyllysine 2-oxidoreductase (decarboxylating, acceptor-acetylating); Pyruvate + Enzyme N6-(lipoyl)lysine <=> [Dihydrolipoyllysine-residue acetyltransferase] S-acetyldihydrolipoyllysine + CO2	3	3	2	3	3	4	3	3	TRUE	FALSE	FALSE	FALSE	FALSE
592	R03270	2-(alpha-Hydroxyethyl)thiamine diphosphate + Enzyme N6-(lipoyl)lysine <=> [Dihydrolipoyllysine-residue acetyltransferase] S-acetyldihydrolipoyllysine + Thiamin diphosphate	3	3	2	3	3	4	3	3	TRUE	FALSE	FALSE	FALSE	FALSE
593	R02601	4-hydroxy-2-oxopentanoate hydro-lyase (2-oxopent-4-enoate-forming); 2-Hydroxy-2,4-pentadienoate + H2O <=> 4-Hydroxy-2-oxopentanoate	1	1	1	0	0	0	0	0	FALSE	FALSE	FALSE	FALSE	FALSE
594	R04781	4-Carboxy-4-hydroxy-2-oxoadipate hydro-lyase; 4-Carboxy-4-hydroxy-2-oxoadipate <=> 4-Carboxy-2-oxo-3-hexenedioate + H2O	1	1	1	0	0	0	0	0	FALSE	FALSE	FALSE	FALSE	FALSE
595	R06977	L-2,4-diaminobutyrate:2-oxoglutarate 4-aminotransferase; L-Glutamate + L-Aspartate 4-semialdehyde <=> 2-Oxoglutarate + L-2,4-Diaminobutanoate	1	1	0	0	0	0	0	0	FALSE	TRUE	FALSE	FALSE	FALSE
596	R00282	NADPH:acceptor oxidoreductase; Acceptor + NADPH + H+ <=> Reduced acceptor + NADP+	2	2	2	0	0	0	0	2	FALSE	FALSE	FALSE	FALSE	FALSE
597	R03998	anthranilyl-CoA,NADH:oxygen oxidoreductase (de-aromatizing); Anthraniloyl-CoA + Oxygen + 2 NADH + 2 H+ <=> 2-Amino-5-oxocyclohex-1-enecarbonyl-CoA + H2O + 2 NAD+	1	1	1	0	0	0	0	1	FALSE	FALSE	FALSE	FALSE	FALSE
598	R03999	anthranilyl-CoA,NADH:oxygen oxidoreductase (de-aromatizing); Anthraniloyl-CoA + Oxygen + 2 NADPH + 2 H+ <=> 2-Amino-5-oxocyclohex-1-enecarbonyl-CoA + H2O + 2 NADP+	1	1	1	0	0	0	0	1	FALSE	FALSE	FALSE	FALSE	FALSE
599	R01837	3beta-Hydroxyandrost-5-en-17-one:NAD+ 3-oxidoreductase/delta5-delta-4 isomerase; Dehydroepiandrosterone + NAD+ <=> Androstenedione + NADH + H+	1	1	1	0	0	0	0	0	FALSE	FALSE	FALSE	FALSE	FALSE
600	R02216	Pregnenolone:NAD+ 3-oxidoreductase; Pregnenolone + NAD+ <=> Progesterone + NADH + H+	1	1	1	0	0	0	0	0	FALSE	FALSE	FALSE	FALSE	FALSE
601	R02499	Testosterone delta5-delat4-isomerase; Androst-5-ene-3beta,17beta-diol:NAD+ 3-oxidoreductase; Testosterone + H+ + NADH <=> Androstenediol + NAD+	1	1	1	0	0	0	0	0	FALSE	FALSE	FALSE	FALSE	FALSE
602	R02840	Cortisol delta5-delat4-isomerase; 11beta,17alpha,21-Trihydroxypregnenolone:NAD+ 3-oxidoreductase; Cortisol + H+ + NADH <=> 11beta,17alpha,21-Trihydroxypregnenolone + NAD+	1	1	1	0	0	0	0	0	FALSE	FALSE	FALSE	FALSE	FALSE
603	R03327	17alpha-Hydroxypregnenolone:NAD+ 3-oxidoreductase; 17alpha-Hydroxypregnenolone + NAD+ <=> 17alpha-Hydroxyprogesterone + NADH + H+	1	1	1	0	0	0	0	0	FALSE	FALSE	FALSE	FALSE	FALSE
604	R04163	21-Hydroxypregnenolone:NAD+ 3-oxidoreductase; 21-Hydroxypregnenolone + NAD+ <=> 11-Deoxycorticosterone + NADH + H+	1	1	1	0	0	0	0	0	FALSE	FALSE	FALSE	FALSE	FALSE
605	R04678	16alpha-Hydroxyandrost-4-ene-3,17-dione delta5-delat4-isomerase; 16alpha-Hydroxydehydroepiandrosterone:NAD+ 3-oxidoreductase; 16alpha-Hydroxyandrost-4-ene-3,17-dione + H+ + NADH <=> 16alpha-Hydroxydehydroepiandrosterone + NAD+	1	1	1	0	0	0	0	0	FALSE	FALSE	FALSE	FALSE	FALSE
606	R04849	11-Deoxycortisol delta5-delat4-isomerase; 17alpha,21-Dihydroxypregnenolone:NAD+ 3-oxidoreductase; 11-Deoxycortisol + H+ + NADH <=> 17alpha,21-Dihydroxypregnenolone + NAD+	1	1	1	0	0	0	0	0	FALSE	FALSE	FALSE	FALSE	FALSE
607	R09955	5-androstene-3,17-dione delta5-delta4-isomerase; 5-Androstene-3,17-dione <=> Androstenedione	1	1	1	0	0	0	0	0	FALSE	FALSE	FALSE	FALSE	FALSE
608	R01206	[1,4-(N-Acetyl-beta-D-glucosaminyl)]n glycanohydrolase; Chitin + H2O <=> N-Acetyl-D-glucosamine + Chitin	1	1	1	0	0	0	0	0	FALSE	FALSE	FALSE	FALSE	FALSE
609	R02334	[1,4-(N-Acetyl-beta-D-glucosaminyl)]n glycanohydrolase; Chitin + H2O <=> Chitobiose + Chitin	1	1	1	0	0	0	0	0	FALSE	FALSE	FALSE	FALSE	FALSE
610	R00084	porphobilinogen:(4-[2-carboxyethyl]-3-[carboxymethyl]pyrrol-2-yl)methyltransferase (hydrolysing); porphobilinogen ammonia-lyase (polymerizing); 4 Porphobilinogen + H2O <=> Hydroxymethylbilane + 4 Ammonia	3	2	2	2	2	2	2	2	TRUE	FALSE	FALSE	FALSE	FALSE
611	R04657	ATP:2,3,2',3'-tetrakis(3-hydroxytetradecanoyl)-D-glucosaminyl-beta-D-1,6-glucosaminyl-alpha-phosphate 4-O'-phosphotransferase; ATP + Lipid A disaccharide <=> ADP + 2,3,2'3'-Tetrakis(3-hydroxytetradecanoyl)-D-glucosaminyl-1,6-beta-D-glucosamine 1,4'-bisphosphate	1	1	1	1	1	1	1	1	TRUE	FALSE	FALSE	FALSE	FALSE
612	R01049	ATP:D-ribose-5-phosphate diphosphotransferase; ATP + D-Ribose 5-phosphate <=> AMP + 5-Phospho-alpha-D-ribose 1-diphosphate	1	1	1	1	2	2	1	1	TRUE	FALSE	FALSE	FALSE	FALSE
613	R07530	alpha-carotene,reduced ferredoxin [iron-sulfur] cluster:oxygen 3-oxidoreductase; alpha-Carotene + 2 Reduced ferredoxin + H+ + Oxygen <=> Zeinoxanthin + 2 Oxidized ferredoxin + H2O	1	1	1	1	1	1	1	1	TRUE	FALSE	FALSE	FALSE	FALSE
614	R07558	beta-carotene,reduced ferredoxin [iron-sulfur] cluster:oxygen 3-oxidoreductase; beta-Carotene + 2 Reduced ferredoxin + H+ + Oxygen <=> beta-Cryptoxanthin + 2 Oxidized ferredoxin + H2O	1	1	1	1	1	1	1	1	TRUE	FALSE	FALSE	FALSE	FALSE
615	R07559	beta-cryptoxanthin,reduced ferredoxin [iron-sulfur] cluster:oxygen 3-oxidoreductase; beta-Cryptoxanthin + 2 Reduced ferredoxin + H+ + Oxygen <=> Zeaxanthin + 2 Oxidized ferredoxin + H2O	1	1	1	1	1	1	1	1	TRUE	FALSE	FALSE	FALSE	FALSE
616	R07561	echinenone,reduced ferredoxin [iron-sulfur] cluster:oxygen 3-oxidoreductase; Echinenone + 2 Reduced ferredoxin + H+ + Oxygen <=> 3'-Hydroxyechinenone + 2 Oxidized ferredoxin + H2O	1	1	1	1	1	1	1	1	TRUE	FALSE	FALSE	FALSE	FALSE
617	R07562	echinenone,reduced ferredoxin [iron-sulfur] cluster:oxygen 3-oxidoreductase; Echinenone + 2 Reduced ferredoxin + H+ + Oxygen <=> 3-Hydroxyechinenone + 2 Oxidized ferredoxin + H2O	1	1	1	1	1	1	1	1	TRUE	FALSE	FALSE	FALSE	FALSE
618	R07568	canthaxanthin,reduced ferredoxin [iron-sulfur] cluster:oxygen 3-oxidoreductase; Canthaxanthin + 2 Reduced ferredoxin + H+ + Oxygen <=> Phoenicoxanthin + 2 Oxidized ferredoxin + H2O	1	1	1	1	1	1	1	1	TRUE	FALSE	FALSE	FALSE	FALSE
619	R07569	3'-hydroxyechinenone,reduced ferredoxin [iron-sulfur] cluster:oxygen 3-oxidoreductase; 3'-Hydroxyechinenone + 2 Reduced ferredoxin + H+ + Oxygen <=> Adonixanthin + 2 Oxidized ferredoxin + H2O	1	1	1	1	1	1	1	1	TRUE	FALSE	FALSE	FALSE	FALSE
620	R07570	3-hydroxyechinenone,reduced ferredoxin [iron-sulfur] cluster:oxygen 3-oxidoreductase; 3-Hydroxyechinenone + 2 Reduced ferredoxin + H+ + Oxygen <=> Adonixanthin + 2 Oxidized ferredoxin + H2O	1	1	1	1	1	1	1	1	TRUE	FALSE	FALSE	FALSE	FALSE
621	R07572	phoenicoxanthin,reduced ferredoxin [iron-sulfur] cluster:oxygen 3'-oxidoreductase; Phoenicoxanthin + 2 Reduced ferredoxin + H+ + Oxygen <=> Astaxanthin + 2 Oxidized ferredoxin + H2O	1	1	1	1	1	1	1	1	TRUE	FALSE	FALSE	FALSE	FALSE
622	R07851	alpha-cryptoxanthin,reduced ferredoxin [iron-sulfur] cluster:oxygen 3-oxidoreductase; alpha-Cryptoxanthin + 2 Reduced ferredoxin + H+ + Oxygen <=> Lutein + 2 Oxidized ferredoxin + H2O	1	1	1	1	1	1	1	1	TRUE	FALSE	FALSE	FALSE	FALSE
623	R09747	beta-carotene,reduced ferredoxin [iron-sulfur] cluster:oxygen 3-oxidoreductase; beta-Carotene + 4 Reduced ferredoxin + 2 H+ + 2 Oxygen <=> Zeaxanthin + 4 Oxidized ferredoxin + 2 H2O	1	1	1	1	1	1	1	1	TRUE	FALSE	FALSE	FALSE	FALSE
624	R00405	Succinate:CoA ligase (ADP-forming); ATP + Succinate + CoA <=> ADP + Orthophosphate + Succinyl-CoA	2	2	2	2	2	2	2	2	TRUE	FALSE	FALSE	FALSE	FALSE
625	R02404	Itaconate:CoA ligase (ADP-forming); ATP + Itaconate + CoA <=> ADP + Orthophosphate + Itaconyl-CoA	2	2	2	2	2	2	2	2	TRUE	FALSE	FALSE	FALSE	FALSE
626	R00317	Acetyl phosphate phosphohydrolase; Acetyl phosphate + H2O <=> Acetate + Orthophosphate	1	1	1	1	1	1	1	1	TRUE	FALSE	FALSE	FALSE	FALSE
627	R01421	Benzoyl phosphate phosphohydrolase; Benzoyl phosphate + H2O <=> Benzoate + Orthophosphate	1	1	1	1	1	1	1	1	TRUE	FALSE	FALSE	FALSE	FALSE
628	R01515	3-Phospho-D-glyceroyl phosphate phosphohydrolase; 3-Phospho-D-glyceroyl phosphate + H2O <=> 3-Phospho-D-glycerate + Orthophosphate	1	1	1	1	1	1	1	1	TRUE	FALSE	FALSE	FALSE	FALSE
629	R02689	UDP-alpha-D-glucose:1,2-diacyl-sn-glycerol 3-beta-D-glucosyltransferase; UDP-glucose + 1,2-Diacyl-sn-glycerol <=> UDP + 3-D-Glucosyl-1,2-diacylglycerol	1	1	2	1	1	1	1	1	TRUE	FALSE	FALSE	FALSE	FALSE
630	R06620	D-glucose:ubiquinone oxidoreductase; D-Glucose + Ubiquinone <=> D-Glucono-1,5-lactone + Ubiquinol	1	1	1	1	1	1	1	0	TRUE	FALSE	FALSE	FALSE	FALSE
631	R00130	ATP:dephospho-CoA 3'-phosphotransferase; ATP + Dephospho-CoA <=> ADP + CoA	3	3	3	2	2	2	2	2	TRUE	FALSE	FALSE	FALSE	FALSE
632	R02413	Shikimate:NADP+ 3-oxidoreductase; Shikimate + NADP+ <=> 3-Dehydroshikimate + NADPH + H+	3	3	3	3	3	3	3	3	TRUE	FALSE	FALSE	FALSE	FALSE
633	R03197	Uroporphyrinogen-III carboxy-lyase; Uroporphyrinogen III <=> Coproporphyrinogen III + 4 CO2	1	1	1	1	1	1	1	1	TRUE	FALSE	FALSE	FALSE	FALSE
634	R04972	Uroporphyrinogen I carboxy-lyase; Uroporphyrinogen I <=> Coproporphyrinogen I + 4 CO2	1	1	1	1	1	1	1	1	TRUE	FALSE	FALSE	FALSE	FALSE
635	R08701	tRNA uridine 5-carboxymethylaminomethyl modification; tRNA containing 2-thiouridine + Glycine + Folinic acid + Reduced acceptor <=> tRNA containing 5-carboxymethylaminomethyl-2-thiouridine + Tetrahydrofolate + Acceptor + H2O	3	2	2	2	3	3	2	2	TRUE	FALSE	FALSE	FALSE	FALSE
636	R04457	5-amino-6-(D-ribitylamino)uracil butanedionetransferase; 5-Amino-6-(1-D-ribitylamino)uracil + L-3,4-Dihydroxybutan-2-one 4-phosphate <=> 6,7-Dimethyl-8-(D-ribityl)lumazine + 2 H2O + Orthophosphate	1	1	1	1	1	1	1	1	TRUE	FALSE	FALSE	FALSE	FALSE
637	R00425	GTP 7,8-8,9-dihydrolase (diphosphate-forming); GTP + 3 H2O <=> Formate + 2,5-Diamino-6-(5-phospho-D-ribosylamino)pyrimidin-4(3H)-one + Diphosphate	3	3	3	3	3	3	3	4	TRUE	FALSE	FALSE	FALSE	FALSE
638	R07281	D-ribulose 5-phosphate formate-lyase (L-3,4-dihydroxybutan-2-one 4-phosphate-forming); D-Ribulose 5-phosphate <=> L-3,4-Dihydroxybutan-2-one 4-phosphate + Formate	3	3	3	3	3	3	3	4	TRUE	FALSE	FALSE	FALSE	FALSE
639	R00066	6,7-Dimethyl-8-(1-D-ribityl)lumazine:6,7-dimethyl-8-(1-D-ribityl)lumazine 2,3-butanediyltransferase; 2 6,7-Dimethyl-8-(D-ribityl)lumazine <=> Riboflavin + 5-Amino-6-(1-D-ribitylamino)uracil	1	1	1	1	1	1	1	1	TRUE	FALSE	FALSE	FALSE	FALSE
640	R03458	5-amino-6-(5-phosphoribitylamino)uracil:NADP+ 1'-oxidoreductase; 5-Amino-6-(5'-phospho-D-ribitylamino)uracil + NADP+ <=> 5-Amino-6-(5'-phosphoribosylamino)uracil + NADPH + H+	2	2	2	2	2	2	2	2	TRUE	FALSE	FALSE	FALSE	FALSE
641	R03459	2,5-Diamino-6-hydroxy-4-(5-phosphoribosylamino)-pyrimidine 2-aminohydrolase; 2,5-Diamino-6-(5-phospho-D-ribosylamino)pyrimidin-4(3H)-one + H2O <=> 5-Amino-6-(5'-phosphoribosylamino)uracil + Ammonia	2	2	2	2	2	2	2	2	TRUE	FALSE	FALSE	FALSE	FALSE
642	R07613	LL-2,6-diaminoheptanedioate:2-oxoglutarate aminotransferase; LL-2,6-Diaminoheptanedioate + 2-Oxoglutarate <=> 2,3,4,5-Tetrahydrodipicolinate + L-Glutamate + H2O	1	1	1	1	1	1	1	1	TRUE	FALSE	FALSE	FALSE	FALSE
643	R10707	acetyl-CoA:malonyl-[acyl-carrier protein] C-acetyltransferase (decarboxylating); Acetyl-CoA + Malonyl-[acyl-carrier protein] <=> Acetoacetyl-[acp] + CoA + CO2	1	1	1	1	1	1	1	1	TRUE	FALSE	FALSE	FALSE	FALSE
644	R00851	acyl-CoA:sn-glycerol-3-phosphate 1-O-acyltransferase; sn-Glycerol 3-phosphate + Acyl-CoA <=> 1-Acyl-sn-glycerol 3-phosphate + CoA	2	2	2	2	2	2	2	3	TRUE	FALSE	FALSE	FALSE	FALSE
645	R09380	acyl-ACP:sn-glycerol-3-phosphate 1-O-acyltransferase; Acyl-[acyl-carrier protein] + sn-Glycerol 3-phosphate <=> 1-Acyl-sn-glycerol 3-phosphate + Acyl-carrier protein	2	2	2	2	2	2	2	3	TRUE	FALSE	FALSE	FALSE	FALSE
646	R00985	chorismate pyruvate-lyase (amino-accepting; anthranilate-forming); Chorismate + Ammonia <=> Anthranilate + Pyruvate + H2O	5	5	5	5	5	5	5	5	TRUE	FALSE	FALSE	FALSE	FALSE
647	R00986	Chorismate pyruvate-lyase (amino-accepting); Chorismate + L-Glutamine <=> Anthranilate + Pyruvate + L-Glutamate	5	5	5	5	5	5	5	5	TRUE	FALSE	FALSE	FALSE	FALSE
648	R01716	chorismate:L-glutamine aminotransferase; Chorismate + L-Glutamine <=> 4-Amino-4-deoxychorismate + L-Glutamate	1	1	1	1	1	1	1	1	TRUE	FALSE	FALSE	FALSE	FALSE
649	R05553	4-amino-4-deoxychorismate pyruvate-lyase; 4-Amino-4-deoxychorismate <=> 4-Aminobenzoate + Pyruvate	1	1	1	1	1	1	1	1	TRUE	FALSE	FALSE	FALSE	FALSE
650	R00355	L-Aspartate:2-oxoglutarate aminotransferase; L-Aspartate + 2-Oxoglutarate <=> Oxaloacetate + L-Glutamate	2	2	2	2	2	2	2	2	TRUE	FALSE	FALSE	FALSE	FALSE
651	R00896	L-cysteine:2-oxoglutarate aminotransferase; L-Cysteine + 2-Oxoglutarate <=> Mercaptopyruvate + Glutamate	2	2	2	2	2	2	2	2	TRUE	FALSE	FALSE	FALSE	FALSE
652	R02433	L-cysteate:2-oxoglutarate aminotransferase; L-Cysteate + 2-Oxoglutarate <=> 3-Sulfopyruvate + L-Glutamate	2	2	2	2	2	2	2	2	TRUE	FALSE	FALSE	FALSE	FALSE
653	R02619	3-sulfino-L-alanine:2-oxoglutarate aminotransferase; 3-Sulfino-L-alanine + 2-Oxoglutarate <=> 3-Sulfinylpyruvate + L-Glutamate	2	2	2	2	2	2	2	2	TRUE	FALSE	FALSE	FALSE	FALSE
654	R05052	L-erythro-4-hydroxyglutamate:2-oxoglutarate aminotransferase; L-erythro-4-Hydroxyglutamate + 2-Oxoglutarate <=> (4R)-4-Hydroxy-2-oxoglutarate + L-Glutamate	2	2	2	2	2	2	2	2	TRUE	FALSE	FALSE	FALSE	FALSE
655	R00897	O3-acetyl-L-serine:hydrogen-sulfide 2-amino-2-carboxyethyltransferase; O3-acetyl-L-serine acetate-lyase (adding hydrogen sulfide); O-Acetyl-L-serine + Hydrogen sulfide <=> L-Cysteine + Acetate	3	3	3	3	3	3	3	4	TRUE	FALSE	FALSE	FALSE	FALSE
656	R03601	O3-Acetyl-L-serine acetate-lyase (adding hydrogen sulfide); O-Acetyl-L-serine + Hydrogen selenide <=> L-Selenocysteine + Acetate	3	3	3	3	3	3	3	4	TRUE	FALSE	FALSE	FALSE	FALSE
657	R04859	O3-acetyl-L-serine:thiosulfate 2-amino-2-carboxyethyltransferase (reducing, L-cysteine-forming); O3-acetyl-L-serine acetate-lyase (thiosulfate-reducing, L-cysteine-forming); O-Acetyl-L-serine + Thiosulfate + Thioredoxin + H+ <=> L-Cysteine + Sulfite + Thioredoxin disulfide + Acetate	4	4	4	4	4	4	4	5	TRUE	FALSE	FALSE	FALSE	FALSE
658	R00732	L-arogenate:NAD+ oxidoreductase; L-Arogenate + NAD+ <=> L-Tyrosine + CO2 + NADH + H+	2	2	2	2	2	2	2	2	TRUE	FALSE	FALSE	FALSE	FALSE
659	R01728	prephenate:NAD+ oxidoreductase(decarboxylating); Prephenate + NAD+ <=> 3-(4-Hydroxyphenyl)pyruvate + CO2 + NADH + H+	2	2	2	2	2	2	2	2	TRUE	FALSE	FALSE	FALSE	FALSE
660	R03460	phosphoenolpyruvate:3-phosphoshikimate 5-O-(1-carboxyvinyl)-transferase; Phosphoenolpyruvate + Shikimate 3-phosphate <=> Orthophosphate + 5-O-(1-Carboxyvinyl)-3-phosphoshikimate	3	3	3	3	3	3	3	3	TRUE	FALSE	FALSE	FALSE	FALSE
661	R00158	ATP:UMP phosphotransferase; ATP + UMP <=> ADP + UDP	3	3	3	3	3	3	3	3	TRUE	FALSE	FALSE	FALSE	FALSE
662	R00161	ATP:FMN adenylyltransferase; ATP + FMN <=> Diphosphate + FAD	2	2	2	2	2	2	2	2	TRUE	FALSE	FALSE	FALSE	FALSE
663	R00512	ATP:CMP phosphotransferase; ATP + CMP <=> ADP + CDP	2	2	2	2	2	2	2	2	TRUE	FALSE	FALSE	FALSE	FALSE
664	R00549	ATP:riboflavin 5'-phosphotransferase; ATP + Riboflavin <=> ADP + FMN	2	2	2	2	2	2	2	2	TRUE	FALSE	FALSE	FALSE	FALSE
665	R01665	ATP:dCMP phosphotransferase; ATP + dCMP <=> ADP + dCDP	2	2	2	2	2	2	2	2	TRUE	FALSE	FALSE	FALSE	FALSE
666	R02473	(R)-Pantoate:beta-alanine ligase (AMP-forming); ATP + (R)-Pantoate + beta-Alanine <=> AMP + Diphosphate + Pantothenate	3	3	3	3	3	3	3	3	TRUE	FALSE	FALSE	FALSE	FALSE
667	R05884	isopentenyl-diphosphate:ferredoxin oxidoreductase; 1-Hydroxy-2-methyl-2-butenyl 4-diphosphate + 2 Reduced ferredoxin + 2 H+ <=> Isopentenyl diphosphate + 2 Oxidized ferredoxin + H2O	3	3	3	3	3	3	3	3	TRUE	FALSE	FALSE	FALSE	FALSE
668	R08210	dimethylallyl diphosphate:ferredoxin oxidoreductase; Dimethylallyl diphosphate + 2 Oxidized ferredoxin + H2O <=> 1-Hydroxy-2-methyl-2-butenyl 4-diphosphate + 2 Reduced ferredoxin + 2 H+	3	3	3	3	3	3	3	3	TRUE	FALSE	FALSE	FALSE	FALSE
669	R00357	L-Aspartic acid:oxygen oxidoreductase (deaminating); L-Aspartate + H2O + Oxygen <=> Oxaloacetate + Ammonia + Hydrogen peroxide	2	2	2	2	2	2	2	2	TRUE	FALSE	FALSE	FALSE	FALSE
670	R00481	L-aspartate:oxygen oxidoreductase; L-Aspartate + Oxygen <=> Iminoaspartate + Hydrogen peroxide	2	2	2	2	2	2	2	2	TRUE	FALSE	FALSE	FALSE	FALSE
671	R03348	Nicotinate-nucleotide:pyrophosphate phosphoribosyltransferase (carboxylating); Nicotinate D-ribonucleotide + Diphosphate + CO2 <=> Quinolinate + 5-Phospho-alpha-D-ribose 1-diphosphate	1	1	1	1	1	1	1	1	TRUE	FALSE	FALSE	FALSE	FALSE
672	R04292	glycerone phosphate:iminosuccinate alkyltransferase (cyclizing); Quinolinate + 2 H2O + Orthophosphate <=> Iminoaspartate + Glycerone phosphate	1	1	1	1	1	1	1	1	TRUE	FALSE	FALSE	FALSE	FALSE
673	R03896	(R)-2-Methylmalate hydro-lyase (2-methylmaleate-forming); (R)-2-Methylmalate <=> 2-Methylmaleate + H2O	2	2	1	2	2	2	2	2	TRUE	FALSE	FALSE	FALSE	FALSE
674	R03898	2-methylmaleate hydratase; D-erythro-3-methylmalate hydro-lyase (2-methylmaleate-forming); 2-Methylmaleate + H2O <=> D-erythro-3-Methylmalate	2	2	1	2	2	2	2	2	TRUE	FALSE	FALSE	FALSE	FALSE
675	R03968	2-Isopropylmalate hydro-lyase; alpha-Isopropylmalate <=> 2-Isopropylmaleate + H2O	2	2	1	2	2	2	2	2	TRUE	FALSE	FALSE	FALSE	FALSE
676	R04001	3-Isopropylmalate hydro-lyase; (2R,3S)-3-Isopropylmalate <=> 2-Isopropylmaleate + H2O	2	2	1	2	2	2	2	2	TRUE	FALSE	FALSE	FALSE	FALSE
677	R10170	(2R,3S)-3-isopropylmalate hydro-lyase (2-isopropylmaleate-forming); (2R,3S)-3-Isopropylmalate <=> alpha-Isopropylmalate	2	2	1	2	2	2	2	2	TRUE	FALSE	FALSE	FALSE	FALSE
678	R08620	2-(2'-methylthio)ethylmalate hydroxymutase; 2-(2'-Methylthio)ethylmalic acid <=> 3-(2'-Methylthio)ethylmalic acid	1	1	0	1	1	1	1	1	FALSE	TRUE	FALSE	FALSE	FALSE
679	R08624	2-(3'-methylthio)propylmalate hydroxymutase; 2-(3'-Methylthio)propylmalic acid <=> 3-(3'-Methylthio)propylmalic acid	1	1	0	1	1	1	1	1	FALSE	TRUE	FALSE	FALSE	FALSE
680	R08628	2-(3'-methylthio)butylmalate hydroxymutase; 2-(4'-Methylthio)butylmalic acid <=> 3-(4'-Methylthio)butylmalic acid	1	1	0	1	1	1	1	1	FALSE	TRUE	FALSE	FALSE	FALSE
681	R08634	2-(3'-methylthio)pentylmalate hydroxymutase; 2-(5'-Methylthio)pentylmalic acid <=> 3-(5'-Methylthio)pentylmalic acid	1	1	0	1	1	1	1	1	FALSE	TRUE	FALSE	FALSE	FALSE
682	R08641	2-(3'-methylthio)hexylmalate hydroxymutase; 2-(6'-Methylthio)hexylmalic acid <=> 3-(6'-Methylthio)hexylmalic acid	1	1	0	1	1	1	1	1	FALSE	TRUE	FALSE	FALSE	FALSE
683	R08645	2-(3'-methylthio)heptylmalate hydroxymutase; 2-(7'-Methylthio)heptylmalic acid <=> 3-(7'-Methylthio)heptylmalic acid	1	1	0	1	1	1	1	1	FALSE	TRUE	FALSE	FALSE	FALSE
684	R00410	succinyl-CoA:acetoacetate CoA-transferase; Succinyl-CoA + Acetoacetate <=> Succinate + Acetoacetyl-CoA	4	4	4	4	4	6	4	2	TRUE	FALSE	FALSE	FALSE	FALSE
685	R10247	1-deoxy-D-xylulose 5-phosphate:thiol sulfurtransferase; 1-Deoxy-D-xylulose 5-phosphate + Iminoglycine + Thiocarboxy-[sulfur-carrier protein] <=> 2-[(2R,5Z)-2-Carboxy-4-methylthiazol-5(2H)-ylidene]ethyl phosphate + Sulfur-carrier protein + 2 H2O	1	1	1	1	1	1	1	1	TRUE	FALSE	FALSE	FALSE	FALSE
686	R03084	3-Dehydroquinate hydro-lyase; 3-Dehydroquinate <=> 3-Dehydroshikimate + H2O	1	1	1	1	1	1	1	1	TRUE	FALSE	FALSE	FALSE	FALSE
687	R00742	acetyl-CoA:carbon-dioxide ligase (ADP-forming); ATP + Acetyl-CoA + HCO3- <=> ADP + Orthophosphate + Malonyl-CoA	5	4	4	4	4	4	4	4	TRUE	FALSE	FALSE	FALSE	FALSE
688	R00451	meso-2,6-diaminoheptanedioate carboxy-lyase (L-lysine-forming); meso-2,6-Diaminoheptanedioate <=> L-Lysine + CO2	2	2	2	3	3	3	3	3	TRUE	FALSE	FALSE	FALSE	FALSE
689	R01086	2-(Nomega-L-arginino)succinate arginine-lyase (fumarate-forming); N-(L-Arginino)succinate <=> Fumarate + L-Arginine	1	1	1	1	1	1	1	1	TRUE	FALSE	FALSE	FALSE	FALSE
690	R00336	guanosine-3',5'-bis(diphosphate) 3'-diphosphohydrolase; Guanosine 3',5'-bis(diphosphate) + H2O <=> GDP + Diphosphate	1	1	1	2	2	2	2	1	TRUE	FALSE	FALSE	FALSE	FALSE
691	R00429	ATP:GTP 3'-diphosphotransferase; ATP + GTP <=> AMP + Guanosine 3'-diphosphate 5'-triphosphate	1	1	1	2	2	2	2	1	TRUE	FALSE	FALSE	FALSE	FALSE
692	R00437	polyribonucleotide:phosphate adenylyltransferase; RNA + Orthophosphate <=> RNA + ADP	1	1	1	1	1	1	1	1	TRUE	FALSE	FALSE	FALSE	FALSE
693	R00438	polyribonucleotide:phosphate uridylyltransferase; RNA + Orthophosphate <=> RNA + UDP	1	1	1	1	1	1	1	1	TRUE	FALSE	FALSE	FALSE	FALSE
694	R00439	polyribonucleotide:phosphate guanylyltransferase; RNA + Orthophosphate <=> RNA + GDP	1	1	1	1	1	1	1	1	TRUE	FALSE	FALSE	FALSE	FALSE
695	R00440	polyribonucleotide:phosphate cytidylyltransferase; RNA + Orthophosphate <=> RNA + CDP	1	1	1	1	1	1	1	1	TRUE	FALSE	FALSE	FALSE	FALSE
696	R01567	ATP:thymidine 5'-phosphotransferase; ATP + Thymidine <=> ADP + dTMP	1	1	1	1	1	1	1	1	TRUE	FALSE	FALSE	FALSE	FALSE
697	R02099	ATP:deoxyuridine 5'-phosphotransferase; ATP + Deoxyuridine <=> ADP + dUMP	1	1	1	1	1	1	1	1	TRUE	FALSE	FALSE	FALSE	FALSE
698	R08233	ATP:5-fluorodeoxyuridine 5'-phosphotransferase; 5-Fluorodeoxyuridine + ATP <=> 5-Fluorodeoxyuridine monophosphate + ADP	1	1	1	1	1	1	1	1	TRUE	FALSE	FALSE	FALSE	FALSE
699	R01482	D-glucuronate aldose-ketose-isomerase; D-Glucuronate <=> D-Fructuronate	2	2	2	3	3	3	2	2	TRUE	FALSE	FALSE	FALSE	FALSE
700	R01983	D-Galacturonate aldose-ketose-isomerase; D-Galacturonate <=> D-Tagaturonate	2	2	2	3	3	3	2	2	TRUE	FALSE	FALSE	FALSE	FALSE
701	R11581	GTP:molybdenum cofactor guanylyltransferase; Molybdoenzyme molybdenum cofactor + GTP <=> Guanylyl molybdenum cofactor + Diphosphate	1	1	1	1	2	2	1	1	TRUE	FALSE	FALSE	FALSE	FALSE
702	R06746	L-proline:[peptidyl-carrier protein] ligase (AMP-forming); L-Proline + Peptidyl-carrier protein + ATP <=> L-Prolyl-[pcp] + AMP + Diphosphate	1	1	1	1	1	1	1	1	TRUE	FALSE	FALSE	FALSE	FALSE
703	R00670	L-ornithine carboxy-lyase (putrescine-forming); L-Ornithine <=> Putrescine + CO2	1	1	1	1	1	1	1	1	TRUE	FALSE	FALSE	FALSE	FALSE
704	R00996	L-threonine ammonia-lyase (2-oxobutanoate-forming); L-Threonine <=> 2-Oxobutanoate + Ammonia	3	3	3	3	3	3	3	3	TRUE	FALSE	FALSE	FALSE	FALSE
705	R04519	[poly-N-acetyl-D-glucosaminyl-(1->4)-(N-acetyl-D-muramoylpentapeptide)]-diphosphoundecaprenol:[N-acetyl-D-glucosaminyl-(1->4)-N-acetyl-D-muramoylpentapeptide]-diphosphoundecaprenol polysaccharidetransferase; bactoprenyldiphospho-N-acetylmuramoyl-(N-acetyl-D-glucosaminyl)-pentapeptide:peptidoglycan N-acetylmuranoyl-N-acetyl-D-glucosaminyltransferase; Undecaprenyl-diphospho-N-acetylmuramoyl-(N-acet…	3	3	4	3	3	3	3	3	TRUE	FALSE	FALSE	FALSE	FALSE
706	R07460	L-cysteine:[enzyme]-cysteine sulfurtransferase; [Enzyme]-cysteine + L-Cysteine <=> [Enzyme]-S-sulfanylcysteine + L-Alanine	3	3	4	3	3	3	3	4	TRUE	FALSE	FALSE	FALSE	FALSE
707	R11528	L-cysteine:sulfur-acceptor sulfurtransferase; L-Cysteine + [Protein]-L-cysteine <=> L-Alanine + [Protein]-S-sulfanyl-L-cysteine	3	3	4	3	3	3	3	4	TRUE	FALSE	FALSE	FALSE	FALSE
708	R11529	[enzyme]-S-sulfanylcysteine:sulfur-acceptor sulfurtransferase; [Enzyme]-S-sulfanylcysteine + [Protein]-L-cysteine <=> [Enzyme]-cysteine + [Protein]-S-sulfanyl-L-cysteine	3	3	4	3	3	3	3	4	TRUE	FALSE	FALSE	FALSE	FALSE
709	R02173	Tryptamine:oxygen oxidoreductase(deaminating); Tryptamine + H2O + Oxygen <=> Indole-3-acetaldehyde + Ammonia + Hydrogen peroxide	1	1	1	1	1	1	1	2	TRUE	FALSE	FALSE	FALSE	FALSE
710	R02382	Tyramine:oxygen oxidoreductase(deaminating)(flavin-containing); Tyramine + H2O + Oxygen <=> 4-Hydroxyphenylacetaldehyde + Ammonia + Hydrogen peroxide	1	1	1	1	1	1	1	2	TRUE	FALSE	FALSE	FALSE	FALSE
711	R02529	aminoacetone:oxygen oxidoreductase(deaminating); Aminoacetone + H2O + Oxygen <=> Methylglyoxal + Ammonia + Hydrogen peroxide	1	1	1	1	1	1	1	2	TRUE	FALSE	FALSE	FALSE	FALSE
712	R02532	4-[(1R)-2-Amino-1-hydroxyethyl]-1,2-benzenediol:oxygen oxidoreductase(deaminating)(flavin-containing); L-Noradrenaline + H2O + Oxygen <=> 3,4-Dihydroxymandelaldehyde + Ammonia + Hydrogen peroxide	1	1	1	1	1	1	1	2	TRUE	FALSE	FALSE	FALSE	FALSE
713	R02613	Phenethylamine:oxygen oxidoreductase (deaminating); Phenethylamine + Oxygen + H2O <=> Phenylacetaldehyde + Ammonia + Hydrogen peroxide	1	1	1	1	1	1	1	2	TRUE	FALSE	FALSE	FALSE	FALSE
714	R02908	5-Hydroxytryptamine:oxygen oxidoreductase(deaminating)(flavin-containing); Serotonin + H2O + Oxygen <=> 5-Hydroxyindoleacetaldehyde + Ammonia + Hydrogen peroxide	1	1	1	1	1	1	1	2	TRUE	FALSE	FALSE	FALSE	FALSE
715	R02919	4-[(1R)-1-Hydroxy-2-(methylamino)ethyl]-1,2-benzenediol:oxygen oxidoreductase(deaminating)(flavin-containing); L-Adrenaline + H2O + Oxygen <=> 3,4-Dihydroxymandelaldehyde + Methylamine + Hydrogen peroxide	1	1	1	1	1	1	1	2	TRUE	FALSE	FALSE	FALSE	FALSE
716	R04025	N-Acetylputrescine:oxygen oxidoreductase(deaminating)(flavin-containing); N-Acetylputrescine + H2O + Oxygen <=> N4-Acetylaminobutanal + Ammonia + Hydrogen peroxide	1	1	1	1	1	1	1	2	TRUE	FALSE	FALSE	FALSE	FALSE
717	R04300	4-(2-Aminoethyl)-1,2-benzenediol:oxygen oxidoreductase(deaminating)(flavin-containing); Dopamine + H2O + Oxygen <=> 3,4-Dihydroxyphenylacetaldehyde + Ammonia + Hydrogen peroxide	1	1	1	1	1	1	1	2	TRUE	FALSE	FALSE	FALSE	FALSE
718	R04674	N-methylhistamine:oxygen oxidoreductase (deaminating); N-Methylhistamine + H2O + Oxygen <=> Methylimidazole acetaldehyde + Ammonia + Hydrogen peroxide	1	1	1	1	1	1	1	2	TRUE	FALSE	FALSE	FALSE	FALSE
719	R04890	3-Methoxytyramine:oxygen oxidoreductase (deaminating) (copper-containing); 3-Methoxytyramine + H2O + Oxygen <=> 3-Methoxy-4-hydroxyphenylacetaldehyde + Hydrogen peroxide + Ammonia	1	1	1	1	1	1	1	2	TRUE	FALSE	FALSE	FALSE	FALSE
720	R04893	L-Normetanephrine:oxygen oxidoreductase (deaminating) (copper-containing); L-Normetanephrine + H2O + Oxygen <=> 3-Methoxy-4-hydroxyphenylglycolaldehyde + Ammonia + Hydrogen peroxide	1	1	1	1	1	1	1	2	TRUE	FALSE	FALSE	FALSE	FALSE
721	R04894	L-Metanephrine:oxygen oxidoreductase (deaminating) (flavin-containing); L-Metanephrine + H2O + Oxygen <=> 3-Methoxy-4-hydroxyphenylglycolaldehyde + Hydrogen peroxide + Methylamine	1	1	1	1	1	1	1	2	TRUE	FALSE	FALSE	FALSE	FALSE
722	R04907	3-Hydroxykynurenamine:oxygen oxidoreductase(deaminating)(flavin-containing); 3-Hydroxykynurenamine + Oxygen <=> 4,8-Dihydroxyquinoline + Ammonia + Hydrogen peroxide	1	1	1	1	1	1	1	2	TRUE	FALSE	FALSE	FALSE	FALSE
723	R04908	5-Hydroxykynurenamine:oxygen oxidoreductase(deaminating)(flavin-containing); 5-Hydroxykynurenamine + H2O + Oxygen <=> 4,6-Dihydroxyquinoline + Ammonia + Hydrogen peroxide + H2O	1	1	1	1	1	1	1	2	TRUE	FALSE	FALSE	FALSE	FALSE
724	R08346	Citalopram:oxygen oxidoreductase(deaminating)(flavin-containing); Citalopram + Oxygen + H2O <=> Citalopram aldehyde + Dimethylamine + Hydrogen peroxide	1	1	1	1	1	1	1	2	TRUE	FALSE	FALSE	FALSE	FALSE
725	R08347	Demethylcitalopram:oxygen oxidoreductase(deaminating)(flavin-containing); Demethylcitalopram + Oxygen + H2O <=> Citalopram aldehyde + Methylamine + Hydrogen peroxide	1	1	1	1	1	1	1	2	TRUE	FALSE	FALSE	FALSE	FALSE
726	R08348	didemethylcitalopram:oxygen oxidoreductase(deaminating)(flavin-containing); Didemethylcitalopram + H2O + Oxygen <=> Citalopram aldehyde + Ammonia + Hydrogen peroxide	1	1	1	1	1	1	1	2	TRUE	FALSE	FALSE	FALSE	FALSE
727	R11354	RCH2NHR':oxygen oxidoreductase (deaminating); RCH2NHR' + H2O + Oxygen <=> Aldehyde + R'NH2 + Hydrogen peroxide	1	1	1	1	1	1	1	2	TRUE	FALSE	FALSE	FALSE	FALSE
728	R03223	2-methyl-4-amino-5-hydroxymethylpyrimidine-diphosphate:4-methyl-5-(2-phosphoethyl)-thiazole 2-methyl-4-aminopyridine-5-methenyltransferase; 4-Amino-5-hydroxymethyl-2-methylpyrimidine diphosphate + 4-Methyl-5-(2-phosphooxyethyl)thiazole <=> Diphosphate + Thiamin monophosphate	3	3	3	3	3	3	3	3	TRUE	FALSE	FALSE	FALSE	FALSE
729	R10712	2-methyl-4-amino-5-hydroxymethylpyrimidine-diphosphate:2-(2-carboxy-4-methylthiazol-5-yl)ethyl phosphate 2-methyl-4-aminopyrimidine-5-methenyltransferase; 4-Amino-5-hydroxymethyl-2-methylpyrimidine diphosphate + 2-(2-Carboxy-4-methylthiazol-5-yl)ethyl phosphate <=> Thiamin monophosphate + Diphosphate + CO2	3	3	3	3	3	3	3	3	TRUE	FALSE	FALSE	FALSE	FALSE
730	R00132	carbonate hydro-lyase (carbon-dioxide-forming); carbonic acid hydro-lyase; Carbonic acid <=> CO2 + H2O	2	2	2	2	2	2	2	2	TRUE	FALSE	FALSE	FALSE	FALSE
731	R10092	carbonate hydro-lyase (carbon-dioxide-forming); HCO3- + H+ <=> CO2 + H2O	2	2	2	2	2	2	2	2	TRUE	FALSE	FALSE	FALSE	FALSE
732	R10649	tRNA (N6-L-threonylcarbamoyladenosine37):sulfur-donor,S-adenosyl-L-methionine C2-methylthiotransferase; N6-L-Threonylcarbamoyladenine in tRNA + Sulfur donor + 2 S-Adenosyl-L-methionine <=> 2-Methylthio-N6-L-threonylcarbamoyladenine in tRNA + S-Adenosyl-L-homocysteine + L-Methionine + 5'-Deoxyadenosine	1	1	1	1	1	1	1	1	TRUE	FALSE	FALSE	FALSE	FALSE
733	R00597	S-adenosyl-L-methionine:tRNA guanine N1-methyltransferase; S-adenosyl-L-methionine:tRNA (guanine-N1-)-methyltransferase; S-Adenosyl-L-methionine + tRNA guanine <=> S-Adenosyl-L-homocysteine + tRNA containing N1-methylguanine	2	2	2	2	2	2	2	2	TRUE	FALSE	FALSE	FALSE	FALSE
734	R05637	2-Phospho-4-(cytidine 5'-diphospho)-2-C-methyl-D-erythritol CMP-lyase (cyclizing); 2-Phospho-4-(cytidine 5'-diphospho)-2-C-methyl-D-erythritol <=> 2-C-Methyl-D-erythritol 2,4-cyclodiphosphate + CMP	2	2	2	2	2	2	2	2	TRUE	FALSE	FALSE	FALSE	FALSE
735	R00256	L-glutamine amidohydrolase; L-Glutamine + H2O <=> L-Glutamate + Ammonia	3	3	3	3	3	3	3	4	TRUE	FALSE	FALSE	FALSE	FALSE
736	R00575	HCO3-:L-glutamine amido-ligase (ADP-forming, carbamate-phosphorylating); 2 ATP + L-Glutamine + HCO3- + H2O <=> 2 ADP + Orthophosphate + L-Glutamate + Carbamoyl phosphate	2	2	2	2	2	2	2	3	TRUE	FALSE	FALSE	FALSE	FALSE
737	R01395	ATP:carbamate phosphotransferase; ATP + Carbamate <=> ADP + Carbamoyl phosphate	2	2	2	2	2	2	2	3	TRUE	FALSE	FALSE	FALSE	FALSE
738	R10948	ATP:HCO3- phosphotransferase; ATP + HCO3- <=> ADP + Carboxyphosphate	2	2	2	2	2	2	2	3	TRUE	FALSE	FALSE	FALSE	FALSE
739	R10949	Ammonia + Carboxyphosphate <=> Carbamate + Orthophosphate	2	2	2	2	2	2	2	3	TRUE	FALSE	FALSE	FALSE	FALSE
740	R02000	rubredoxin:NAD+ oxidoreductase; 2 Reduced rubredoxin + NAD+ + H+ <=> 2 Oxidized rubredoxin + NADH	2	2	2	1	1	1	1	2	TRUE	FALSE	FALSE	FALSE	FALSE
741	R02450	phenylglyoxylate:NAD+ oxidoreductase (CoA benzoylating); alpha-Oxo-benzeneacetic acid + CoA + NAD+ <=> Benzoyl-CoA + CO2 + NADH + H+	1	1	1	1	1	1	1	1	TRUE	FALSE	FALSE	FALSE	FALSE
742	R06782	3-phenylpropanoate,NADH:oxygen oxidoreductase (2,3-hydroxylating); Phenylpropanoate + Oxygen + NADH + H+ <=> cis-3-(Carboxy-ethyl)-3,5-cyclo-hexadiene-1,2-diol + NAD+	4	4	4	3	3	3	3	3	TRUE	FALSE	FALSE	FALSE	FALSE
743	R06783	trans-cinnamate,NADH:oxygen oxidoreductase (2,3-hydroxylating); trans-Cinnamate + Oxygen + NADH + H+ <=> cis-3-(3-Carboxyethenyl)-3,5-cyclohexadiene-1,2-diol + NAD+	4	4	4	3	3	3	3	3	TRUE	FALSE	FALSE	FALSE	FALSE
744	R01280	Palmitate:CoA ligase (AMP-forming); ATP + Hexadecanoic acid + CoA <=> AMP + Palmitoyl-CoA + Diphosphate	2	2	2	2	2	2	2	2	TRUE	FALSE	FALSE	FALSE	FALSE
745	R01975	(S)-3-Hydroxybutanoyl-CoA:NAD+ oxidoreductase; (S)-3-Hydroxybutanoyl-CoA + NAD+ <=> Acetoacetyl-CoA + NADH + H+	1	1	1	1	1	1	1	1	TRUE	FALSE	FALSE	FALSE	FALSE
746	R03276	(S)-3-Hydroxybutanoyl-CoA 3-epimerase; (S)-3-Hydroxybutanoyl-CoA <=> (R)-3-Hydroxybutanoyl-CoA	1	1	1	1	1	1	1	1	TRUE	FALSE	FALSE	FALSE	FALSE
747	R04203	(2S,3S)-3-hydroxy-2-methylbutanoyl-CoA:NAD+ oxidoreductase; (2S,3S)-3-Hydroxy-2-methylbutanoyl-CoA + NAD+ <=> 2-Methylacetoacetyl-CoA + NADH + H+	1	1	1	1	1	1	1	1	TRUE	FALSE	FALSE	FALSE	FALSE
748	R04737	(S)-3-Hydroxyhexadecanoyl-CoA:NAD+ oxidoreductase; (S)-3-Hydroxyhexadecanoyl-CoA + NAD+ <=> 3-Oxopalmitoyl-CoA + NADH + H+	1	1	1	1	1	1	1	1	TRUE	FALSE	FALSE	FALSE	FALSE
749	R04739	(S)-3-Hydroxytetradecanoyl-CoA:NAD+ oxidoreductase; (S)-3-Hydroxytetradecanoyl-CoA + NAD+ <=> 3-Oxotetradecanoyl-CoA + NADH	1	1	1	1	1	1	1	1	TRUE	FALSE	FALSE	FALSE	FALSE
750	R04741	(S)-3-hydroxydodecanoyl-CoA:NAD+ oxidoreductase; (S)-3-Hydroxydodecanoyl-CoA + NAD+ <=> 3-Oxododecanoyl-CoA + NADH + H+	1	1	1	1	1	1	1	1	TRUE	FALSE	FALSE	FALSE	FALSE
751	R04743	(S)-hydroxydecanoyl-CoA:NAD+ oxidoreductase; (S)-Hydroxydecanoyl-CoA + NAD+ <=> 3-Oxodecanoyl-CoA + NADH + H+	1	1	1	1	1	1	1	1	TRUE	FALSE	FALSE	FALSE	FALSE
752	R04745	(S)-hydroxyoctanoyl-CoA:NAD+ oxidoreductase; (S)-3-Hydroxyoctanoyl-CoA + NAD+ <=> 3-Oxooctanoyl-CoA + NADH + H+	1	1	1	1	1	1	1	1	TRUE	FALSE	FALSE	FALSE	FALSE
753	R04748	(S)-hydroxyhexanoyl-CoA:NAD+ oxidoreductase; (S)-Hydroxyhexanoyl-CoA + NAD+ <=> 3-Oxohexanoyl-CoA + NADH + H+	1	1	1	1	1	1	1	1	TRUE	FALSE	FALSE	FALSE	FALSE
754	R05305	3-hydroxypimeloyl-CoA:NAD+ oxidoreductase; 3-Hydroxypimeloyl-CoA + NAD+ <=> 3-Oxopimeloyl-CoA + NADH + H+	1	1	1	1	1	1	1	1	TRUE	FALSE	FALSE	FALSE	FALSE
755	R07935	(3R,6Z,9Z,12Z,15Z,18Z,21Z)-3-hydroxytetracosahexaenoyl-CoA hydro-lyase; (3R,6Z,9Z,12Z,15Z,18Z,21Z)-3-Hydroxytetracosahexaenoyl-CoA <=> (2E,6Z,9Z,12Z,15Z,18Z,21Z)-Tetracosaheptaenoyl-CoA + H2O	1	1	1	1	1	1	1	1	TRUE	FALSE	FALSE	FALSE	FALSE
756	R07951	(3R,6Z,9Z,12Z,15Z,18Z)-3-hydroxytetracosapentaenoyl-CoA hydro-lyase; (3R,6Z,9Z,12Z,15Z,18Z)-3-Hydroxytetracosapentaenoyl-CoA <=> (2E,6Z,9Z,12Z,15Z,18Z)-Tetracosahexaenoyl-CoA + H2O	1	1	1	1	1	1	1	1	TRUE	FALSE	FALSE	FALSE	FALSE
757	R08094	3-hydroxy-5-methylhex-4-enoyl-CoA:NAD+ oxidoreductase; 3-Hydroxy-5-methylhex-4-enoyl-CoA + NAD+ <=> 5-Methyl-3-oxo-4-hexenoyl-CoA + NADH + H+	1	1	1	1	1	1	1	1	TRUE	FALSE	FALSE	FALSE	FALSE
758	R04194	Sucrose:2,1-beta-D-fructan 1-beta-D-fructosyltransferase; Sucrose + (2,1-beta-D-Fructosyl)n <=> D-Glucose + (2,1-beta-D-Fructosyl)n	1	1	1	1	1	1	1	1	TRUE	FALSE	FALSE	FALSE	FALSE
759	R05140	sucrose:2,6-beta-D-fructan 6-beta-D-fructosyltransferase; D-Glucose + Levan <=> Sucrose + Levan	1	1	1	1	1	1	1	1	TRUE	FALSE	FALSE	FALSE	FALSE
760	R00766	UDP-glucose:D-fructose-6-phosphate 2-alpha-D-glucosyltransferase; UDP-glucose + D-Fructose 6-phosphate <=> UDP + Sucrose 6'-phosphate	1	1	1	0	0	0	0	1	FALSE	FALSE	FALSE	FALSE	FALSE
761	R00805	sucrose-6F-phosphate phosphohydrolase; Sucrose 6'-phosphate + H2O <=> Sucrose + Orthophosphate	1	1	1	0	0	0	0	1	FALSE	FALSE	FALSE	FALSE	FALSE
762	R06211	Sucrose 6'-phosphate + H2O <=> Sucrose + Orthophosphate	1	1	1	0	0	0	0	1	FALSE	FALSE	FALSE	FALSE	FALSE
763	R08947	GDP-mannose: D-fructose-6-phosphate 2-alpha-D-mannosyltransferase; GDP-mannose + D-Fructose 6-phosphate <=> GDP + beta-D-Fructofuranosyl-alpha-D-mannopyranoside 6F-phosphate	1	1	1	0	0	0	0	1	FALSE	FALSE	FALSE	FALSE	FALSE
764	R08982	beta-D-fructofuranosyl-alpha-D-mannopyranoside-6F-phosphate phosphohydrolase; beta-D-Fructofuranosyl-alpha-D-mannopyranoside 6F-phosphate + H2O <=> beta-D-Fructofuranosyl-alpha-D-mannopyranoside + Orthophosphate	1	1	1	0	0	0	0	1	FALSE	FALSE	FALSE	FALSE	FALSE
765	R04549	UDP-2,3-bis[(3R)-3-hydroxymyristoyl]-alpha-D-glucosamine 2,3-bis[(3R)-3-hydroxymyristoyl]-beta-D-glucosaminyl 1-phosphate phosphohydrolase; UDP-2,3-bis(3-hydroxytetradecanoyl)glucosamine + H2O <=> UMP + Lipid X	1	1	1	1	1	1	1	1	TRUE	FALSE	FALSE	FALSE	FALSE
766	R00768	L-glutamine:D-fructose-6-phosphate isomerase (deaminating); L-glutamine:D-fructose-6-phosphate aminotransferase (hexose isomerizing); L-Glutamine + D-Fructose 6-phosphate <=> L-Glutamate + D-Glucosamine 6-phosphate	2	2	2	2	2	2	2	2	TRUE	FALSE	FALSE	FALSE	FALSE
767	R02059	N-Acetyl-D-glucosamine-6-phosphate amidohydrolase; N-Acetyl-D-glucosamine 6-phosphate + H2O <=> D-Glucosamine 6-phosphate + Acetate	1	1	1	1	1	1	1	1	TRUE	FALSE	FALSE	FALSE	FALSE
768	R02738	protein-N(pi)-phosphohistidine:D-glucose 6-phosphotransferase; Protein N(pi)-phospho-L-histidine + D-Glucose <=> Protein histidine + alpha-D-Glucose 6-phosphate	1	1	0	1	1	1	1	1	FALSE	TRUE	FALSE	FALSE	FALSE
769	R05199	protein-N(pi)-phosphohistidine:N-acetyl-D-glucosamine 6-phosphotransferase; Protein N(pi)-phospho-L-histidine + N-Acetyl-D-glucosamine <=> Protein histidine + N-Acetyl-D-glucosamine 6-phosphate	1	1	0	1	1	1	1	1	FALSE	TRUE	FALSE	FALSE	FALSE
770	R00028	maltose glucohydrolase; Maltose + H2O <=> 2 D-Glucose	5	5	4	5	5	6	5	5	TRUE	FALSE	FALSE	FALSE	FALSE
771	R00801	sucrose glucohydrolase; Sucrose + H2O <=> D-Fructose + D-Glucose	5	5	4	5	5	6	5	5	TRUE	FALSE	FALSE	FALSE	FALSE
772	R00802	sucrose alpha-glucohydrolase; Sucrose + H2O <=> beta-D-Fructose + alpha-D-Glucose	5	5	4	5	5	6	5	5	TRUE	FALSE	FALSE	FALSE	FALSE
773	R01790	1,4-alpha-D-Glucan glucohydrolase; Starch + H2O <=> D-Glucose + Starch	2	2	2	2	2	2	2	2	TRUE	FALSE	FALSE	FALSE	FALSE
774	R01791	Dextrin 6-alpha-D-glucanohydrolase; Dextrin + H2O <=> D-Glucose + Dextrin	4	4	4	4	4	5	4	4	TRUE	FALSE	FALSE	FALSE	FALSE
775	R06087	Sucrose + H2O <=> D-Fructose + D-Glucose	5	5	4	5	5	6	5	5	TRUE	FALSE	FALSE	FALSE	FALSE
776	R06088	Sucrose + H2O <=> beta-D-Fructose + alpha-D-Glucose	5	5	4	5	5	6	5	5	TRUE	FALSE	FALSE	FALSE	FALSE
777	R00837	alpha,alpha-Trehalose-6-phosphate phosphoglucohydrolase; H2O + alpha,alpha'-Trehalose 6-phosphate <=> D-Glucose + D-Glucose 6-phosphate	2	2	2	2	2	2	2	2	TRUE	FALSE	FALSE	FALSE	FALSE
778	R01718	Isomaltose 6-alpha-D-glucanohydrolase; Isomaltose + H2O <=> alpha-D-Glucose + D-Glucose	2	2	2	2	2	3	2	2	TRUE	FALSE	FALSE	FALSE	FALSE
779	R06113	H2O + Trehalose 6-phosphate <=> D-Glucose + D-Glucose 6-phosphate	2	2	2	2	2	2	2	2	TRUE	FALSE	FALSE	FALSE	FALSE
780	R06199	Starch(n+1) + H2O <=> alpha-D-Glucose + Starch(n)	3	3	3	3	3	4	3	3	TRUE	FALSE	FALSE	FALSE	FALSE
781	R02301	5-Formyltetrahydrofolate cyclo-ligase (ADP-forming); ATP + Folinic acid + H+ <=> ADP + Orthophosphate + 5,10-Methenyltetrahydrofolate	1	1	1	1	1	1	1	1	TRUE	FALSE	FALSE	FALSE	FALSE
782	R01061	D-glyceraldehyde-3-phosphate:NAD+ oxidoreductase (phosphorylating); D-Glyceraldehyde 3-phosphate + Orthophosphate + NAD+ <=> 3-Phospho-D-glyceroyl phosphate + NADH + H+	1	1	1	1	1	1	1	1	TRUE	FALSE	FALSE	FALSE	FALSE
783	R01512	ATP:3-phospho-D-glycerate 1-phosphotransferase; ATP + 3-Phospho-D-glycerate <=> ADP + 3-Phospho-D-glyceroyl phosphate	1	1	1	1	1	1	1	1	TRUE	FALSE	FALSE	FALSE	FALSE
784	R01068	D-fructose-1,6-bisphosphate D-glyceraldehyde-3-phosphate-lyase (glycerone-phosphate-forming); D-Fructose 1,6-bisphosphate <=> Glycerone phosphate + D-Glyceraldehyde 3-phosphate	1	1	1	1	1	1	1	1	TRUE	FALSE	FALSE	FALSE	FALSE
785	R01070	beta-D-fructose-1,6-bisphosphate D-glyceraldehyde-3-phosphate-lyase (glycerone-phosphate-forming); beta-D-Fructose 1,6-bisphosphate <=> Glycerone phosphate + D-Glyceraldehyde 3-phosphate	1	1	1	1	1	1	1	1	TRUE	FALSE	FALSE	FALSE	FALSE
[truncated: 747 more rows]

## Sheet: EggNOG_Named_Proteins
	Paucimobilis_FKI-L5-BR-P1	Paucimobilis_LCT-SP1	Paucimobilis_NCTC11030	Sanguinis_IIF7SW-B3A	Sanguinis_IIF7SW-B5	Sanguinis_ISS_IIF7SWP	Sanguinis_NBRC_13937	Sphingomonas_LK11	Present_All	Unique_Space_Paucimobilis	Unique_Space_Sanguinis	Unique_Space_All	Unique_LK11
[truncated: 2,092 more rows]

[truncated: 1 more sheets: EggNOG_All_Seed_Orthologs]
